# Supplementary material for: The Neurotoxic Effect of Environmental Temperature Variation in Adult Zebrafish (Danio rerio)
Source: Int J Mol Sci. 2023 Oct 29;24(21):15735. doi: 10.3390/ijms242115735 (PMC10648238; doi:10.3390/ijms242115735)
Supplement: Supplementary file 1 [file ijms-24-15735-s001.zip]

Archive with 5 entries (5 files):
- Tables S1-S8_revised version.xlsx
- Tables S10_revised version.xlsx
- Tables S11_revised version 28 10 2023.pdf
- Tables S12 revised version 28 10 2023.xlsx
- Tables S9_revised version.xlsx
