# Supplementary material for: The Neurotoxic Effect of Environmental Temperature Variation in Adult Zebrafish (Danio rerio)
Source: Int J Mol Sci. 2023 Oct 29;24(21):15735. doi: 10.3390/ijms242115735 (PMC10648238; doi:10.3390/ijms242115735)
Supplement: Supplementary file 1 [file ijms-24-15735-s001.zip › Tables S1-S8_revised version.xlsx]

## Sheet: Index
Supplementary Tables S1-S8: List of the proteins differentially expressed (increased, decreased or exclusively expressed in one condition in the comparisons
Table S1: Proteins differentially expressed in the comparison 18°C vs 26°C (kept as a control) upon acute thermal stress exposure (4 hours). Welch's T-test Difference LFQ is positive for the proteins more expressed at 18°C and negative for the proteins less expressed in comparison to 26°C
Table S2: Proteins differentially expressed in the comparison 18°C vs 26°C (kept as a control) upon chronic thermal stress exposure (21 days). Welch's T-test Difference LFQ is positive for the proteins more expressed at 18°C and negative for the proteins less expressed in comparison to 26°C
Table S3: Proteins differentially expressed in the comparison 34°C vs 26°C (kept as a control) upon acute thermal stress exposure (4 hours). Welch's T-test Difference LFQ is positive for the proteins more expressed at 34°C and negative for the proteins less expressed in comparison to 26°C
Table S4: Proteins differentially expressed in the comparison 34°C vs 26°C (kept as a control) upon chronic thermal stress exposure (21 days). Welch's T-test Difference LFQ is positive for the proteins more expressed at 34°C and negative for the proteins less expressed in comparison to 26°C
Table S5: Proteins differentially expressed in the comparison HT 26°C vs WT26°C (kept as a control) upon chronic thermal stress exposure (21 days). Welch's T-test Difference LFQ is positive for the proteins more expressed at HT26°C and negative for the proteins less expressed in comparison to WT26°C
Table S6: Proteins differentially expressed in the comparison KO26°C vs WT26°C (kept as a control) upon chronic thermal stress exposure (21 days). Welch's T-test Difference LFQ is positive for the proteins more expressed at KO26°C and negative for the proteins less expressed in comparison to WT26°C
Table S6: Proteins differentially expressed in the comparison HT34°C vs WT34°C (kept as a control) upon chronic thermal stress exposure (21 days). Welch's T-test Difference LFQ is positive for the proteins more expressed at HT34°C and negative for the proteins less expressed in comparison to WT34°C
Table S8: Proteins differentially expressed in the comparison KO34°C vs WT34°C (kept as a control) upon chronic thermal stress exposure (21 days). Welch's T-test Difference LFQ is positive for the proteins more expressed at KO34°C and negative for the proteins less expressed in comparison to WT34°C

## Sheet: S1_18°vs26° ACUTE
Protein IDs/UniProt Accession	Gene symbol (Homo sapiens)	Gene Symbol (Danio rerio)	Ensembl Gene ID (Danio rerio)	Entrez gene name	Welch's T-test Difference LFQ
A8KBX3	FN3KRP	fn3krp	ENSDARG00000098208	fructosamine 3 kinase related protein	-3.40701
A6XCT1	NDRG4	ndrg4	ENSDARG00000103937	NDRG family member 4	-3.00009
Q06W30	SCN2B	scn2b	ENSDARG00000101713	sodium voltage-gated channel beta subunit 2	-2.31817
H0WF44	B2M	b2m	ENSDARG00000053136	beta-2-microglobulin	-1.05904
Q568Q7	STMN1	stmn1b	ENSDARG00000033655	stathmin 1	-1.05349
Q6PFS4	IMMT	immt	ENSDARG00000102874	inner membrane mitochondrial protein	-1.01632
A2ARG7	ATP5ME	atp5meb	ENSDARG00000068940	ATP synthase membrane subunit e	-0.850583
Q5TYR6	Crip2L	crip2l	ENSDARG00000033201	cysteine rich protein 2 like	-0.839382
Q6PGY7	CISD1	cisd1	ENSDARG00000079516	CDGSH iron sulfur domain 1	-0.807303
Q6P5L5	NDUFB8	ndufb8	ENSDARG00000010113	NADH:ubiquinone oxidoreductase subunit B8	-0.800642
A0A0R4ICI1	MAP4K4	map4k4	ENSDARG00000098670	mitogen-activated protein kinase kinase kinase kinase 4	-0.755202
X1WCJ5	PPFIA3	ppfia3	ENSDARG00000077053	PTPRF interacting protein alpha 3	-0.753569
O57474	GJA1	gja1	ENSDARG00000041799	gap junction protein alpha 1	-0.723648
O93423	STOM	stom	ENSDARG00000003835	stomatin	-0.718424
Q7ZVX8	ATP6V1D	atp6v1d	ENSDARG00000011175	ATPase H+ transporting V1 subunit D	-0.68224
F1QX26	LGALS9	lgals9l1	ENSDARG00000025903	galectin 9	-0.673233
A0A2R8QSI1	COPS7A	cops7a	ENSDARG00000112421	COP9 signalosome subunit 7A	-0.669607
F1QGK4	CNTNAP4	cntnap3	ENSDARG00000067824	contactin associated protein family member 4	-0.637538
F1RAV6	ACIN1	acin1a	ENSDARG00000054290	apoptotic chromatin condensation inducer 1	-0.635725
Q1LWG2	NDUFS6	ndufs6	ENSDARG00000056583	NADH:ubiquinone oxidoreductase subunit S6	-0.624283
F1QC70	Aldoart1	aldoca	ENSDARG00000057661	aldolase 1 A, retrogene 1	-0.591587
Q7ZWJ4	RPL18A	rpl18a	ENSDARG00000025073	ribosomal protein L18a	-0.560434
Q6Q419	RPS29	rps29	ENSDARG00000041232	ribosomal protein S29	-0.545547
R4GE02	H2AC21	si:ch211-113a14.11	ENSDARG00000086591	H2A clustered histone 21	-0.511978
Q4VBI5	NDUFA2	ndufa2	ENSDARG00000021984	NADH:ubiquinone oxidoreductase subunit A2	-0.50894
E9QCW1	CACNG8	cacng8b	ENSDARG00000070626	calcium voltage-gated channel auxiliary subunit gamma 8	-0.485694
B0S5C4	ACSL3	acsl3b	ENSDARG00000014674	acyl-CoA synthetase long chain family member 3	-0.416905
Q6P2B0	VAPB	vapb	ENSDARG00000070435	VAMP associated protein B and C	-0.39842
Q5TZ66	SNAP25	snap25a	ENSDARG00000020609	synaptosome associated protein 25	-0.375492
Q6P2A9	FUBP1	fubp1	ENSDARG00000029248	far upstream element binding protein 1	-0.337731
F1RBY0	MINDY2	mindy2	ENSDARG00000017431	MINDY lysine 48 deubiquitinase 2	-0.306186
A7MCR1	UQCRFS1	uqcrfs1	ENSDARG00000007745	ubiquinol-cytochrome c reductase, Rieske iron-sulfur polypeptide 1	-0.270441
B0R068	ATP1A1	atp1a1b	ENSDARG00000019856	ATPase Na+/K+ transporting subunit alpha 1	-0.204226
Q6P271	ATP1A3	atp1a3a	ENSDARG00000018259	ATPase Na+/K+ transporting subunit alpha 3	-0.201129
Q6P3L3	HSPA5	hspa5	ENSDARG00000103846	heat shock protein family A (Hsp70) member 5	-0.168139
A0A2R9YJL1	MDH1	mdh1aa	ENSDARG00000017772	malate dehydrogenase 1	0.131669
F8W4M7	ACO2	aco2	ENSDARG00000007294	aconitase 2	0.186441
A0A0R4IGP6	PKM	pkma	ENSDARG00000099730	pyruvate kinase M1/2	0.280988
Q6NX09	HK1	hk1	ENSDARG00000039452	hexokinase 1	0.295352
A5WUR1	WASF1	wasf1	ENSDARG00000060349	WASP family member 1	0.301
Q08BA1	ATP5F1A	atp5fa1	ENSDARG00000010149	ATP synthase F1 subunit alpha	0.305487
A0A2R8QC07	DLST	dlst	ENSDARG00000113407	dihydrolipoamide S-succinyltransferase	0.328558
Q7T3L3	HSP90B1	hsp90b1	ENSDARG00000003570	heat shock protein 90 beta family member 1	0.331436
Q566W6	CIRBP	cirbpa	ENSDARG00000103672	cold inducible RNA binding protein	0.367266
A0A2R8QHK1	HNRNPD	hnrnpd	ENSDARG00000059246	heterogeneous nuclear ribonucleoprotein D	0.371792
Q6IQS6	SAE1	sae1	ENSDARG00000010487	SUMO1 activating enzyme subunit 1	0.398552
E7FE03	NAPB	napba	ENSDARG00000013669	NSF attachment protein beta	0.401896
Q90486	HBB1	ba1l; ba1	ENSDARG00000089087	hemoglobin subunit beta 1	0.41114
Q8JHI0	SLC25A5	slc25a5	ENSDARG00000092553	solute carrier family 25 member 5	0.412218
Q6NYU8	HNRNPAB	hnrnpaba	ENSDARG00000007960	heterogeneous nuclear ribonucleoprotein A/B	0.41802
A0A2R8QDC7	ACTN4	actn4	ENSDARG00000099786	actinin alpha 4	0.427383
B1H1M3	PLPBP	plpbp	ENSDARG00000060288	pyridoxal phosphate binding protein	0.443033
A0A2R8QIT4	PSME1	psme1	ENSDARG00000115834	proteasome activator subunit 1	0.444097
A2BF67	ENSA	ensab	ENSDARG00000061644	endosulfine alpha	0.444288
E9QB41	MYL6	myl6	ENSDARG00000008494	myosin light chain 6	0.459936
Q7SXN2	HNRNPDL	hnrnpdl	ENSDARG00000003429	heterogeneous nuclear ribonucleoprotein D like	0.484346
B8JKW4	C3	c3a.1	ENSDARG00000012694	complement C3	0.484524
Q6DGJ3	TIMM13	timm13	ENSDARG00000058297	translocase of inner mitochondrial membrane 13	0.486602
E9QD09	PPP3CA	ppp3ca	ENSDARG00000004988	protein phosphatase 3 catalytic subunit alpha	0.490574
A0A140LGB8	PRKAR2B	si:ch211-272n13.7	ENSDARG00000036446	protein kinase cAMP-dependent type II regulatory subunit beta	0.492425
E7FE19	CNP	cnp	ENSDARG00000070822	2',3'-cyclic nucleotide 3' phosphodiesterase	0.495486
F6NK19	AP2B1	ap2b1	ENSDARG00000035152	adaptor related protein complex 2 subunit beta 1	0.510046
E9QFX0	APOC1	apoc1	ENSDARG00000092170	apolipoprotein C1	0.51344
Q7ZVR4	CBX1	cbx1a	ENSDARG00000004189	chromobox 1	0.519089
A0A0R4IV67	AGL	agla	ENSDARG00000103811	amylo-alpha-1, 6-glucosidase, 4-alpha-glucanotransferase	0.526865
E7F4R9	IDH2	idh2	ENSDARG00000003795	isocitrate dehydrogenase (NADP(+)) 2	0.528817
Q6IQ72	PSMC1	psmc1b	ENSDARG00000043561	proteasome 26S subunit, ATPase 1	0.533772
Q6ZM12	HBBa2	hbba2	ENSDARG00000069734	hemoglobin beta adult 2	0.549646
F1R4C8	NDUFS3	ndufs3	ENSDARG00000015385	NADH:ubiquinone oxidoreductase core subunit S3	0.550606
O42363	APOA1	apoa1	ENSDARG00000012076	apolipoprotein A1	0.57308
Q6PC44	CALB2	calb2a	ENSDARG00000041062	calbindin 2	0.591327
Q502E4	NDUFS4	ndufs4	ENSDARG00000052840	NADH:ubiquinone oxidoreductase subunit S4	0.596938
F1RCA1	UBA1	uba1	ENSDARG00000037559	ubiquitin like modifier activating enzyme 1	0.624424
Q6ZM17	HBZ	si:ch211-5k11.8	ENSDARG00000079078	hemoglobin subunit zeta	0.641738
Q7ZUI4	TXN	zgc:56493	ENSDARG00000031435	thioredoxin	0.653962
F1QZB0	CRIP2	crip2	ENSDARG00000070670	cysteine rich protein 2	0.679888
E7F2G0	CAMK2A	camk2a	ENSDARG00000053617	calcium/calmodulin dependent protein kinase II alpha	0.684177
A0A2R8QRI6	CYB5R1	cyb5r1	ENSDARG00000112062	cytochrome b5 reductase 1	0.697629
F1RAR8	LGALS3BP	lgals3bp.2	ENSDARG00000076848	galectin 3 binding protein	0.719184
Q502M9	ELOC	elocb	ENSDARG00000045359	elongin C	0.723738
E7EYA8	FUBP3	fubp3	ENSDARG00000086896	far upstream element binding protein 3	0.740929
Q6PEH5	UBE2V2	ube2v2	ENSDARG00000028198	ubiquitin conjugating enzyme E2 V2	0.777646
Q7ZUY0	RGD1563307	seta	ENSDARG00000031495	similar to Set	0.785312
Q6NUY9	MAPRE1	mapre1b	ENSDARG00000002659	microtubule associated protein RP/EB family member 1	0.787568
X1WBD9	TOMM6	tomm6	ENSDARG00000097797	translocase of outer mitochondrial membrane 6	0.812503
F1QQQ6	PNPO	pnpo	ENSDARG00000017612	pyridoxamine 5'-phosphate oxidase	0.813037
Q6IQJ1	TOMM22	tomm22	ENSDARG00000045146	translocase of outer mitochondrial membrane 22	0.850114
A0A0R4IKF0	APOA1	apoa1b	ENSDARG00000101324	apolipoprotein A1 B	0.917539
A0A0G2KUJ0	CCT2	cct2	ENSDARG00000104674	chaperonin containing TCP1 subunit 2	1.04624
A0A2R8QKU1	NEB	neb	ENSDARG00000109273	nebulin	1.11476
B8JL43	TF	tfa	ENSDARG00000016771	transferrin	1.15748
Q4V9N1	TSN	tsn	ENSDARG00000041830	translin	1.34706
X1WCN8	GATD1	gatd1	ENSDARG00000053609	glutamine amidotransferase class 1 domain containing 1	1.42203
F1QK04	FXYD6	fxyd6	ENSDARG00000100971	FXYD domain containing ion transport regulator 6	1.56828
Q9I8U7	MYL1	mylz3	ENSDARG00000017441	myosin light chain 1	1.79126
Q6IQX1	MYH4	myhz2	ENSDARG00000012944	myosin heavy chain 4	3.00889
F1RBK4	CTNND2	ctnnd2b	ENSDARG00000003779	catenin delta 2	Only expressed at 18°C
Q90485	HBB2	ba2l; ba2	ENSDARG00000097238	hemoglobin subunit beta-2	Only expressed at 18°C
Q9DDE3	ACHE	ache	ENSDARG00000031796	acetylcholinesterase (Cartwright blood group)	Only expressed at 18°C
F1QH99	ACP1	acp1	ENSDARG00000076486	acid phosphatase 1	Only expressed at 18°C
A0A0R4IPU5	ACTR3B	actr3b	ENSDARG00000008790	actin related protein 3B	Only expressed at 18°C
A2BHD5	AIF1L	aif1l	ENSDARG00000009336	allograft inflammatory factor 1 like	Only expressed at 18°C
E7FFC4	AIFM2	aifm2	ENSDARG00000077549	apoptosis inducing factor mitochondria associated 2	Only expressed at 18°C
F1QHR0	APOA4	apoa4b.1	ENSDARG00000040298	apolipoprotein A4	Only expressed at 18°C
Q6PFV1	ARPP19	arpp19a	ENSDARG00000032532	cAMP regulated phosphoprotein 19	Only expressed at 18°C
F1R9A7	ATP6AP1	atp6ap1a	ENSDARG00000041417	ATPase H+ transporting accessory protein 1	Only expressed at 18°C
A0A0R4IQ37	ATXN2L	atxn2l	ENSDARG00000112336	ataxin 2 like	Only expressed at 18°C
F1RA07	CEP170B	si:ch73-212j7.1	ENSDARG00000078327	centrosomal protein 170B	Only expressed at 18°C
Q6DHC4	CFB	bfb	ENSDARG00000005616	complement factor B	Only expressed at 18°C
G8JL18	CIAPIN1	ciapin1	ENSDARG00000045733	cytokine induced apoptosis inhibitor 1	Only expressed at 18°C
E7F2X0	CLIP1	clip1a	ENSDARG00000078722	CAP-Gly domain containing linker protein 1	Only expressed at 18°C
Q5SPP0	CLVS2	clvs2	ENSDARG00000053122	clavesin 2	Only expressed at 18°C
A8E5K6	CNOT8	cnot8	ENSDARG00000020043	CCR4-NOT transcription complex subunit 8	Only expressed at 18°C
A5WW99	COQ5	coq5	ENSDARG00000035618	coenzyme Q5, methyltransferase	Only expressed at 18°C
F1Q7M7	CRTC1	crtc1b	ENSDARG00000076076	CREB regulated transcription coactivator 1	Only expressed at 18°C
Q6JAA4	CTCF	ctcf	ENSDARG00000056621	CCCTC-binding factor	Only expressed at 18°C
F1QX93	ECI1	eci1	ENSDARG00000018002	enoyl-CoA delta isomerase 1	Only expressed at 18°C
A0A0R4IB53	ENAH	enah	ENSDARG00000032049	ENAH actin regulator	Only expressed at 18°C
Q6PGY9	ENPP2	enpp2	ENSDARG00000011257	ectonucleotide pyrophosphatase/phosphodiesterase 2	Only expressed at 18°C
F1QIM7	EPHA4	epha4a	ENSDARG00000054454	EPH receptor A4	Only expressed at 18°C
I3ISA6	EPPK1	eppk1	ENSDARG00000096359	epiplakin 1	Only expressed at 18°C
Q58EB6	ERCC5	ercc5	ENSDARG00000023678	ERCC excision repair 5, endonuclease	Only expressed at 18°C
F1Q820	FARSB	farsb	ENSDARG00000016864	phenylalanyl-tRNA synthetase subunit beta	Only expressed at 18°C
Q6PC01	FAU	faua	ENSDARG00000099022	FAU ubiquitin like and ribosomal protein S30 fusion	Only expressed at 18°C
Q6PBJ1	FKBP1B	fkbp1b	ENSDARG00000052625	FKBP prolyl isomerase 1B	Only expressed at 18°C
F6NHY4	FREM2	frem2a	ENSDARG00000076856	FRAS1 related extracellular matrix 2	Only expressed at 18°C
Q4V942	G3BP2	g3bp2b	ENSDARG00000074572	G3BP stress granule assembly factor 2	Only expressed at 18°C
Q5RGI3	GCC1	gcc1	ENSDARG00000045541	GRIP and coiled-coil domain containing 1	Only expressed at 18°C
A2BG45	GIT2	git2a	ENSDARG00000061915	GIT ArfGAP 2	Only expressed at 18°C
A0A2R8RVZ7	GNG4	gng4	ENSDARG00000114001	G protein subunit gamma 4	Only expressed at 18°C
F1QVG5	GPC1	gpc1b	ENSDARG00000090585	glypican 1	Only expressed at 18°C
B8JL37	GPR61	gpr61	ENSDARG00000055570	G protein-coupled receptor 61	Only expressed at 18°C
F1R4Z8	Gsta4	gsta.1	ENSDARG00000090228	glutathione S-transferase, alpha 4	Only expressed at 18°C
B0UYS3	HELB	helb	ENSDARG00000053127	DNA helicase B	Only expressed at 18°C
F1QA18	HESX1	appl1	ENSDARG00000060734	HESX homeobox 1	Only expressed at 18°C
F1QHM5	IKBKG	ikbkg	ENSDARG00000017037	inhibitor of nuclear factor kappa B kinase regulatory subunit gamma	Only expressed at 18°C
F1R6F0	INAVA	inavaa	ENSDARG00000078155	innate immunity activator	Only expressed at 18°C
B8JLK8	ITGAV	itgav	ENSDARG00000006314	integrin subunit alpha V	Only expressed at 18°C
F8W5Z2	KDM5B	kdm5bb	ENSDARG00000003098	lysine demethylase 5B	Only expressed at 18°C
A0A0R4IGQ0	LETM1	letm1	ENSDARG00000110254	leucine zipper and EF-hand containing transmembrane protein 1	Only expressed at 18°C
F1QPI4	LLGL1	llgl1	ENSDARG00000009693	LLGL scribble cell polarity complex component 1	Only expressed at 18°C
F5H8N4	LRPPRC	lrpprc	ENSDARG00000043970	leucine rich pentatricopeptide repeat containing	Only expressed at 18°C
Q6NSN1	LSM12	lsm12b	ENSDARG00000028848	LSM12 homolog	Only expressed at 18°C
E9QEX8	M6PR	m6pr	ENSDARG00000018432	mannose-6-phosphate receptor, cation dependent	Only expressed at 18°C
B8JLF5	MAP6D1	map6d1	ENSDARG00000079777	MAP6 domain containing 1	Only expressed at 18°C
B0V3S9	MYEF2	myef2	ENSDARG00000059398	myelin expression factor 2	Only expressed at 18°C
E9QF07	MYH7B	myh7bb	ENSDARG00000035322	myosin heavy chain 7B	Only expressed at 18°C
E9QJI5	MYL11	mylpfa	ENSDARG00000053254	myosin light chain 11	Only expressed at 18°C
E9QB27	NAP1L4	nap1l4b	ENSDARG00000068868	nucleosome assembly protein 1 like 4	Only expressed at 18°C
A0A2R8RXV8	NBN	nbn	ENSDARG00000040303	nibrin	Only expressed at 18°C
A8E5B7	NDUFB5	ndufb5	ENSDARG00000070824	NADH:ubiquinone oxidoreductase subunit B5	Only expressed at 18°C
F1R818	NIT2	nit2	ENSDARG00000017590	nitrilase family member 2	Only expressed at 18°C
D0EVX1	NLGN3	nlgn3a	ENSDARG00000104786	neuroligin 3	Only expressed at 18°C
A0A0R4IH22	NPAT	npat	ENSDARG00000055548	nuclear protein, coactivator of histone transcription	Only expressed at 18°C
F1QV62	OAT	oat	ENSDARG00000078425	ornithine aminotransferase	Only expressed at 18°C
B0UY67	OTULIN	otulinb	ENSDARG00000079886	OTU deubiquitinase with linear linkage specificity	Only expressed at 18°C
A0A2R8RPW5	PACS1	pacs1a	ENSDARG00000117043	phosphofurin acidic cluster sorting protein 1	Only expressed at 18°C
A0A0R4IH73	PAK1	pak1	ENSDARG00000103959	p21 (RAC1) activated kinase 1	Only expressed at 18°C
F1RBC5	PDE12	pde12	ENSDARG00000030964	phosphodiesterase 12	Only expressed at 18°C
F1QHK0	PGM3	pgm3	ENSDARG00000024654	phosphoglucomutase 3	Only expressed at 18°C
F1R8A3	PPM1H	ppm1h	ENSDARG00000063684	protein phosphatase, Mg2+/Mn2+ dependent 1H	Only expressed at 18°C
Q7ZV37	PPME1	ppme1	ENSDARG00000009771	protein phosphatase methylesterase 1	Only expressed at 18°C
F1QI59	PPP1CB	ppp1cb	ENSDARG00000044153	protein phosphatase 1 catalytic subunit beta	Only expressed at 18°C
Q32PL1	PPP1R7	ppp1r7	ENSDARG00000009740	protein phosphatase 1 regulatory subunit 7	Only expressed at 18°C
Q5RGI5	PPP6R2	ppp6r2a	ENSDARG00000045540	protein phosphatase 6 regulatory subunit 2	Only expressed at 18°C
Q6DH51	PQBP1	pqbp1	ENSDARG00000029724	polyglutamine binding protein 1	Only expressed at 18°C
Q7ZYX7	PSMD7	psmd7	ENSDARG00000102417	proteasome 26S subunit, non-ATPase 7	Only expressed at 18°C
F1R684	RAP2C	rap2c	ENSDARG00000015649	RAP2C, member of RAS oncogene family	Only expressed at 18°C
Q6IQ97	RBM4B	rbm4.1	ENSDARG00000036386	RNA binding motif protein 4B	Only expressed at 18°C
Q6Q415	RPL36	rpl36	ENSDARG00000100588	ribosomal protein L36	Only expressed at 18°C
A0A2R8Q3T2	SACS	sacs	ENSDARG00000091042	sacsin molecular chaperone	Only expressed at 18°C
F1QT63	SARNP	sarnp	ENSDARG00000059357	SAP domain containing ribonucleoprotein	Only expressed at 18°C
A0A0R4ILH7	SF3A3	sf3a3	ENSDARG00000100114	splicing factor 3a subunit 3	Only expressed at 18°C
A0A2R8PVU2	SIPA1L1	sipa1l1	ENSDARG00000020134	signal induced proliferation associated 1 like 1	Only expressed at 18°C
A3QK31	SLC17A7	slc17a7a	ENSDARG00000016480	solute carrier family 17 member 7	Only expressed at 18°C
A2BIM6	SMAP1	smap1	ENSDARG00000031302	small ArfGAP 1	Only expressed at 18°C
A0A286Y9M1	SRCIN1	si:ch211-278a6.1	ENSDARG00000059773	SRC kinase signaling inhibitor 1	Only expressed at 18°C
Q8UVK2	SUPT6H	supt6h	ENSDARG00000006524	SPT6 homolog, histone chaperone and transcription elongation factor	Only expressed at 18°C
B0R1D5	SUZ12	suz12b	ENSDARG00000098924	SUZ12 polycomb repressive complex 2 subunit	Only expressed at 18°C
Q6GQM4	Tha1	tha1	ENSDARG00000076225	threonine aldolase 1	Only expressed at 18°C
Q7SXQ1	TIAL1	tial1	ENSDARG00000009525	TIA1 cytotoxic granule associated RNA binding protein like 1	Only expressed at 18°C
B3DGI9	TIMM8B	timm8b	ENSDARG00000055708	translocase of inner mitochondrial membrane 8 homolog B	Only expressed at 18°C
E9QDI4	TNNT3	tnnt3b	ENSDARG00000068457	troponin T3, fast skeletal type	Only expressed at 18°C
B0V332	TRA2B	tra2b	ENSDARG00000002168	transformer 2 beta homolog	Only expressed at 18°C
X1WCM9	UBE2E2	ube2e2	ENSDARG00000034670	ubiquitin conjugating enzyme E2 E2	Only expressed at 18°C
A0A2R8QLN9	USO1	uso1	ENSDARG00000019581	USO1 vesicle transport factor	Only expressed at 18°C
Q402B1	UST	usta	ENSDARG00000006044	uronyl 2-sulfotransferase	Only expressed at 18°C
Q5RJ50	VTA1	vta1	ENSDARG00000013732	vesicle trafficking 1	Only expressed at 18°C
F1QEB7	WDR11	wdr11	ENSDARG00000075245	WD repeat domain 11	Only expressed at 18°C
E7FE58	WDR59	wdr59	ENSDARG00000088817	WD repeat domain 59	Only expressed at 18°C
X1WFD2	AP2A1	ap2a1	ENSDARG00000054320	adaptor related protein complex 2 subunit alpha 1	Only expressed at 26°C
F1R306	CTNND2A	ctnnd2a	ENSDARG00000062415	catenin delta 2A	Only expressed at 26°C
Q6NYA0	SRSF1	srsf1b	ENSDARG00000017843	serine and arginine rich splicing factor 1	Only expressed at 26°C
A0A0R4IDD1	A2M	a2ml	ENSDARG00000056314	alpha-2-macroglobulin	Only expressed at 26°C
Q5SPA4	ACAT2	acat2	ENSDARG00000007127	acetyl-CoA acetyltransferase 2	Only expressed at 26°C
A5PMG4	AHCYL1	ahcyl1	ENSDARG00000056331	adenosylhomocysteinase like 1	Only expressed at 26°C
A2BGE4	AIFM1	aifm1	ENSDARG00000058088	apoptosis inducing factor mitochondria associated 1	Only expressed at 26°C
F1Q4N7	ANP32B	anp32b	ENSDARG00000023330	acidic nuclear phosphoprotein 32 family member B	Only expressed at 26°C
A8E7L1	ANXA13	anxa13l	ENSDARG00000013613	annexin A13	Only expressed at 26°C
E9QIJ3	AP3S2	ap3s2	ENSDARG00000039882	adaptor related protein complex 3 subunit sigma 2	Only expressed at 26°C
A0A0R4IUM3	APBA1	apba1a	ENSDARG00000103848	amyloid beta precursor protein binding family A member 1	Only expressed at 26°C
B0S8J8	ARHGAP15	arhgap15	ENSDARG00000062349	Rho GTPase activating protein 15	Only expressed at 26°C
F1Q7X1	ARHGEF38	arhgef38	ENSDARG00000079377	Rho guanine nucleotide exchange factor 38	Only expressed at 26°C
F8W2P1	ARL8A	arl8a	ENSDARG00000078686	ADP ribosylation factor like GTPase 8A	Only expressed at 26°C
Q6ZM62	ARPC3	arpc3	ENSDARG00000057882	actin related protein 2/3 complex subunit 3	Only expressed at 26°C
Q6P026	BANF1	banf1	ENSDARG00000037009	BAF nuclear assembly factor 1	Only expressed at 26°C
F1R1T3	CACNA1C	cacna1c	ENSDARG00000008398	calcium voltage-gated channel subunit alpha1 C	Only expressed at 26°C
F1QHI0	CARMIL2	carmil2	ENSDARG00000115942	capping protein regulator and myosin 1 linker 2	Only expressed at 26°C
A0A0R4ITL4	CFH	cfh	ENSDARG00000100442	complement factor H	Only expressed at 26°C
E9QH60	COL14A1	col14a1a	ENSDARG00000005762	collagen type XIV alpha 1 chain	Only expressed at 26°C
B0R0D7	CORO1C	coro1ca	ENSDARG00000035598	coronin 1C	Only expressed at 26°C
Q7SXI1	COX7A2L	cox7a2l	ENSDARG00000054907	cytochrome c oxidase subunit 7A2 like	Only expressed at 26°C
Q6NY41	CYB5B	cyb5b	ENSDARG00000099774	cytochrome b5 type B	Only expressed at 26°C
A0A0R4IFC5	CYBC1	cybc1	ENSDARG00000111331	cytochrome b-245 chaperone 1	Only expressed at 26°C
A0A0R4IJC6	DCTN4	dctn4	ENSDARG00000023988	dynactin subunit 4	Only expressed at 26°C
A0A0G2KCW6	DDB1	ddb1	ENSDARG00000074431	damage specific DNA binding protein 1	Only expressed at 26°C
E7FGS8	DNAH12	dnah12	ENSDARG00000059987	dynein axonemal heavy chain 12	Only expressed at 26°C
Q5SPD1	EEF1D	eef1db	ENSDARG00000030053	eukaryotic translation elongation factor 1 delta	Only expressed at 26°C
F1RDZ9	EPC2	epc2	ENSDARG00000007485	enhancer of polycomb homolog 2	Only expressed at 26°C
Q6DG93	GAP43	gap43	ENSDARG00000099744	growth associated protein 43	Only expressed at 26°C
E7FFJ7	GGT5	ggt5b	ENSDARG00000078258	gamma-glutamyltransferase 5	Only expressed at 26°C
Q6PBY0	GNB5	gnb5b	ENSDARG00000055377	G protein subunit beta 5	Only expressed at 26°C
Q15KE4	GNG2	gng2	ENSDARG00000056831	G protein subunit gamma 2	Only expressed at 26°C
Q68EH0	GSPT1	gspt1	ENSDARG00000031048	G1 to S phase transition 1	Only expressed at 26°C
F1QQC7	GUCY2C	gucy2ca	ENSDARG00000116238	guanylate cyclase 2C	Only expressed at 26°C
X1WHF1	H2BC21	si:dkey-261m9.6	ENSDARG00000116654	H2B clustered histone 21	Only expressed at 26°C
Q3B732	HMGN2	hmgn2	ENSDARG00000099572	high mobility group nucleosomal binding domain 2	Only expressed at 26°C
E7F3J2	HNRNPU	hnrnpua	ENSDARG00000015206	heterogeneous nuclear ribonucleoprotein U	Only expressed at 26°C
Q503S9	IMPA2	impa2	ENSDARG00000059411	inositol monophosphatase 2	Only expressed at 26°C
A0A0R4IWP4	INPP5K	inpp5ka	ENSDARG00000099563	inositol polyphosphate-5-phosphatase K	Only expressed at 26°C
A0JME6	ISOC2	isoc2	ENSDARG00000013371	isochorismatase domain containing 2	Only expressed at 26°C
A0A286Y9Q1	KDM5A	kdm5a	ENSDARG00000104567	lysine demethylase 5A	Only expressed at 26°C
Q1LVF0	LAMC1	lamc1	ENSDARG00000036279	laminin subunit gamma 1	Only expressed at 26°C
A0A2R8QDE5	LMOD3	lmod3	ENSDARG00000110560	leiomodin 3	Only expressed at 26°C
A0A2R8QLB3	METTL2A	mettl2a	ENSDARG00000008105	methyltransferase 2A, methylcytidine	Only expressed at 26°C
Q0P405	MICOS10	micos10	ENSDARG00000101619	mitochondrial contact site and cristae organizing system subunit 10	Only expressed at 26°C
A0A2U3TVM3	NCKAP1	nckap1	ENSDARG00000060853	NCK associated protein 1	Only expressed at 26°C
F1QPX0	NDNF	ndnf	ENSDARG00000062936	neuron derived neurotrophic factor	Only expressed at 26°C
F1QQ42	NDUFA1	ndufa1	ENSDARG00000036329	NADH:ubiquinone oxidoreductase subunit A1	Only expressed at 26°C
F1QX74	NLGN2	nlgn2b	ENSDARG00000079251	neuroligin 2	Only expressed at 26°C
E7F744	NPTXR	nptxra	ENSDARG00000040430	neuronal pentraxin receptor	Only expressed at 26°C
Q7T3C6	NUDT21	nudt21	ENSDARG00000003153	nudix hydrolase 21	Only expressed at 26°C
A0A0R4IAP2	PCBP2	pcbp2	ENSDARG00000099039	poly(rC) binding protein 2	Only expressed at 26°C
E9QIE6	PCSK1	pcsk1	ENSDARG00000002600	proprotein convertase subtilisin/kexin type 1	Only expressed at 26°C
A8E7S2	PENK	penka	ENSDARG00000004869	proenkephalin	Only expressed at 26°C
F1QWT8	PEX11B	pex11b	ENSDARG00000069147	peroxisomal biogenesis factor 11 beta	Only expressed at 26°C
Q1JPY6	PFDN2	pfdn2	ENSDARG00000025391	prefoldin subunit 2	Only expressed at 26°C
F1R9D7	PHACTR1	phactr1	ENSDARG00000023916	phosphatase and actin regulator 1	Only expressed at 26°C
Q6PC13	PHB2	phb2a	ENSDARG00000045297	prohibitin 2	Only expressed at 26°C
F6P2R0	PHC2	phc2b	ENSDARG00000013224	polyhomeotic homolog 2	Only expressed at 26°C
E9QHY3	PHF5A	phf5a	ENSDARG00000045155	PHD finger protein 5A	Only expressed at 26°C
F1QT45	PNN	pnn	ENSDARG00000015851	pinin, desmosome associated protein	Only expressed at 26°C
Q568H8	POLR2H	polr2h	ENSDARG00000038505	RNA polymerase II, I and III subunit H	Only expressed at 26°C
A0A0R4IDB2	PPM1G	ppm1g	ENSDARG00000075559	protein phosphatase, Mg2+/Mn2+ dependent 1G	Only expressed at 26°C
A0A0R4IZT6	PPP1CC	ppp1cc	ENSDARG00000099226	protein phosphatase 1 catalytic subunit gamma	Only expressed at 26°C
A0A2R8QMW2	PRKCB	prkcbb	ENSDARG00000022254	protein kinase C beta	Only expressed at 26°C
Q4V918	PSMA3	psma3	ENSDARG00000086618	proteasome 20S subunit alpha 3	Only expressed at 26°C
A0A0R4IIZ4	PTPRN2	ptprn2	ENSDARG00000114075	protein tyrosine phosphatase receptor type N2	Only expressed at 26°C
A0A2R8Q062	RASGRF2	rasgrf2b	ENSDARG00000115886	Ras protein specific guanine nucleotide releasing factor 2	Only expressed at 26°C
A0A171EBK3	RBMX	rbmx	ENSDARG00000014244	RNA binding motif protein X-linked	Only expressed at 26°C
F1QQN6	RERE	rerea	ENSDARG00000077353	arginine-glutamic acid dipeptide repeats	Only expressed at 26°C
B8A5C2	RFTN2	rftn2	ENSDARG00000056078	raftlin family member 2	Only expressed at 26°C
E9QF69	RPL18	rpl18	ENSDARG00000029533	ribosomal protein L18	Only expressed at 26°C
F1QG80	RPL22	rpl22	ENSDARG00000070437	ribosomal protein L22	Only expressed at 26°C
Q6Q420	RPS15A	rps15a	ENSDARG00000010160	ribosomal protein S15a	Only expressed at 26°C
Q6PBT1	RPS27	rps27.2	ENSDARG00000055475	ribosomal protein S27	Only expressed at 26°C
A0A0G2KQB9	RYR2	ryr2a	ENSDARG00000098856	ryanodine receptor 2	Only expressed at 26°C
Q5TYS5	SCRN2	scrn2	ENSDARG00000043497	secernin 2	Only expressed at 26°C
Q7SZE5	SEC23A	sec23a	ENSDARG00000104230	SEC23 homolog A, COPII coat complex component	Only expressed at 26°C
A0A2R8PX79	SGSM1	sgsm1b	ENSDARG00000075376	small G protein signaling modulator 1	Only expressed at 26°C
A0A0R4IFX9	SLC4A10	slc4a10a	ENSDARG00000063133	solute carrier family 4 member 10	Only expressed at 26°C
A0A0R4IZN4	SLC52A2	slc52a2	ENSDARG00000070800	solute carrier family 52 member 2	Only expressed at 26°C
A0A140LG64	SLC6A11	slc6a11b	ENSDARG00000087981	solute carrier family 6 member 11	Only expressed at 26°C
E9QCA0	SNAP29	snap29	ENSDARG00000038518	synaptosome associated protein 29	Only expressed at 26°C
B0S7S4	SNX3	snx3	ENSDARG00000008678	sorting nexin 3	Only expressed at 26°C
Q6DGP6	SUB1	sub1b	ENSDARG00000007720	SUB1 regulator of transcription	Only expressed at 26°C
A5A4L9	SUPT16H	supt16h	ENSDARG00000079949	SPT16 homolog, facilitates chromatin remodeling subunit	Only expressed at 26°C
Q1LWB0	TAX1BP1	tax1bp1a	ENSDARG00000098288	Tax1 binding protein 1	Only expressed at 26°C
A0A2R8QFG4	TBC1D24	tbc1d24	ENSDARG00000069339	TBC1 domain family member 24	Only expressed at 26°C
F1QFR0	TG	tg	ENSDARG00000020084	thyroglobulin	Only expressed at 26°C
A0A0R4IT78	THSD7A	thsd7aa	ENSDARG00000061479	thrombospondin type 1 domain containing 7A	Only expressed at 26°C
E7FC78	TIMM9	timm9	ENSDARG00000043865	translocase of inner mitochondrial membrane 9	Only expressed at 26°C
A0A2R8RPU1	TLR3	tlr3	ENSDARG00000117078	toll like receptor 3	Only expressed at 26°C
A7E2K1	Tpm1	tpm1	ENSDARG00000087402	tropomyosin 1, alpha	Only expressed at 26°C
Q5RI09	TPR	tprb	ENSDARG00000016630	translocated promoter region, nuclear basket protein	Only expressed at 26°C
F1R184	TXNDC5	txndc5	ENSDARG00000009342	thioredoxin domain containing 5	Only expressed at 26°C
A5PMY3	UMAD1	umad1	ENSDARG00000076008	UBAP1-MVB12-associated (UMA) domain containing 1	Only expressed at 26°C
A0A0R4IVE2	USP10	usp10	ENSDARG00000103422	ubiquitin specific peptidase 10	Only expressed at 26°C
A0A0R4ITZ2	VAC14	vac14	ENSDARG00000014303	VAC14 component of PIKFYVE complex	Only expressed at 26°C
B0V210	VANGL1	vangl1	ENSDARG00000004305	VANGL planar cell polarity protein 1	Only expressed at 26°C
Q5RGA8	YLPM1	ylpm1	ENSDARG00000043680	YLP motif containing 1	Only expressed at 26°C
Q802Z0	YTHDF1	ythdf1	ENSDARG00000016447	YTH N6-methyladenosine RNA binding protein 1	Only expressed at 26°C
E7FCF7	ZFHX4	zfhx4	ENSDARG00000075542	zinc finger homeobox 4	Only expressed at 26°C
E7F1Q7	ZRANB2	zranb2	ENSDARG00000044332	zinc finger RANBP2-type containing 2	Only expressed at 26°C

## Sheet: S2_18°vs26° CHRONIC
Protein IDs/UniProt Accession	Gene symbol (Homo sapiens)	Gene Symbol (Danio rerio)	Ensembl Gene ID (Danio rerio)	Entrez gene name	Welch's T-test Difference LFQ
Q6NWK7	TUBA1A	tuba1a	ENSDARG00000001889	tubulin alpha 1a	-5.03125
A9JRT4	UBE2D3	ube2d3	ENSDARG00000038473	ubiquitin conjugating enzyme E2 D3	-3.09489
A0A0A0VDB1	MT-ATP6	mt-atp6	ENSDARG00000063911	ATP synthase F0 subunit 6	-2.79759
F1R4I7	SRI	sri	ENSDARG00000058593	sorcin	-2.62619
G8JL22	SPNS2	spns2	ENSDARG00000061017	sphingolipid transporter 2	-2.32414
B3DFK4	ATP5MJ	atp5mj	ENSDARG00000092873	ATP synthase membrane subunit j	-2.16781
Q7T2A8	SH3BGRL	sh3bgrl	ENSDARG00000058302	SH3 domain binding glutamate rich protein like	-1.9956
Q7ZYX7	PSMD7	psmd7	ENSDARG00000102417	proteasome 26S subunit, non-ATPase 7	-1.7657
Q6DKF4	TWF1	twf1b	ENSDARG00000011661	twinfilin actin binding protein 1	-1.75685
TIM8A	TIMM8A	timm8a	ENSDARG00000023672	translocase of inner mitochondrial membrane 8A	-1.65381
B2GRB2	PSMB6	psmb6	ENSDARG00000002240	proteasome 20S subunit beta 6	-1.62077
B3DHC5	APOA4	apoa4b.2	ENSDARG00000020866	apolipoprotein A4	-1.61394
B8JJR1	WDR27	wdr27	ENSDARG00000053386	WD repeat domain 27	-1.56353
E9QBF0	TPI1	tpi1b	ENSDARG00000040988	triosephosphate isomerase 1	-1.48407
E9QJP8	ACBD7	acbd7	ENSDARG00000094730	acyl-CoA binding domain containing 7	-1.47329
Q502E4	NDUFS4	ndufs4	ENSDARG00000052840	NADH:ubiquinone oxidoreductase subunit S4	-1.4603
Q6IQT9	MPC2	mpc2b	ENSDARG00000024478	mitochondrial pyruvate carrier 2	-1.44841
C5IG40	CALB2	calb2b	ENSDARG00000036344	calbindin 2	-1.43738
Q6DHI9	PSMB2	psmb2	ENSDARG00000031511	proteasome 20S subunit beta 2	-1.38843
Q803X7	NAP1L1	nap1l1	ENSDARG00000101813	nucleosome assembly protein 1 like 1	-1.3729
Q7SYD0	CBR1	cbr1	ENSDARG00000036587	carbonyl reductase 1	-1.21705
F1QV19	GGCT	ggctb	ENSDARG00000005085	gamma-glutamylcyclotransferase	-1.21229
B0R0V8	ATP6V1H	atp6v1h	ENSDARG00000006370	ATPase H+ transporting V1 subunit H	-1.1924
Q1L9E4	CTSD	ctsd	ENSDARG00000113876	cathepsin D	-1.1918
Q7SXX4	HPCAL1	hpcal1	ENSDARG00000022763	hippocalcin like 1	-1.16432
A7MCN0	PPIF	ppifb	ENSDARG00000052842	peptidylprolyl isomerase F	-1.12353
Q6TNU6	DLD	dldh	ENSDARG00000008785	dihydrolipoamide dehydrogenase	-1.10144
A7MCL7	CSTB	cst14a.2	ENSDARG00000045352	cystatin B	-1.09896
B0V1T0	GPX1	gpx1a	ENSDARG00000018146	glutathione peroxidase 1	-1.06088
F1R2J2	ARHGAP1	arhgap1	ENSDARG00000024324	Rho GTPase activating protein 1	-1.05205
Q6NWC1	VDAC1	vdac1	ENSDARG00000045132	voltage dependent anion channel 1	-0.967783
F1QMC6	GOT1	got1	ENSDARG00000039093	glutamic-oxaloacetic transaminase 1	-0.951509
B2GQZ0	TXNDC17	txndc17	ENSDARG00000058079	thioredoxin domain containing 17	-0.949378
B0V1F9	CA8	ca8	ENSDARG00000039098	carbonic anhydrase 8	-0.931818
Q5RKM3	STIP1	stip1	ENSDARG00000004906	stress induced phosphoprotein 1	-0.925195
F1QEW4	FLOT1	flot1a	ENSDARG00000001710	flotillin 1	-0.886292
Q6IQE2	EEF1B2	eef1b2	ENSDARG00000044521	eukaryotic translation elongation factor 1 beta 2	-0.875271
Q6P696	GLO1	glo1	ENSDARG00000068978	glyoxalase I	-0.853936
F1R319	SLC25A11	slc25a11	ENSDARG00000035741	solute carrier family 25 member 11	-0.81744
LDHA	LDHA	-	-	lactate dehydrogenase A	-0.810131
Q7T334	MDH2	mdh2	ENSDARG00000043371	malate dehydrogenase 2	-0.792964
F1RDD7	SMS	sms	ENSDARG00000008155	spermine synthase	-0.791305
Q7SXU7	DDX39B	ddx39b	ENSDARG00000036069	DExD-box helicase 39B	-0.774263
Q6DRD1	ATP5PO	atp5po	ENSDARG00000001788	ATP synthase peripheral stalk subunit OSCP	-0.733737
E9QD41	CRABP1	crabp1a	ENSDARG00000045926	cellular retinoic acid binding protein 1	-0.715796
Q6DH63	COX6B1	cox6b1	ENSDARG00000045230	cytochrome c oxidase subunit 6B1	-0.715018
B8JKH7	MYL1	mylz3	ENSDARG00000017441	myosin light chain 1	-0.712227
A4JYK5	NPTN	nptnb	ENSDARG00000043864	neuroplastin	-0.698982
Q6DH00	GNG13	gng13b	ENSDARG00000037921	G protein subunit gamma 13	-0.645272
E9QCX7	ENO1	eno1a	ENSDARG00000022456	enolase 1	-0.577645
Q5XJS8	HSD17B10	hsd17b10	ENSDARG00000017781	hydroxysteroid 17-beta dehydrogenase 10	-0.563007
B8JL29	HMGB2	hmgb2a	ENSDARG00000029722	high mobility group box 2	-0.515201
B2GQM6	MTAP	mtap	ENSDARG00000037261	methylthioadenosine phosphorylase	-0.475871
GBB1	GNB1	gnb1a	ENSDARG00000090454	G protein subunit beta 1	-0.468345
A7MBS0	CPNE1	cpne1	ENSDARG00000075536	copine 1	-0.447158
F1Q7F8	RBM4B	rbm4.2	ENSDARG00000055080	RNA binding motif protein 4B	-0.430567
B0UXI4	SYN1	syn1	ENSDARG00000060368	synapsin I	-0.37775
F1QY96	SYNCRIP	syncrip	ENSDARG00000040184	synaptotagmin binding cytoplasmic RNA interacting protein	-0.291218
Q5RGY8	DPYSL5	dpysl5b	ENSDARG00000059311	dihydropyrimidinase like 5	-0.239069
F1QWS9	TLR2	tlr2	ENSDARG00000037758	toll like receptor 2	-0.191037
Q802C9	EIF4A1	eif4a1a	ENSDARG00000092115	eukaryotic translation initiation factor 4A1	0.385587
F1QM13	STXBP1	stxbp1a	ENSDARG00000001994	syntaxin binding protein 1	0.490503
A1L213	RUFY3	rufy3	ENSDARG00000029692	RUN and FYVE domain containing 3	0.538255
A5PMG3	AHCYL1	ahcyl1	ENSDARG00000056331	adenosylhomocysteinase like 1	0.604276
Q58EK1	TCP11L1	tcp11l1	ENSDARG00000031890	t-complex 11 like 1	0.627963
F8W4C4	USP5	usp5	ENSDARG00000014517	ubiquitin specific peptidase 5	0.648536
B8JLJ8	LOC100359916	hnrpkl	ENSDARG00000007034	heterogeneous nuclear ribonucleoprotein K-like	0.653436
F1QUN8	ACTA2	acta1a	ENSDARG00000036371	actin alpha 2, smooth muscle	0.676462
A2CF54	SCAI	scai	ENSDARG00000060865	suppressor of cancer cell invasion	0.682714
A5WV02	PLEC	pleca	ENSDARG00000062590	plectin	0.687733
E9QJI6	ENO3	eno3	ENSDARG00000039007	enolase 3	0.695821
Q9IBD2	GSK3B	gsk3ba	ENSDARG00000017803	glycogen synthase kinase 3 beta	0.712086
F1QUQ7	PSMC3	psmc3	ENSDARG00000007141	proteasome 26S subunit, ATPase 3	0.723784
Q6IQV0	CSNK2A3	zgc:86598	ENSDARG00000014222	casein kinase 2 alpha 3	0.730107
E9QCS6	PAFAH1B3	pafah1b3	ENSDARG00000058047	platelet activating factor acetylhydrolase 1b catalytic subunit 3	0.73069
F1QZA4	IDH3G	idh3g	ENSDARG00000023648	isocitrate dehydrogenase (NAD(+)) 3 non-catalytic subunit gamma	0.732448
E7F039	PHF24	phf24	ENSDARG00000077596	PHD finger protein 24	0.745038
B3DIV6	DLAT	dlat	ENSDARG00000015918	dihydrolipoamide S-acetyltransferase	0.748342
AL4A1	ALDH4A1	aldh4a1	ENSDARG00000038207	aldehyde dehydrogenase 4 family member A1	0.756265
B3DH54	NCL	ncl	ENSDARG00000002710	nucleolin	0.764899
SDHB	SDHB	sdhb	ENSDARG00000075768	succinate dehydrogenase complex iron sulfur subunit B	0.774365
E9QHH0	RPS19	rps19	ENSDARG00000030602	ribosomal protein S19	0.782027
A5A5E1	CYFIP2	cyfip2	ENSDARG00000036375	cytoplasmic FMR1 interacting protein 2	0.788561
F1QZA5	PSMD6	psmd6	ENSDARG00000070674	proteasome 26S subunit, non-ATPase 6	0.789494
F1R9L7	NAPG	napgb	ENSDARG00000043012	NSF attachment protein gamma	0.81441
COPB	COPB1	copb1	ENSDARG00000056557	COPI coat complex subunit beta 1	0.833378
Q5BJ17	TUFM	tufm	ENSDARG00000104173	Tu translation elongation factor, mitochondrial	0.863156
E7FFZ4	SMARCC2	smarcc2	ENSDARG00000077946	SWI/SNF related, matrix associated, actin dependent regulator of chromatin subfamily c member 2	0.864499
B3DK43	CLTC	cltca	ENSDARG00000043493	clathrin heavy chain	0.874228
Q6TLG8	RPS3	rps3	ENSDARG00000103007	ribosomal protein S3	0.877558
Q2LEK1	DYNC1H1	dync1h1	ENSDARG00000014717	dynein cytoplasmic 1 heavy chain 1	0.888906
Q7ZUQ0	ARPC1A	arpc1a	ENSDARG00000008383	actin related protein 2/3 complex subunit 1A	0.889039
B5DDE8	RPS8	rps8b	ENSDARG00000057368	ribosomal protein S8	0.926554
A1L1S7	DYNC1LI1	dync1li1	ENSDARG00000098317	dynein cytoplasmic 1 light intermediate chain 1	0.946145
B0CLY2	BSG	bsg	ENSDARG00000019881	basigin (Ok blood group)	0.972009
E9QFI5	DBI	dbi	ENSDARG00000026369	diazepam binding inhibitor, acyl-CoA binding protein	1.01513
X1WH42	SGIP1	sgip1a	ENSDARG00000097897	SH3GL interacting endocytic adaptor 1	1.02639
F8W252	ACAN	acanb	ENSDARG00000045799	aggrecan	1.05021
Q1LUY6	RPL4	rpl4	ENSDARG00000041182	ribosomal protein L4	1.06082
F1QF00	PGM1	pgm1	ENSDARG00000013561	phosphoglucomutase 1	1.08081
E7EYK8	HERC2	herc2	ENSDARG00000073841	HECT and RLD domain containing E3 ubiquitin protein ligase 2	1.08448
F1QFJ1	PRMT1	prmt1	ENSDARG00000010246	protein arginine methyltransferase 1	1.09777
BHMT1	BHMT	bhmt	ENSDARG00000013430	betaine--homocysteine S-methyltransferase	1.11451
RL10A	RPL10A	rpl10a	ENSDARG00000042905	ribosomal protein L10a	1.1204
A7YYF2	PSMD12	psmd12	ENSDARG00000052377	proteasome 26S subunit, non-ATPase 12	1.12518
B2GT29	GLYR1	glyr1	ENSDARG00000099213	glyoxylate reductase 1 homolog	1.1264
R4GEX4	EIF3F	eif3f	ENSDARG00000077533	eukaryotic translation initiation factor 3 subunit F	1.13492
Q567F8	COPS6	cops6	-	COP9 signalosome subunit 6	1.13502
B2GQG8	KRT18	krt18a.1	ENSDARG00000018404	keratin 18	1.17064
RNPS1	RNPS1	rnps1	ENSDARG00000116743	RNA binding protein with serine rich domain 1	1.19682
Q6PBX9	REEP5	reep5	ENSDARG00000100742	receptor accessory protein 5	1.20217
E9QIR9	Gm5621	rpl10	ENSDARG00000025581	predicted gene 5621	1.22194
F1QT82	PRPH	prph	ENSDARG00000028306	peripherin	1.24387
B2GRP4	COPG2	copg2	ENSDARG00000034823	COPI coat complex subunit gamma 2	1.24795
F1R182	AIMP2	aimp2	ENSDARG00000018903	aminoacyl tRNA synthetase complex interacting multifunctional protein 2	1.24868
A8E5E5	ANXA3	anxa3b	ENSDARG00000044254	annexin A3	1.27715
A8KBS0	RAB6A	rab41	ENSDARG00000029885	RAB6A, member RAS oncogene family	1.31883
A8E5L0	CKM	ckmb	ENSDARG00000040565	creatine kinase, M-type	1.33276
B7ZVA0	LANCL1	lancl1	ENSDARG00000013741	LanC like glutathione S-transferase 1	1.34142
A4IG65	KLC2	klc2	-	kinesin light chain 2	1.35213
A4QNV1	PFKM	pfkmb	ENSDARG00000060797	phosphofructokinase, muscle	1.37511
Q6NX86	HMGB1	hmgb1a	ENSDARG00000099175	high mobility group box 1	1.37651
A8WGP1	PSMD13	psmd13	ENSDARG00000016239	proteasome 26S subunit, non-ATPase 13	1.37842
F1QN52	BCAM	bcam	ENSDARG00000109267	basal cell adhesion molecule (Lutheran blood group)	1.39948
E7F1U4	SYNGAP1	syngap1b	ENSDARG00000069765	synaptic Ras GTPase activating protein 1	1.41292
B0UYE9	GRIPAP1	gripap1	ENSDARG00000063069	GRIP1 associated protein 1	1.41844
F1Q897	MAGI2	magi2a	ENSDARG00000021590	membrane associated guanylate kinase, WW and PDZ domain containing 2	1.42344
Q503N6	SYNGR3	syngr3a	ENSDARG00000014871	synaptogyrin 3	1.44173
Q90ZY9	SDC2	sdc2	ENSDARG00000002731	syndecan 2	1.46048
F1Q9E9	BCR	bcr	ENSDARG00000079286	BCR activator of RhoGEF and GTPase	1.46081
Q6DGI1	VAMP1	vamp1b	ENSDARG00000097576	vesicle associated membrane protein 1	1.49007
F1R4W2	LGALS3	lgals3a	ENSDARG00000077850	galectin 3	1.49375
A3KQR0	ACADL	acadl	ENSDARG00000115321	acyl-CoA dehydrogenase long chain	1.52901
Q90Z34	ATP1B2	atp1b2b	ENSDARG00000034424	ATPase Na+/K+ transporting subunit beta 2	1.53475
RS8	Gm14438	rps8a	ENSDARG00000055996	Small ribosomal subunit protein eS8	1.56944
F1R166	EIF4A2	eif4a2	ENSDARG00000016477	eukaryotic translation initiation factor 4A2	1.58099
E7F0U4	ANK1	ank1b	ENSDARG00000074777	ankyrin 1	1.60926
B0UXW1	NEBL	nebl	ENSDARG00000021200	nebulette	1.61558
A3KP21	AP1S1	wu:fj40d12	ENSDARG00000098990	adaptor related protein complex 1 subunit sigma 1	1.63023
E9QB54	DCTN3	dctn3	ENSDARG00000041363	dynactin subunit 3	1.63295
F1Q7A3	PLCL1	plcl1	ENSDARG00000067676	phospholipase C like 1 (inactive)	1.66573
E7FDY7	G6PD	g6pd	ENSDARG00000071065	glucose-6-phosphate dehydrogenase	1.67643
F1R1E9	UBE2V1	ube2v1	ENSDARG00000041875	ubiquitin conjugating enzyme E2 V1	1.67666
A4IGG5	PCBP3	pcbp3	ENSDARG00000054378	poly(rC) binding protein 3	1.68463
B3DGZ4	CTTN	cttn	ENSDARG00000011777	cortactin	1.71339
B0S5C4	ACSL3	acsl3b	ENSDARG00000014674	acyl-CoA synthetase long chain family member 3	1.73782
F1R092	XPA	xpa	ENSDARG00000038114	XPA, DNA damage recognition and repair factor	1.76771
Q08BN3	NUDT14	nudt14	ENSDARG00000062335	nudix hydrolase 14	1.77248
Q1LWH1	RPS16	rps16	ENSDARG00000045487	ribosomal protein S16	1.84274
B1WB89	COL1A1	col1a1a	ENSDARG00000012405	collagen type I alpha 1 chain	1.87341
B8A565	C9	c9	ENSDARG00000016319	complement C9	1.93069
VAC14	VAC14	vac14	ENSDARG00000014303	VAC14 component of PIKFYVE complex	1.98389
Q566V8	MRPL12	mrpl12	ENSDARG00000038768	mitochondrial ribosomal protein L12	2.08197
A1L1T3	SLC32A1	slc32a1	ENSDARG00000059775	solute carrier family 32 member 1	2.09484
E7F8Q5	HUWE1	huwe1	ENSDARG00000016782	HECT, UBA and WWE domain containing E3 ubiquitin protein ligase 1	2.39706
E7FC32	TUBB1	tubb1	ENSDARG00000053066	tubulin beta 1 class VI	2.45646
E7FE82	NINJ2	ninj2	ENSDARG00000079824	ninjurin 2	2.46756
Q6DC49	TUBA4A	tuba8l3	ENSDARG00000070155	tubulin alpha 4a	2.48929
E7FB58	FDXR	fdxr	ENSDARG00000089369	ferredoxin reductase	2.65253
A5WUU2	EEA1	eea1	ENSDARG00000062868	early endosome antigen 1	2.98071
B5LZ08	GRK3	grk3	ENSDARG00000104094	G protein-coupled receptor kinase 3	3.81826
Q1LWK5	INTS14	ints14	ENSDARG00000041429	integrator complex subunit 14	3.86692
H2EQR6	DSG2	dsg2.1	ENSDARG00000076945	desmoglein 2	4.16627
X1WG23	SPTBN5	sptbn5	ENSDARG00000097683	spectrin beta, non-erythrocytic 5	5.13809
B3DFV8	COCH	coch	ENSDARG00000024032	cochlin	7.01412
X1WH59	A2M	si:ch211-212c13.10	ENSDARG00000093199	alpha-2-macroglobulin	Only expressed at 18°C
A8E7L4	ABI1	abi1b	ENSDARG00000062991	abl interactor 1	Only expressed at 18°C
ACBD6	ACBD6	acbd6	ENSDARG00000039456	acyl-CoA binding domain containing 6	Only expressed at 18°C
ACTB1	ACTG1	actba	-	actin gamma 1	Only expressed at 18°C
F1QF43	ADAM22	adam22	ENSDARG00000060532	ADAM metallopeptidase domain 22	Only expressed at 18°C
Q6DBR3	ADPRH	adprh	ENSDARG00000040712	ADP-ribosylarginine hydrolase	Only expressed at 18°C
E7EXY4	AGO2	2023-08-02	ENSDARG00000061268	argonaute RISC catalytic component 2	Only expressed at 18°C
Q6P043	ALDOA	aldoab	ENSDARG00000034470	aldolase, fructose-bisphosphate A	Only expressed at 18°C
E7FF59	ANO7L1	ano11	ENSDARG00000077327	--	Only expressed at 18°C
Q6P5M5	ARF5	DKEY-238C7.11	ENSDARG00000115509; ENSDARG00000113899; ENSDARG00000115534	ADP ribosylation factor 5	Only expressed at 18°C
H0WES8	ATP5MK	atp5md	ENSDARG00000096003	ATP synthase membrane subunit k	Only expressed at 18°C
Q6PBH4	BC048507	dynll1	ENSDARG00000058454	cDNA sequence BC048507	Only expressed at 18°C
E7F5A6	BICD2	bicd2	ENSDARG00000075571	BICD cargo adaptor 2	Only expressed at 18°C
F1R4G2	BLMH	blmh	ENSDARG00000025977	bleomycin hydrolase	Only expressed at 18°C
F1R0L3	C17orf75	zgc:153240	ENSDARG00000061257	chromosome 17 open reading frame 75	Only expressed at 18°C
E7FC09	CARS2	cars2	ENSDARG00000078546	cysteinyl-tRNA synthetase 2, mitochondrial	Only expressed at 18°C
E9QBC5	CD9	cd9a	ENSDARG00000005842	CD9 molecule	Only expressed at 18°C
F1R6L3	CIRBP	cirbpb	ENSDARG00000013351	cold inducible RNA binding protein	Only expressed at 18°C
A4JYN0	CNTN5	cntn5	ENSDARG00000021584	contactin 5	Only expressed at 18°C
F1QWP0	CSTF2	cstf2	ENSDARG00000090788	cleavage stimulation factor subunit 2	Only expressed at 18°C
Q32LS1	CYP2J2	cyp2v1	ENSDARG00000018485	cytochrome P450 family 2 subfamily J member 2	Only expressed at 18°C
Q6TGT3	DYNLT3	dynlt3	ENSDARG00000046132	dynein light chain Tctex-type 3	Only expressed at 18°C
F1QD66	EMILIN3	emilin3a	ENSDARG00000078052	elastin microfibril interfacer 3	Only expressed at 18°C
Q801M0	ENO2	eno2	ENSDARG00000014287	enolase 2	Only expressed at 18°C
Q6DH25	EPDR1	epdr1	ENSDARG00000045420	ependymin related 1	Only expressed at 18°C
Q6U1J7	FABP7	fabp7b	ENSDARG00000034650	fatty acid binding protein 7	Only expressed at 18°C
E7F7J1	FDX1	fdx1	ENSDARG00000056410	ferredoxin 1	Only expressed at 18°C
F1QWR4	FH	fh	ENSDARG00000075132	fumarate hydratase	Only expressed at 18°C
B3DG96	FSD1	fsd1	ENSDARG00000062017	fibronectin type III and SPRY domain containing 1	Only expressed at 18°C
F1QGY8	GPM6B	gpm6bb	ENSDARG00000001676	glycoprotein M6B	Only expressed at 18°C
A7MBY4	H2BC21	zgc:114046	ENSDARG00000091728	H2B clustered histone 21	Only expressed at 18°C
F8W2D3	HNRNPM	hnrnpm	ENSDARG00000061735	heterogeneous nuclear ribonucleoprotein M	Only expressed at 18°C
A9C463	HPS4	hps4	ENSDARG00000013795	HPS4 biogenesis of lysosomal organelles complex 3 subunit 2	Only expressed at 18°C
F1QUQ0	IARS2	iars2	ENSDARG00000044134	isoleucyl-tRNA synthetase 2, mitochondrial	Only expressed at 18°C
B0S736	INPP4A	inpp4aa	ENSDARG00000063352	inositol polyphosphate-4-phosphatase type I A	Only expressed at 18°C
P33MX	KIAA1191	p33monox	ENSDARG00000003127	Putative monooxygenase p33MONOX	Only expressed at 18°C
Q6DHU3	KRT17	krt97	ENSDARG00000000212	keratin 17	Only expressed at 18°C
Q2HPG0	LGI3	lgi3	ENSDARG00000041358	leucine rich repeat LGI family member 3	Only expressed at 18°C
F1R7Z3	LOXHD1	loxhd1b	ENSDARG00000074638	lipoxygenase homology PLAT domains 1	Only expressed at 18°C
A2BHA2	MARK4	mark4a	ENSDARG00000023914	microtubule affinity regulating kinase 4	Only expressed at 18°C
A0A0A0VG08	MT-CO2	mt-co2	ENSDARG00000063908	cytochrome c oxidase subunit II	Only expressed at 18°C
E9QD04	NDRG3	ndrg3a	ENSDARG00000013087	NDRG family member 3	Only expressed at 18°C
A6XCT1	NDRG4	ndrg4	ENSDARG00000103937	NDRG family member 4	Only expressed at 18°C
Q6DC36	NDUFA3	ndufa3	ENSDARG00000041400	NADH:ubiquinone oxidoreductase subunit A3	Only expressed at 18°C
Q6P119	NDUFB3	ndufb3	ENSDARG00000075709	NADH:ubiquinone oxidoreductase subunit B3	Only expressed at 18°C
F1QUC3	NKX6-1	nkx6.1	ENSDARG00000022569	NK6 homeobox 1	Only expressed at 18°C
A0PGH6	NOTCH1	notch1b	ENSDARG00000052094	notch receptor 1	Only expressed at 18°C
E9QHD9	OTC	otc	ENSDARG00000062147	ornithine transcarbamylase	Only expressed at 18°C
Q6IQM5	PIGK	pigk	ENSDARG00000024479	phosphatidylinositol glycan anchor biosynthesis class K	Only expressed at 18°C
D3GE88	PLAU	plaua	ENSDARG00000075265	plasminogen activator, urokinase	Only expressed at 18°C
Q6NSN6	PPP1CA	ppp1caa	ENSDARG00000003486	protein phosphatase 1 catalytic subunit alpha	Only expressed at 18°C
A5WUM0	PRKAA1	prkaa1	ENSDARG00000060596	protein kinase AMP-activated catalytic subunit alpha 1	Only expressed at 18°C
A2BHH5	PRUNE2	prune2	ENSDARG00000059423	prune homolog 2 with BCH domain	Only expressed at 18°C
A8E7N8	PSMB4	psmb4	ENSDARG00000054696	proteasome 20S subunit beta 4	Only expressed at 18°C
F1QJL3	QSOX2	qsox2	ENSDARG00000077174	quiescin sulfhydryl oxidase 2	Only expressed at 18°C
A1L1V6	RABEP2	rabep2	ENSDARG00000061213	rabaptin, RAB GTPase binding effector protein 2	Only expressed at 18°C
F1R6E5	RAD23B	rad23b	ENSDARG00000021550	RAD23 homolog B, nucleotide excision repair protein	Only expressed at 18°C
B2GT10	RARS1	rars1	ENSDARG00000054530	arginyl-tRNA synthetase 1	Only expressed at 18°C
A8WGN1	RBBP7	rbb4l	ENSDARG00000015208	RB binding protein 7, chromatin remodeling factor	Only expressed at 18°C
A7M747	RIC8A	ric8a	ENSDARG00000007247	RIC8 guanine nucleotide exchange factor A	Only expressed at 18°C
A7E2K4	RPLP2	rplp2l	ENSDARG00000011201	ribosomal protein lateral stalk subunit P2	Only expressed at 18°C
Q6DGW6	RPS15	rps15	ENSDARG00000070849	ribosomal protein S15	Only expressed at 18°C
F1QZY9	RTN4IP1	rtn4ip1	ENSDARG00000031366	reticulon 4 interacting protein 1	Only expressed at 18°C
F1QCK4	RYR2	ryr1a	ENSDARG00000011422	ryanodine receptor 2	Only expressed at 18°C
SIR5	SIRT5	sirt5	ENSDARG00000039684	sirtuin 5	Only expressed at 18°C
F1QUY7	SLC6A1	slc6a1a	ENSDARG00000045944	solute carrier family 6 member 1	Only expressed at 18°C
F1QYT2	SQOR	sqor	ENSDARG00000017034	sulfide quinone oxidoreductase	Only expressed at 18°C
C0SPC7	STAT3	stat3	ENSDARG00000022712	signal transducer and activator of transcription 3	Only expressed at 18°C
F1QXJ4	STXBP3	stxbp3	ENSDARG00000008142	syntaxin binding protein 3	Only expressed at 18°C
E7EYM4	SUSD5	susd5	ENSDARG00000088277	sushi domain containing 5	Only expressed at 18°C
A9JRM6	SVIL	svila	ENSDARG00000055075	supervillin	Only expressed at 18°C
F1QV49	TACC1	tacc1	ENSDARG00000073753	transforming acidic coiled-coil containing protein 1	Only expressed at 18°C
F1Q8Q6	TKFC	tkfc	ENSDARG00000062085	triokinase and FMN cyclase	Only expressed at 18°C
Q6NWI0	TUBA8	tuba5	ENSDARG00000042708	tubulin alpha 8	Only expressed at 18°C
A0JML6	TUFT1	tuft1a	ENSDARG00000061242	tuftelin 1	Only expressed at 18°C
B2GQ09	UBA2	uba2	ENSDARG00000101332	ubiquitin like modifier activating enzyme 2	Only expressed at 18°C
Q6P267	UBXN4	ubxn4	ENSDARG00000100597	UBX domain protein 4	Only expressed at 18°C
F6P0Y5	UQCRH	uqcrh	ENSDARG00000059128	ubiquinol-cytochrome c reductase hinge protein	Only expressed at 18°C
DCUP	UROD	urod	ENSDARG00000006818	uroporphyrinogen decarboxylase	Only expressed at 18°C
A8WGM1	VAPA	vapal	ENSDARG00000115862	VAMP associated protein A	Only expressed at 18°C
F1QE02	VAV2	vav2	ENSDARG00000114652	vav guanine nucleotide exchange factor 2	Only expressed at 18°C
F1QVG9	VPS11	vps11	ENSDARG00000036338	VPS11 core subunit of CORVET and HOPS complexes	Only expressed at 18°C
F1QP52	XIRP2	xirp2b	ENSDARG00000091090	xin actin binding repeat containing 2	Only expressed at 18°C
Q6P102	YWHAZ	ywhabl	ENSDARG00000040287	tyrosine 3-monooxygenase/tryptophan 5-monooxygenase activation protein zeta	Only expressed at 18°C
ABHDB	ABHD11	abhd11	ENSDARG00000069501	abhydrolase domain containing 11	Only expressed at 26°C
E7F030	ABLIM2	ablim2	ENSDARG00000055223	actin binding LIM protein family member 2	Only expressed at 26°C
F1QM42	ACO1	aco1	ENSDARG00000026376	aconitase 1	Only expressed at 26°C
Q503M6	ACOT1	acot20	ENSDARG00000042510	acyl-CoA thioesterase 1	Only expressed at 26°C
B0JZK4	ACOT9	acot9.1	ENSDARG00000058352	acyl-CoA thioesterase 9	Only expressed at 26°C
F1QH99	ACP1	acp1	ENSDARG00000076486	acid phosphatase 1	Only expressed at 26°C
A3KPA7	ACYP1	acyp1	ENSDARG00000060126	acylphosphatase 1	Only expressed at 26°C
D1MIA2	ADCY1	adcy1a	ENSDARG00000069026	adenylate cyclase 1	Only expressed at 26°C
F1Q579	ADGRL3	adgrl3.1	ENSDARG00000061121	adhesion G protein-coupled receptor L3	Only expressed at 26°C
E7FBZ7	AGAP1	agap1	ENSDARG00000062123	ArfGAP with GTPase domain, ankyrin repeat and PH domain 1	Only expressed at 26°C
Q90ZC5	AIP	aip	ENSDARG00000104437	aryl hydrocarbon receptor interacting protein	Only expressed at 26°C
A1A1B	AKR1A1	akr1a1a	ENSDARG00000035257	aldo-keto reductase family 1 member A1	Only expressed at 26°C
Q804G7	ANXA4	anxa4	ENSDARG00000036456	annexin A4	Only expressed at 26°C
F1Q9E4	APBA2	apba2b	ENSDARG00000060639	amyloid beta precursor protein binding family A member 2	Only expressed at 26°C
B2XCL9	APPL1	appl1	ENSDARG00000060734	adaptor protein, phosphotyrosine interacting with PH domain and leucine zipper 1	Only expressed at 26°C
A9JRT0	APRT	aprt	ENSDARG00000003519	adenine phosphoribosyltransferase	Only expressed at 26°C
Q32ZE7	AQP1	aqp1a.1	ENSDARG00000023713	aquaporin 1 (Colton blood group)	Only expressed at 26°C
E9QBP0	ARHGDIB	arhgdig	ENSDARG00000004034	Rho GDP dissociation inhibitor beta	Only expressed at 26°C
E7FAH9	ARHGEF4	arhgef4	ENSDARG00000012914	Rho guanine nucleotide exchange factor 4	Only expressed at 26°C
Q7T355	ARIH2	arih2	ENSDARG00000012848	ariadne RBR E3 ubiquitin protein ligase 2	Only expressed at 26°C
A3KP42	ARL16	arl16	ENSDARG00000059498	ADP ribosylation factor like GTPase 16	Only expressed at 26°C
B0S516	ARPC5L	arpc5lb	ENSDARG00000035433	actin related protein 2/3 complex subunit 5 like	Only expressed at 26°C
C3PTE8	ARRB1	arrb1	ENSDARG00000043241	arrestin beta 1	Only expressed at 26°C
A2BGY1	ARVCF	arvcfb	ENSDARG00000061688	ARVCF delta catenin family member	Only expressed at 26°C
E7FGT3	ASAP1	asap1b	ENSDARG00000039729	ArfGAP with SH3 domain, ankyrin repeat and PH domain 1	Only expressed at 26°C
A5WV31	ATCAY	atcaya	ENSDARG00000071678	ATCAY kinesin light chain interacting caytaxin	Only expressed at 26°C
B2CZB7	ATP2B4	atp2b1b	ENSDARG00000007788	ATPase plasma membrane Ca2+ transporting 4	Only expressed at 26°C
F1RDE6	ATP8A2	atp8a2	ENSDARG00000077492	ATPase phospholipid transporting 8A2	Only expressed at 26°C
F1RDX1	AUH	auh	ENSDARG00000042975	AU RNA binding methylglutaconyl-CoA hydratase	Only expressed at 26°C
Q7ZUJ4	BCAP31	bcap31	ENSDARG00000044972	B cell receptor associated protein 31	Only expressed at 26°C
A2BIK6	BICRA	bicra	ENSDARG00000061159	BRD4 interacting chromatin remodeling complex associated protein	Only expressed at 26°C
B7ZVR4	BNIP3	bnip3	ENSDARG00000099961	BCL2 interacting protein 3	Only expressed at 26°C
F1R2T4	BOLA1	bola1	ENSDARG00000039915	bolA family member 1	Only expressed at 26°C
CA052	C1orf52	zgc:65873	ENSDARG00000103134	chromosome 1 open reading frame 52	Only expressed at 26°C
F1QDC0	CACNA2D2	cacna2d2a	ENSDARG00000103390	calcium voltage-gated channel auxiliary subunit alpha2delta 2	Only expressed at 26°C
E9QJF8	CALB1	calb1	ENSDARG00000031598	calbindin 1	Only expressed at 26°C
A0A0B5JW24	CALU	calua	ENSDARG00000045676	calumenin	Only expressed at 26°C
Q568I9	CAMK4	camk4	ENSDARG00000005372	calcium/calmodulin dependent protein kinase IV	Only expressed at 26°C
Q6IQN9	CAPG	capgb	ENSDARG00000099672	capping actin protein, gelsolin like	Only expressed at 26°C
B3DFQ1	CAPNS1	capns1b	ENSDARG00000013804	calpain small subunit 1	Only expressed at 26°C
A0AUQ3	CCDC6	ccdc6b	ENSDARG00000017595	coiled-coil domain containing 6	Only expressed at 26°C
F1RCE1	CCNQ	ccnq	ENSDARG00000037537	cyclin Q	Only expressed at 26°C
CDV3	CDV3	cdv3	ENSDARG00000023028	CDV3 homolog	Only expressed at 26°C
F1R1T7	CEL	cel.1	ENSDARG00000017490	carboxyl ester lipase	Only expressed at 26°C
Q4KP32	CELSR1	celsr1b	ENSDARG00000058259	cadherin EGF LAG seven-pass G-type receptor 1	Only expressed at 26°C
E7F7W5	CHD9	chd9	ENSDARG00000112964	chromodomain helicase DNA binding protein 9	Only expressed at 26°C
B0V1J5	CHEK2	chek2	ENSDARG00000025820	checkpoint kinase 2	Only expressed at 26°C
B7ZV06	CHMP2A	chmp2a	ENSDARG00000053979	charged multivesicular body protein 2A	Only expressed at 26°C
B8JJ23	CKB	ckba	ENSDARG00000069752	creatine kinase B	Only expressed at 26°C
E7F1Q8	CLTA	clta	ENSDARG00000045618	clathrin light chain A	Only expressed at 26°C
E7FCQ0	CNBP	cnbpb	ENSDARG00000070922	CCHC-type zinc finger nucleic acid binding protein	Only expressed at 26°C
A0A0B5JWD6	CNTN2	cntn2	ENSDARG00000000472	contactin 2	Only expressed at 26°C
A4FVG2	COG5	cog5	ENSDARG00000008235	component of oligomeric golgi complex 5	Only expressed at 26°C
A4QN68	COMMD9	commd9	ENSDARG00000094258	COMM domain containing 9	Only expressed at 26°C
F1QFP1	COPZ1	copz1	ENSDARG00000017844	COPI coat complex subunit zeta 1	Only expressed at 26°C
F1R9X2	COQ3	coq3	ENSDARG00000069857	coenzyme Q3, methyltransferase	Only expressed at 26°C
E7FBR8	CPLX1	cplx2	ENSDARG00000111920	complexin 1	Only expressed at 26°C
D2K290	CPLX3	cplx3b	ENSDARG00000089486	complexin 3	Only expressed at 26°C
Q6PH06	CRKL	crkl	ENSDARG00000028699	CRK like proto-oncogene, adaptor protein	Only expressed at 26°C
ISPD	CRPPA	crppa	ENSDARG00000005034	CDP-L-ribitol pyrophosphorylase A	Only expressed at 26°C
E7FCZ6	CSNK2A2	csnk2a2b	ENSDARG00000013582	casein kinase 2 alpha 2	Only expressed at 26°C
Q5BU17	CTBP2	ctbp2l	-	C-terminal binding protein 2	Only expressed at 26°C
F1R4G6	CTSH	ctsh	ENSDARG00000041108	cathepsin H	Only expressed at 26°C
B3DIU1	CUL3	cul3b	ENSDARG00000100108	cullin 3	Only expressed at 26°C
Q6AZW0	CYP8B1	cyp8b1	ENSDARG00000053068	cytochrome P450 family 8 subfamily B member 1	Only expressed at 26°C
B3DJJ8	CZIB	czib	ENSDARG00000063341	CXXC motif containing zinc binding protein	Only expressed at 26°C
E7EXG2	DBNL	dbnlb	ENSDARG00000016016	drebrin like	Only expressed at 26°C
Q803W0	DDX39A	ddx39ab	ENSDARG00000015111	DExD-box helicase 39A	Only expressed at 26°C
Q1ECW5	DGKA	dgkaa	ENSDARG00000060626	diacylglycerol kinase alpha	Only expressed at 26°C
A9JRU8	DGLUCY	dglucy	ENSDARG00000005179	D-glutamate cyclase	Only expressed at 26°C
B0UYL5	DHRS12	dhrs12	ENSDARG00000011770	dehydrogenase/reductase 12	Only expressed at 26°C
A0A0B6VLS4	DHX37	dhx37	ENSDARG00000062612	DEAH-box helicase 37	Only expressed at 26°C
B0S6Z1	DHX9	dhx9	ENSDARG00000079725	DExH-box helicase 9	Only expressed at 26°C
DLG2	DLG2	dlg2	ENSDARG00000099323	discs large MAGUK scaffold protein 2	Only expressed at 26°C
F1R0H8	DMD	dmd	ENSDARG00000008487	dystrophin	Only expressed at 26°C
F8W4U2	DMXL2	dmxl2	ENSDARG00000091293	Dmx like 2	Only expressed at 26°C
E7EZB9	DNAH2	dnah2	ENSDARG00000087352	dynein axonemal heavy chain 2	Only expressed at 26°C
E7F170	DNAH5	dnah5	ENSDARG00000087373	dynein axonemal heavy chain 5	Only expressed at 26°C
F1QRP8	DNPEP	dnpep	ENSDARG00000022599	aspartyl aminopeptidase	Only expressed at 26°C
Q7ZUX8	DYNLRB1	dynlrb1	ENSDARG00000021582	dynein light chain roadblock-type 1	Only expressed at 26°C
A1L1U2	DYRK1A	dyrk1aa	ENSDARG00000063570	dual specificity tyrosine phosphorylation regulated kinase 1A	Only expressed at 26°C
A7MCF4	ECH1	ech1	ENSDARG00000012915	enoyl-CoA hydratase 1	Only expressed at 26°C
A9UL47	ECI2	eci2	ENSDARG00000102412	enoyl-CoA delta isomerase 2	Only expressed at 26°C
F1QVS6	ECT2	ect2	ENSDARG00000007278	epithelial cell transforming 2	Only expressed at 26°C
F1Q8A4	EFHC1	efhc1	ENSDARG00000009743	EF-hand domain containing 1	Only expressed at 26°C
A8WFS1	EFTUD2	eftud2	ENSDARG00000012261	elongation factor Tu GTP binding domain containing 2	Only expressed at 26°C
E7FD42	EHBP1	ehbp1	ENSDARG00000043643	EH domain binding protein 1	Only expressed at 26°C
Q7ZUI8	EIF1	eif1	ENSDARG00000012688	eukaryotic translation initiation factor 1	Only expressed at 26°C
EIF3G	EIF3G	eif3g	ENSDARG00000016889	eukaryotic translation initiation factor 3 subunit G	Only expressed at 26°C
B2GTC1	EIF4A3	eif4a3	ENSDARG00000102978	eukaryotic translation initiation factor 4A3	Only expressed at 26°C
F1Q8G3	EIF4B	eif4bb	ENSDARG00000010194	eukaryotic translation initiation factor 4B	Only expressed at 26°C
B5DDU7	ELAVL1	elavl1b	ENSDARG00000101744	ELAV like RNA binding protein 1	Only expressed at 26°C
A0JMQ5	ELMO2	LOC100006857	ENSDARG00000063527	engulfment and cell motility 2	Only expressed at 26°C
E9QFI0	ELOB	elob	ENSDARG00000037980	elongin B	Only expressed at 26°C
Q6NY22	ERP44	erp44	ENSDARG00000019008	endoplasmic reticulum protein 44	Only expressed at 26°C
Q66I16	ETFDH	etfdh	ENSDARG00000038834	electron transfer flavoprotein dehydrogenase	Only expressed at 26°C
F1Q5Q7	EXOSC10	exosc10	ENSDARG00000037708	exosome component 10	Only expressed at 26°C
E7FE57	FAM107A	si:ch211-236d3.4	ENSDARG00000086300	family with sequence similarity 107 member A	Only expressed at 26°C
B8JHS0	FARP1	farp1	ENSDARG00000074381	FERM, ARH/RhoGEF and pleckstrin domain protein 1	Only expressed at 26°C
Q6NYE1	FGB	fgb	ENSDARG00000008969	fibrinogen beta chain	Only expressed at 26°C
D5FS19	FGD4	fgd4a	ENSDARG00000101471	FYVE, RhoGEF and PH domain containing 4	Only expressed at 26°C
A6H8S0	FGFBP3	fgfbp3	ENSDARG00000040162	fibroblast growth factor binding protein 3	Only expressed at 26°C
A5WWJ6	FGR	yrk	ENSDARG00000004378	FGR proto-oncogene, Src family tyrosine kinase	Only expressed at 26°C
Q6PFT0	FLOT2	flot2b	ENSDARG00000069774	flotillin 2	Only expressed at 26°C
B0R0B2	FOXD4	foxd5	ENSDARG00000042485	forkhead box D4	Only expressed at 26°C
A2BHG4	FRAS1	fras1	ENSDARG00000054619	Fraser extracellular matrix complex subunit 1	Only expressed at 26°C
B3DJV5	G0S2	g0s2	ENSDARG00000078859	G0/G1 switch 2	Only expressed at 26°C
Q1LUN9	GABBR2	gabbr2	ENSDARG00000061042	gamma-aminobutyric acid type B receptor subunit 2	Only expressed at 26°C
F1RDP2	GABRG2	gabrg2	ENSDARG00000053665	gamma-aminobutyric acid type A receptor subunit gamma2	Only expressed at 26°C
A0A0B5JK34	GAL	gal	ENSDARG00000091377	galanin and GMAP prepropeptide	Only expressed at 26°C
F1R9R0	GDAP1	gdap1	ENSDARG00000058601	ganglioside induced differentiation associated protein 1	Only expressed at 26°C
E7FAZ2	GIT1	git1	ENSDARG00000039489	GIT ArfGAP 1	Only expressed at 26°C
A7BI56	GMDS	gmds	ENSDARG00000026629	GDP-mannose 4,6-dehydratase	Only expressed at 26°C
A9JTC8	GNAI3	gnai3	ENSDARG00000030644	G protein subunit alpha i3	Only expressed at 26°C
E9QC28	GNAL	gnal	ENSDARG00000045415	G protein subunit alpha L	Only expressed at 26°C
Q90Z40	GNG3	gng3	ENSDARG00000009553	G protein subunit gamma 3	Only expressed at 26°C
E7F0E2	GNPDA2	gnpda2	ENSDARG00000024443	glucosamine-6-phosphate deaminase 2	Only expressed at 26°C
A2CEB4	GOLGA3	golga3	ENSDARG00000062511	golgin A3	Only expressed at 26°C
E7F2N4	GRIN3B	grin3ba	ENSDARG00000005364	glutamate ionotropic receptor NMDA type subunit 3B	Only expressed at 26°C
A3KPM6	GRM3	grm3	ENSDARG00000031712	glutamate metabotropic receptor 3	Only expressed at 26°C
Q1LYN4	GSK3A	gsk3aa	ENSDARG00000029501	glycogen synthase kinase 3 alpha	Only expressed at 26°C
F1QBZ6	GSTO1	gsto2	ENSDARG00000033285	glutathione S-transferase omega 1	Only expressed at 26°C
Q50LC6	GSTP1	gstp2	ENSDARG00000103019	glutathione S-transferase pi 1	Only expressed at 26°C
Q6NV37	GYG1	gyg1a	ENSDARG00000011934	glycogenin 1	Only expressed at 26°C
F1QY27	H1-10	h1-10	ENSDARG00000054058	H1.10 linker histone	Only expressed at 26°C
A4QN90	H1-6	zgc:163061	ENSDARG00000076766	H1.6 linker histone, cluster member	Only expressed at 26°C
Q6DI22	HADH	hadh	ENSDARG00000030765	hydroxyacyl-CoA dehydrogenase	Only expressed at 26°C
E9QHS3	HBS1L	hbs1l	ENSDARG00000036778	HBS1 like translational GTPase	Only expressed at 26°C
A9JSW9	HDLBP	hdlbpa	ENSDARG00000009830	high density lipoprotein binding protein	Only expressed at 26°C
Q7ZZZ4	HIGD1A	higd1a	ENSDARG00000022303	HIG1 hypoxia inducible domain family member 1A	Only expressed at 26°C
Q6IQA7	HM13	hm13	ENSDARG00000037846	histocompatibility minor 13	Only expressed at 26°C
E7F0H8	Hmgb3	hmgb3b	ENSDARG00000006408	high mobility group box 3	Only expressed at 26°C
B7ZDE9	HTT	htt	ENSDARG00000052866	huntingtin	Only expressed at 26°C
A8E7S5	IARS1	iars1	ENSDARG00000007955	isoleucyl-tRNA synthetase 1	Only expressed at 26°C
B0S6B5	IFI44	ifi44c2	ENSDARG00000060322	interferon induced protein 44	Only expressed at 26°C
F1QG20	IFT140	ift140	ENSDARG00000031886	intraflagellar transport 140	Only expressed at 26°C
B0UYS2	IRAK3	irak3	ENSDARG00000053131	interleukin 1 receptor associated kinase 3	Only expressed at 26°C
A9JSW6	ITIH4	itih3b.2	ENSDARG00000100406	inter-alpha-trypsin inhibitor heavy chain 4	Only expressed at 26°C
B7TWR0	KCTD4	kctd4	ENSDARG00000068691	potassium channel tetramerization domain containing 4	Only expressed at 26°C
E7F6X8	KDM6B	kdm6ba	ENSDARG00000088087	lysine demethylase 6B	Only expressed at 26°C
F1QWW8	KDSR	kdsr	ENSDARG00000012021	3-ketodihydrosphingosine reductase	Only expressed at 26°C
F1Q6F2	KMT2C	kmt2ca	ENSDARG00000079312	lysine methyltransferase 2C	Only expressed at 26°C
Q1RLR3	KRT15	krt93	ENSDARG00000044976	keratin 15	Only expressed at 26°C
A9JRS6	KRT8	krt4	ENSDARG00000115790	keratin 8	Only expressed at 26°C
F1R781	LCMT1	lcmt1	ENSDARG00000045140	leucine carboxyl methyltransferase 1	Only expressed at 26°C
LEGL	LGALSL	lgalsla	ENSDARG00000059060	galectin like	Only expressed at 26°C
B0CM14	LGI1	lgi1a	ENSDARG00000020493	leucine rich glioma inactivated 1	Only expressed at 26°C
Q6PC63	LIN7A	lin7a	ENSDARG00000013414	lin-7 homolog A, crumbs cell polarity complex component	Only expressed at 26°C
B3DKC5	LMNA	lmna	ENSDARG00000013415	lamin A/C	Only expressed at 26°C
Q502F2	LRG1	si:dkey-90m5.4	ENSDARG00000029388	leucine rich alpha-2-glycoprotein 1	Only expressed at 26°C
A2BGU5	LRPAP1	lrpap1	ENSDARG00000033604	LDL receptor related protein associated protein 1	Only expressed at 26°C
Q6IMW9	LSM6	lsm6	ENSDARG00000036995	LSM6 homolog, U6 small nuclear RNA and mRNA degradation associated	Only expressed at 26°C
F1QS24	LY75	ly75	ENSDARG00000053113	lymphocyte antigen 75	Only expressed at 26°C
A7YYH0	MACROD2	macrod2	ENSDARG00000032601	mono-ADP ribosylhydrolase 2	Only expressed at 26°C
MAEA	MAEA	maea	ENSDARG00000053691	macrophage erythroblast attacher, E3 ubiquitin ligase	Only expressed at 26°C
A9JRF0	MAP2K2	map2k2b	ENSDARG00000068918	mitogen-activated protein kinase kinase 2	Only expressed at 26°C
E7EXX1	MAP3K3	map3k3	ENSDARG00000060348	mitogen-activated protein kinase kinase kinase 3	Only expressed at 26°C
A4QP40	MAPK10	mapk10	ENSDARG00000102730	mitogen-activated protein kinase 10	Only expressed at 26°C
A0A0B5JQ06	MDK	mdka	ENSDARG00000036036	midkine	Only expressed at 26°C
E5F2M4	MICAL2	mical2a	ENSDARG00000075608	microtubule associated monooxygenase, calponin and LIM domain containing 2	Only expressed at 26°C
Q6DH28	MOB4	mob4	ENSDARG00000056085	MOB family member 4, phocein	Only expressed at 26°C
F1Q8L0	MRPL46	mrpl46	ENSDARG00000016307	mitochondrial ribosomal protein L46	Only expressed at 26°C
MTURN	MTURN	mturn	ENSDARG00000074505	maturin, neural progenitor differentiation regulator homolog	Only expressed at 26°C
E9QJI5	MYL11	mylpfa	ENSDARG00000053254	myosin light chain 11	Only expressed at 26°C
Q7T3B8	NAA10	naa10	ENSDARG00000071060	N-alpha-acetyltransferase 10, NatA catalytic subunit	Only expressed at 26°C
Q6DEG7	NAT1	zgc:101040	ENSDARG00000005176	N-acetyltransferase 1	Only expressed at 26°C
E7FET0	NAT16	nat16	ENSDARG00000086222	N-acetyltransferase 16 (putative)	Only expressed at 26°C
F1QQ42	NDUFA1	ndufa1	ENSDARG00000036329	NADH:ubiquinone oxidoreductase subunit A1	Only expressed at 26°C
Q6P6E5	NDUFB7	ndufb7	ENSDARG00000033789	NADH:ubiquinone oxidoreductase subunit B7	Only expressed at 26°C
Q567Y4	NDUFB9	ndufb9	ENSDARG00000041314	NADH:ubiquinone oxidoreductase subunit B9	Only expressed at 26°C
F1QE08	NIN	nin	ENSDARG00000060298	ninein	Only expressed at 26°C
F1R818	NIT2	nit2	ENSDARG00000017590	nitrilase family member 2	Only expressed at 26°C
Q7ZVI8	NPLOC4	nploc4	ENSDARG00000100487	NPL4 homolog, ubiquitin recognition factor	Only expressed at 26°C
B0S7J7	NRIP2	nrip2	ENSDARG00000079985	nuclear receptor interacting protein 2	Only expressed at 26°C
A0A0B5JK66	NRP1	nrp1a	ENSDARG00000102153	neuropilin 1	Only expressed at 26°C
B2GRL6	NUP93	nup93	ENSDARG00000003487	nucleoporin 93	Only expressed at 26°C
F8W5L3	OAT	oat	ENSDARG00000078425	ornithine aminotransferase	Only expressed at 26°C
E7F8N8	PALM2AKAP2	palm2akap2	ENSDARG00000069608	PALM2 and AKAP2 fusion	Only expressed at 26°C
F1QCW0	PDLIM2	pdlim2	ENSDARG00000069956	PDZ and LIM domain 2	Only expressed at 26°C
Q6NZV1	PDPK1	pdpk1b	ENSDARG00000018285	3-phosphoinositide dependent protein kinase 1	Only expressed at 26°C
PFD1	PFDN1	pfdn1	ENSDARG00000014536	prefoldin subunit 1	Only expressed at 26°C
Q7SX94	PFDN6	pfdn6	ENSDARG00000037108	prefoldin subunit 6	Only expressed at 26°C
B2GQ99	PGAM5	pgam5	ENSDARG00000035608	PGAM family member 5, mitochondrial serine/threonine protein phosphatase	Only expressed at 26°C
F1Q6F0	PHKB	phkb	ENSDARG00000078284	phosphorylase kinase regulatory subunit beta	Only expressed at 26°C
F1QXU0	PLA2G6	pla2g6	ENSDARG00000060921	phospholipase A2 group VI	Only expressed at 26°C
B3DH74	PLCG1	plcg1	ENSDARG00000038442	phospholipase C gamma 1	Only expressed at 26°C
E7F8L5	PLEKHD1	plekhd1	ENSDARG00000091349	pleckstrin homology and coiled-coil domain containing D1	Only expressed at 26°C
E7F6N0	PLPPR3	plppr3b	ENSDARG00000028552	phospholipid phosphatase related 3	Only expressed at 26°C
B3DK42	PLXNA4	plxna4	ENSDARG00000019328	plexin A4	Only expressed at 26°C
F1Q6L2	PLXNB3	plxnb3	ENSDARG00000032990	plexin B3	Only expressed at 26°C
F1R5F8	POGZ	pogzb	ENSDARG00000076542	pogo transposable element derived with ZNF domain	Only expressed at 26°C
A2VCY0	POLR1B	polr1b	ENSDARG00000077469	RNA polymerase I subunit B	Only expressed at 26°C
Q1LVK2	POLR2I	polr2i	ENSDARG00000040443	RNA polymerase II subunit I	Only expressed at 26°C
B8JIM0	PPM1B	ppm1ba	ENSDARG00000001888	protein phosphatase, Mg2+/Mn2+ dependent 1B	Only expressed at 26°C
F1RBJ2	PPP1R9A	ppp1r9a	ENSDARG00000061304	protein phosphatase 1 regulatory subunit 9A	Only expressed at 26°C
E7F3J0	PPP1R9B	ppp1r9ba	ENSDARG00000079366	protein phosphatase 1 regulatory subunit 9B	Only expressed at 26°C
2ABD	PPP2R2D	ppp2r2d	ENSDARG00000102009	protein phosphatase 2 regulatory subunit Bdelta	Only expressed at 26°C
A4QP33	Ppp2r5c	ppp2r5cb	ENSDARG00000031200	protein phosphatase 2, regulatory subunit B', gamma	Only expressed at 26°C
Q7ZUQ2	PPP2R5E	ppp2r5eb	ENSDARG00000069118	protein phosphatase 2 regulatory subunit B'epsilon	Only expressed at 26°C
B2GS58	PPP3CA	ppp3cb	ENSDARG00000025106	protein phosphatase 3 catalytic subunit alpha	Only expressed at 26°C
Q5RGI5	PPP6R2	ppp6r2a	ENSDARG00000045540	protein phosphatase 6 regulatory subunit 2	Only expressed at 26°C
A3KQS1	PRCC	prcc	ENSDARG00000063252	proline rich mitotic checkpoint control factor	Only expressed at 26°C
Q7ZUC5	PRKCD	prkcda	ENSDARG00000009208	protein kinase C delta	Only expressed at 26°C
PRP39	PRPF39	peppf39	ENSDARG00000100209	pre-mRNA processing factor 39	Only expressed at 26°C
E9QF25	PRSS57	si:dkey-78l4.10	ENSDARG00000113392	serine protease 57	Only expressed at 26°C
E9QJ03	PSMB7	psmb7	ENSDARG00000037962	proteasome 20S subunit beta 7	Only expressed at 26°C
A8KC30	PSMC1	psmc1a	ENSDARG00000030537	proteasome 26S subunit, ATPase 1	Only expressed at 26°C
Q7T3B1	PSMC2	psmc2	ENSDARG00000020101	proteasome 26S subunit, ATPase 2	Only expressed at 26°C
F1QVB1	PTGR1	ptgr1	ENSDARG00000024877	prostaglandin reductase 1	Only expressed at 26°C
X1WH84	PTPRN	ptprnb	ENSDARG00000077047	protein tyrosine phosphatase receptor type N	Only expressed at 26°C
A2BFY7	PURB	purba	ENSDARG00000068822	purine rich element binding protein B	Only expressed at 26°C
E7F9B1	QSER1	qser1	ENSDARG00000074750	glutamine and serine rich 1	Only expressed at 26°C
G1K2X3	RABL3	rabl3	ENSDARG00000040959	RAB, member of RAS oncogene family like 3	Only expressed at 26°C
Q08BV5	RANGAP1	rangap1a	ENSDARG00000041317	Ran GTPase activating protein 1	Only expressed at 26°C
B0R0R1	RAPH1	raph1b	ENSDARG00000113884	Ras association (RalGDS/AF-6) and pleckstrin homology domains 1	Only expressed at 26°C
E7F7V2	RASGRF1	si:ch211-234p18.3	ENSDARG00000073824	Ras protein specific guanine nucleotide releasing factor 1	Only expressed at 26°C
A4FUL3	RBX1	rbx1	ENSDARG00000038030	ring-box 1	Only expressed at 26°C
E7F394	RELB	relb	ENSDARG00000086173	RELB proto-oncogene, NF-kB subunit	Only expressed at 26°C
A7MCR5	RFC3	rfc3	ENSDARG00000055969	replication factor C subunit 3	Only expressed at 26°C
B3DGS4	RFX4	rfx4	ENSDARG00000026395	regulatory factor X4	Only expressed at 26°C
RL24	RPL24	rpl24	ENSDARG00000099104	ribosomal protein L24	Only expressed at 26°C
B5DDU6	RPL28	rpl28	ENSDARG00000005791	ribosomal protein L28	Only expressed at 26°C
Q5BJA1	RPS17	zgc:114188	ENSDARG00000046157	ribosomal protein S17	Only expressed at 26°C
G1K2N0	RPS25	rps25	ENSDARG00000041811	ribosomal protein S25	Only expressed at 26°C
RTCB	RTCB	rtcb	ENSDARG00000101047	RNA 2',3'-cyclic phosphate and 5'-OH ligase	Only expressed at 26°C
Q7ZVA4	S100A10	s100a10b	ENSDARG00000025254	S100 calcium binding protein A10	Only expressed at 26°C
E7FF64	SAMD14	samd14	ENSDARG00000101171	sterile alpha motif domain containing 14	Only expressed at 26°C
F1QT63	SARNP	sarnp	ENSDARG00000059357	SAP domain containing ribonucleoprotein	Only expressed at 26°C
A3QJX4	SARS2	sars2	ENSDARG00000102736	seryl-tRNA synthetase 2, mitochondrial	Only expressed at 26°C
SCAM5	SCAMP5	scamp5	ENSDARG00000018743	secretory carrier membrane protein 5	Only expressed at 26°C
E7F3D6	SCYL1	scyl1	ENSDARG00000079854	SCY1 like pseudokinase 1	Only expressed at 26°C
Q6TNQ9	SDHA	sdha	ENSDARG00000016721	succinate dehydrogenase complex flavoprotein subunit A	Only expressed at 26°C
E7F114	SEC31B	sec31b	ENSDARG00000002916	SEC31 homolog B, COPII coat complex component	Only expressed at 26°C
E9QB46	SELENBP1	selenbp1	ENSDARG00000024717	selenium binding protein 1	Only expressed at 26°C
E7F9B8	SENP1	si:dkey-21c19.3	ENSDARG00000078574	SUMO specific peptidase 1	Only expressed at 26°C
F1QJK2	SEPTIN8	sept8a	ENSDARG00000032606	septin 8	Only expressed at 26°C
F1R3I6	SET	setb	ENSDARG00000003920	SET nuclear proto-oncogene	Only expressed at 26°C
SETD3	SETD3	setd3	ENSDARG00000016513	SET domain containing 3, actin histidine methyltransferase	Only expressed at 26°C
A7YT51	SF3B2	sf3b2	ENSDARG00000018049	splicing factor 3b subunit 2	Only expressed at 26°C
Q6NWB3	SF3B4	sf3b4	ENSDARG00000018574	splicing factor 3b subunit 4	Only expressed at 26°C
F1R7K0	SFXN5	sfxn5b	ENSDARG00000026137	sideroflexin 5	Only expressed at 26°C
E7F2K9	SGSM1	sgsm1b	ENSDARG00000075376	small G protein signaling modulator 1	Only expressed at 26°C
F1R7L2	SGTB	sgtb	ENSDARG00000016769	small glutamine rich tetratricopeptide repeat co-chaperone beta	Only expressed at 26°C
Q7ZUC9	SH3BGRL3	sh3bgrl3	ENSDARG00000098075	SH3 domain binding glutamate rich protein like 3	Only expressed at 26°C
A1L2A6	SH3GL3	sh3gl3a	ENSDARG00000013360	SH3 domain containing GRB2 like 3, endophilin A3	Only expressed at 26°C
B0V137	SLC12A7	slc12a7a	ENSDARG00000073756	solute carrier family 12 member 7	Only expressed at 26°C
Q6P5K6	SLC25A20	slc25a20	ENSDARG00000040401	solute carrier family 25 member 20	Only expressed at 26°C
Q285P3	SLC2A1	slc2a1a	ENSDARG00000001437	solute carrier family 2 member 1	Only expressed at 26°C
F1RC11	SLC43A3	slc43a3b	ENSDARG00000057949	solute carrier family 43 member 3	Only expressed at 26°C
E7FGE7	SLC4A8	slc4a8	ENSDARG00000015531	solute carrier family 4 member 8	Only expressed at 26°C
B2GS02	SLC7A6OS	slc7a6os	ENSDARG00000010596	solute carrier family 7 member 6 opposite strand	Only expressed at 26°C
E7EXU6	SLC7A8	slc7a8a	ENSDARG00000075831	solute carrier family 7 member 8	Only expressed at 26°C
A2BIM6	SMAP1	smap1	ENSDARG00000031302	small ArfGAP 1	Only expressed at 26°C
F1Q5P8	SMARCE1	smarce1	ENSDARG00000016871	SWI/SNF related, matrix associated, actin dependent regulator of chromatin, subfamily e, member 1	Only expressed at 26°C
B2GRT6	SMC3	smc3	ENSDARG00000019000	structural maintenance of chromosomes 3	Only expressed at 26°C
C9QNV7	SND1	snd1	ENSDARG00000006766	staphylococcal nuclease and tudor domain containing 1	Only expressed at 26°C
E7EY23	SNRNP70	snrnp70	ENSDARG00000077126	small nuclear ribonucleoprotein U1 subunit 70	Only expressed at 26°C
Q6PBZ6	SNRPB2	snrpb2	ENSDARG00000039424	small nuclear ribonucleoprotein polypeptide B2	Only expressed at 26°C
E7FAZ7	SRCAP	srcap	ENSDARG00000005236	Snf2 related CREBBP activator protein	Only expressed at 26°C
F1Q4Y5	SRGAP1	srgap1a	ENSDARG00000007461	SLIT-ROBO Rho GTPase activating protein 1	Only expressed at 26°C
E7EYC8	SRGAP3	srgap3	ENSDARG00000060309	SLIT-ROBO Rho GTPase activating protein 3	Only expressed at 26°C
SRRT	SRRT	srrt	ENSDARG00000017762	serrate, RNA effector molecule	Only expressed at 26°C
B8A5B7	SSRP1	ssrp1b	ENSDARG00000016994	structure specific recognition protein 1	Only expressed at 26°C
B1PXA8	SULT1A1	sult1st7	ENSDARG00000079079	sulfotransferase family 1A member 1	Only expressed at 26°C
B3DJ38	SYT12	syt12	ENSDARG00000101776	synaptotagmin 12	Only expressed at 26°C
Q567C8	TF	tfa	ENSDARG00000016771	transferrin	Only expressed at 26°C
E7EZ90	THOP1	thop1	ENSDARG00000013776	thimet oligopeptidase 1	Only expressed at 26°C
B2GSH6	TIMM13	timm13	ENSDARG00000058297	translocase of inner mitochondrial membrane 13	Only expressed at 26°C
E7F2W2	TJP1	tjp1a	ENSDARG00000077506	tight junction protein 1	Only expressed at 26°C
F1QSU6	TMEFF1	tmeff1b	ENSDARG00000056740	transmembrane protein with EGF like and two follistatin like domains 1	Only expressed at 26°C
Q6ZM24	TOMM34	tomm34	ENSDARG00000001557	translocase of outer mitochondrial membrane 34	Only expressed at 26°C
I3ISQ1	TPM3	tpm3	ENSDARG00000005162	tropomyosin 3	Only expressed at 26°C
Q7SXW1	Tpm4	tpm4b	ENSDARG00000019128	tropomyosin 4	Only expressed at 26°C
F1Q6Y0	TRIAP1	triap1	ENSDARG00000014963	TP53 regulated inhibitor of apoptosis 1	Only expressed at 26°C
F1Q551	TRIO	trioa	ENSDARG00000019426	trio Rho guanine nucleotide exchange factor	Only expressed at 26°C
B0VEQ2	TSPAN7	tspan7b	ENSDARG00000008407	tetraspanin 7	Only expressed at 26°C
A1L101	TTC7B	ttc7b	ENSDARG00000061207	tetratricopeptide repeat domain 7B	Only expressed at 26°C
A5X6X5	TTN	ttn.2	ENSDARG00000028213	titin	Only expressed at 26°C
E7F5H4	TTYH3	ttyh3a	ENSDARG00000034473	tweety family member 3	Only expressed at 26°C
E9QDS5	UBA5	uba5	ENSDARG00000063588	ubiquitin like modifier activating enzyme 5	Only expressed at 26°C
F1QWM3	UBE2K	ube2ka	ENSDARG00000089055	ubiquitin conjugating enzyme E2 K	Only expressed at 26°C
A8E528	UBLCP1	ublcp1	ENSDARG00000044492	ubiquitin like domain containing CTD phosphatase 1	Only expressed at 26°C
UQCC2	UQCC2	uqcc2	ENSDARG00000011272	ubiquinol-cytochrome c reductase complex assembly factor 2	Only expressed at 26°C
F1QEJ5	UQCRQ	uqcrq	ENSDARG00000029064	ubiquinol-cytochrome c reductase complex III subunit VII	Only expressed at 26°C
F1QPF4	USP11	usp11	ENSDARG00000076303	ubiquitin specific peptidase 11	Only expressed at 26°C
Q4VBV0	WDFY1	wdfy1	ENSDARG00000005425	WD repeat and FYVE domain containing 1	Only expressed at 26°C
E7F4B9	WDR47	wdr47a	ENSDARG00000078136	WD repeat domain 47	Only expressed at 26°C
F1QNX8	WIPF2	wipf2b	ENSDARG00000006712	WAS/WASL interacting protein family member 2	Only expressed at 26°C
E7F4T4	ZC3H7B	zc3h7bb	ENSDARG00000055930	zinc finger CCCH-type containing 7B	Only expressed at 26°C
A2BGG2	ZFR	zfr	ENSDARG00000027109	zinc finger RNA binding protein	Only expressed at 26°C
E7F8Q2	ZNF574	znf526	ENSDARG00000077143	zinc finger protein 574	Only expressed at 26°C

## Sheet: S3_34°vs26°ACUTE
Protein IDs/UniProt Accession	Gene symbol (Homo sapiens)	Gene Symbol (Danio rerio)	Ensembl Gene ID (Danio rerio)	Entrez gene name	Welch's T-test Difference LFQ
F1QGC8	DTD1	dtd1	ENSDARG00000044628	D-aminoacyl-tRNA deacylase 1	-4.34051
A8KBX3	FN3KRP	fn3krp	ENSDARG00000098208	fructosamine 3 kinase related protein	-3.4551
Q06W30	SCN2B	scn2b	ENSDARG00000101713	sodium voltage-gated channel beta subunit 2	-3.05082
A6XCT1	NDRG4	ndrg4	ENSDARG00000103937	NDRG family member 4	-2.56936
A0A0R4IXD8	Dync1i2	dync1i2b	ENSDARG00000103195	dynein cytoplasmic 1 intermediate chain 2	-2.48808
A8WGN9	LIPA	lipf	ENSDARG00000018529	lipase A, lysosomal acid type	-2.19017
F6P364	HNRNPA3	hnrnpa3	ENSDARG00000059351	heterogeneous nuclear ribonucleoprotein A3	-2.18978
A0A2R8PXB7	CBX3	cbx3a	ENSDARG00000003860	chromobox 3	-2.03198
F1QI60	RUFY3	rufy3	ENSDARG00000029692	RUN and FYVE domain containing 3	-1.27567
Q5BJJ2	RPL3	rpl3	ENSDARG00000003599	ribosomal protein L3	-1.17207
Q803W0	DDX39A	ddx39ab	ENSDARG00000015111	DExD-box helicase 39A	-1.1595
H0WF44	B2M	b2m	ENSDARG00000053136	beta-2-microglobulin	-1.12616
X1WCQ3	SV2B	sv2bb	ENSDARG00000060711	synaptic vesicle glycoprotein 2B	-1.07741
Q6TNV0	COX4I1	cox4i1	ENSDARG00000032970	cytochrome c oxidase subunit 4I1	-1.07305
F1RCB2	D1Pas1	ddx3xb	ENSDARG00000005774	DNA segment, Chr 1, Pasteur Institute 1	-1.02499
F1QF15	ACTR2	actr2a	ENSDARG00000052438	actin related protein 2	-0.945663
Q7ZVX8	ATP6V1D	atp6v1d	ENSDARG00000011175	ATPase H+ transporting V1 subunit D	-0.91192
A1L1U1	STRN	strn	ENSDARG00000100011	striatin	-0.870337
F6P873	ATP5MF	atp5mf	ENSDARG00000037867	ATP synthase membrane subunit f	-0.862633
A7E2K4	RPLP2	rplp2l	ENSDARG00000011201	ribosomal protein lateral stalk subunit P2	-0.827424
F1QQM6	RPN1	rpn1	ENSDARG00000059323	ribophorin I	-0.812409
Q6NWC1	VDAC1	vdac1	ENSDARG00000045132	voltage dependent anion channel 1	-0.791553
A0A0G2L2K4	HTR7	htr7	ENSDARG00000099854	5-hydroxytryptamine receptor 7	-0.782174
F1QB50	TMPO	tmpob	ENSDARG00000022978	thymopoietin	-0.737459
Q6PFS4	IMMT	immt	ENSDARG00000102874	inner membrane mitochondrial protein	-0.720627
B0R193	UBB	ubb	ENSDARG00000093313	ubiquitin B	-0.713752
F1Q4N4	NDUFS2	ndufs2	ENSDARG00000007526	NADH:ubiquinone oxidoreductase core subunit S2	-0.709199
E7FGP9	IVD	ivd	ENSDARG00000112920	isovaleryl-CoA dehydrogenase	-0.691824
B0V3R4	SLC6A6	slc6a6a	ENSDARG00000012534	solute carrier family 6 member 6	-0.676032
Q6NUY9	MAPRE1	mapre1b	ENSDARG00000002659	microtubule associated protein RP/EB family member 1	-0.657483
F1QC70	Aldoart1	aldoca	ENSDARG00000057661	aldolase 1 A, retrogene 1	-0.580972
Q4V914	MACROH2A2	macroh2a2	ENSDARG00000087897	macroH2A.2 histone	-0.574677
F1R6L3	CIRBP	cirbpb	ENSDARG00000013351	cold inducible RNA binding protein	-0.546487
Q8AWD0	VDAC2	vdac2	ENSDARG00000013623	voltage dependent anion channel 2	-0.511338
Q6DEM2	CRK	crk	ENSDARG00000055635	CRK proto-oncogene, adaptor protein	-0.500026
A0A2R8RZZ7	RIPOR1	ripor1	ENSDARG00000114556	RHO family interacting cell polarization regulator 1	-0.49147
Q0Z946	H2AZ1	h2az2b	ENSDARG00000116491	H2A.Z variant histone 1	-0.446613
Q7ZWJ4	RPL18A	rpl18a	ENSDARG00000025073	ribosomal protein L18a	-0.370286
Q6PGV1	ATP6V0D1	atp6v0d1	ENSDARG00000069090	ATPase H+ transporting V0 subunit d1	-0.368385
Q6NYQ7	NNT	nnt	ENSDARG00000023536	nicotinamide nucleotide transhydrogenase	-0.352921
Q7ZUM0	YWHAQ	ywhaqa	ENSDARG00000042539	tyrosine 3-monooxygenase/tryptophan 5-monooxygenase activation protein theta	-0.324881
Q6DGU9	GSTK1	gstk1	ENSDARG00000056510	glutathione S-transferase kappa 1	-0.269434
A2CJ04	DTNB	dtnbb	ENSDARG00000013020	dystrobrevin beta	-0.254179
B0R068	ATP1A1	atp1a1b	ENSDARG00000019856	ATPase Na+/K+ transporting subunit alpha 1	-0.241327
F6NK19	AP2B1	ap2b1	ENSDARG00000035152	adaptor related protein complex 2 subunit beta 1	0.226868
Q6NZU0	HSPA4	hspa4b	ENSDARG00000018989	heat shock protein family A (Hsp70) member 4	0.28069
Q5TYT1	NRCAM	nrcama	ENSDARG00000006396	neuronal cell adhesion molecule	0.28122
F1QET7	FSCN1	fscn1a	ENSDARG00000059680	fascin actin-bundling protein 1	0.290547
F8W4M7	ACO2	aco2	ENSDARG00000007294	aconitase 2	0.294765
Q52PJ7	DPYSL5	dpysl5a	ENSDARG00000011141	dihydropyrimidinase like 5	0.30268
E7F4R9	IDH2	idh2	ENSDARG00000003795	isocitrate dehydrogenase (NADP(+)) 2	0.319487
Q5RH26	ATP5F1C	atp5f1c	ENSDARG00000045514	ATP synthase F1 subunit gamma	0.323672
Q08BA1	ATP5F1A	atp5fa1	ENSDARG00000010149	ATP synthase F1 subunit alpha	0.326578
Q6DHT4	ALDH6A1	aldh6a1	ENSDARG00000053485	aldehyde dehydrogenase 6 family member A1	0.338678
Q7ZU99	VCP	vcp	ENSDARG00000020008	valosin containing protein	0.341386
F1QDZ6	BIN1A	bin1a	ENSDARG00000042114	bridging integrator 1A	0.363786
A0A2R8RRC9	HADHB	hadhb	ENSDARG00000102055	hydroxyacyl-CoA dehydrogenase trifunctional multienzyme complex subunit beta	0.368505
A2BIN5	MCCC2	mccc2	ENSDARG00000017571	methylcrotonyl-CoA carboxylase subunit 2	0.369741
B0R1B8	NEFL	neflb	ENSDARG00000012426	neurofilament light chain	0.370648
Q1LUK1	MICOS13	micos13	ENSDARG00000071378	mitochondrial contact site and cristae organizing system subunit 13	0.370946
A0A2R8QC07	DLST	dlst	ENSDARG00000113407	dihydrolipoamide S-succinyltransferase	0.391605
F1QKY8	TUBB2A	tubb2	ENSDARG00000039522	tubulin beta 2A class IIa	0.394827
F1QEW4	FLOT1	flot1a	ENSDARG00000001710	flotillin 1	0.401959
A0A140LH51	MAP1A	map1aa	ENSDARG00000059601	microtubule associated protein 1A	0.404817
B3DFN3	LMNB2	lmnb2	ENSDARG00000101624	lamin B2	0.407459
Q803B0	HSPD1	hspd1	ENSDARG00000056160	heat shock protein family D (Hsp60) member 1	0.414419
A0JMK6	SCG2	scg2b	ENSDARG00000038574	secretogranin II	0.428114
F1RAD4	CADM2	cadm2a	ENSDARG00000009930	cell adhesion molecule 2	0.429046
Q6NYU8	HNRNPAB	hnrnpaba	ENSDARG00000007960	heterogeneous nuclear ribonucleoprotein A/B	0.431575
Q5RGZ4	ATP2B1	atp2b1a	ENSDARG00000012684	ATPase plasma membrane Ca2+ transporting 1	0.43653
A0A2R8QIL9	SYNJ1	synj1	ENSDARG00000111319	synaptojanin 1	0.439116
Q6PC22	NDUFA8	ndufa8	ENSDARG00000058041	NADH:ubiquinone oxidoreductase subunit A8	0.439449
Q7SZZ5	VAMP2	vamp2	ENSDARG00000056877	vesicle associated membrane protein 2	0.442219
X1WBR5	HSPA4L	hspa4l	ENSDARG00000053544	heat shock protein family A (Hsp70) member 4 like	0.463412
F1RAK1	KIF2A	kif2a	ENSDARG00000043571	kinesin family member 2A	0.464552
Q6PE34	TUBB4A	zgc:65894	ENSDARG00000016301	tubulin beta 4A class IVa	0.469102
Q7ZZ04	ECHS1	echs1	ENSDARG00000001578	enoyl-CoA hydratase, short chain 1	0.480619
A0A2R8RZF2	CDH2	cdh2	ENSDARG00000018693	cadherin 2	0.483027
B8JL43	TF	tfa	ENSDARG00000016771	transferrin	0.488204
A0A2R8QLB3	METTL2A	mettl2a	ENSDARG00000008105	methyltransferase 2A, methylcytidine	0.504005
Q7SY49	CAMKV	camkv	ENSDARG00000005141	CaM kinase like vesicle associated	0.513304
F6NVJ1	HSPE1	hspe1	ENSDARG00000056167	heat shock protein family E (Hsp10) member 1	0.526272
F1QR62	CRMP1	crmp1	ENSDARG00000056742	collapsin response mediator protein 1	0.540629
F1Q6S1	NPEPL1	npepl1	ENSDARG00000012871	aminopeptidase like 1	0.554097
Q7T2P2	CCT3	cct3	ENSDARG00000016173	chaperonin containing TCP1 subunit 3	0.558513
A0A0R4IMF8	HSPA8	hspa8	ENSDARG00000114726	heat shock protein family A (Hsp70) member 8	0.559186
E9QB41	MYL6	myl6	ENSDARG00000008494	myosin light chain 6	0.566959
Q6NX86	HMGB1	hmgb1a	ENSDARG00000099175	high mobility group box 1	0.568049
F8W2X8	DHCR24	dhcr24	ENSDARG00000013236	24-dehydrocholesterol reductase	0.575128
F8W5J3	SEPTIN7	sept7b	ENSDARG00000052673	septin 7	0.577219
A7MC00	MAPRE2	mapre2	ENSDARG00000099943	microtubule associated protein RP/EB family member 2	0.592323
Q6ZM23	COX6C	cox6c	ENSDARG00000038577	cytochrome c oxidase subunit 6C	0.594841
Q642J0	HINT1	hint1	ENSDARG00000103824	histidine triad nucleotide binding protein 1	0.607143
A2BGU8	SEPTIN3	septin3	ENSDARG00000030656	septin 3	0.611962
P79735	RAN	ran	ENSDARG00000057026	RAN, member RAS oncogene family	0.615732
Q6IQM2	LOC690675	cyc	ENSDARG00000044562	similar to Cytochrome c, somatic	0.616917
F1QQQ6	PNPO	pnpo	ENSDARG00000017612	pyridoxamine 5'-phosphate oxidase	0.627125
A0A2R8QGW1	PCDHB3	pcdh2g17	ENSDARG00000098788	protocadherin beta 3	0.648556
A0A0R4IGN3	PDIA3	pdia3	ENSDARG00000102640	protein disulfide isomerase family A member 3	0.648673
E9QI46	CORO1CB	coro1cb	ENSDARG00000021193	coronin 1C	0.666121
X1WCN8	GATD1	gatd1	ENSDARG00000053609	glutamine amidotransferase class 1 domain containing 1	0.672959
E9QFV9	GRB2	grb2b	ENSDARG00000038059	growth factor receptor bound protein 2	0.674488
Q6WFZ4	MTX2	mtx2	ENSDARG00000029415	metaxin 2	0.693822
Q6PBH4	BC048507	dynll1	ENSDARG00000058454	cDNA sequence BC048507	0.700037
A0A0R4ICD8	BTBD17	btbd17b	ENSDARG00000102472	BTB domain containing 17	0.702622
F1Q8W8	CALR	calr	ENSDARG00000076290	calreticulin	0.707473
B0F6R3	CADM3	cadm3	ENSDARG00000057013	cell adhesion molecule 3	0.708207
E7FC32	TUBB1	tubb1	ENSDARG00000053066	tubulin beta 1 class VI	0.717569
A0A0R4IXQ5	MYO5A	myo5aa	ENSDARG00000061635	myosin VA	0.73297
F1R5A9	L1CAM	l1camb	ENSDARG00000015025	L1 cell adhesion molecule	0.73823
B8JKW4	C3	c3a.1	ENSDARG00000012694	complement C3	0.740416
A0A0R4IN54	BIN1	bin1a	ENSDARG00000042114	bridging integrator 1	0.747323
Q7T3L3	HSP90B1	hsp90b1	ENSDARG00000003570	heat shock protein 90 beta family member 1	0.753788
A0A2R8RSR9	RPH3A	rph3ab	ENSDARG00000105490	rabphilin 3A	0.775349
B8JLJ8	LOC100359916	hnrpkl	ENSDARG00000007034	heterogeneous nuclear ribonucleoprotein K-like	0.864888
A0A0G2KQL4	AP3B2	ap3b2	ENSDARG00000105296	adaptor related protein complex 3 subunit beta 2	0.883142
B3DKJ0	CCT7	cct7	ENSDARG00000007385	chaperonin containing TCP1 subunit 7	0.89809
X1WBT0	A2M	si:dkey-105h12.2	ENSDARG00000041685	alpha-2-macroglobulin	0.906192
A0A0R4INT7	HOMER1	homer1b	ENSDARG00000101759	homer scaffold protein 1	0.908708
Q6P3G1	CP	cp	ENSDARG00000010312	ceruloplasmin	0.917074
A2BF67	ENSA	ensab	ENSDARG00000061644	endosulfine alpha	0.929684
A0A2R8Q8M5	RPL10A	rpl10a	ENSDARG00000115649	ribosomal protein L10a	0.93292
Q1LWM3	YARS1	yars1	ENSDARG00000035913	tyrosyl-tRNA synthetase 1	0.93321
F1Q7F8	RBM4.2	rbm4.2	ENSDARG00000055080	RNA binding motif protein 4 2	0.948166
E7FCF7	ZFHX4	zfhx4	ENSDARG00000075542	zinc finger homeobox 4	0.952719
Q6P0I2	PSMA8	psma8	ENSDARG00000010965	proteasome 20S subunit alpha 8	0.971199
A0A2R8PZF8	CTBP1	zgc:136929	ENSDARG00000109714	C-terminal binding protein 1	0.980597
A0A2R8QHK1	HNRNPD	hnrnpd	ENSDARG00000059246	heterogeneous nuclear ribonucleoprotein D	0.994587
A0A2R8RL72	PTPRN	ptprnb	ENSDARG00000113196	protein tyrosine phosphatase receptor type N	1.00656
Q7ZVR4	CBX1	cbx1a	ENSDARG00000004189	chromobox 1	1.04635
A0A140LGB8	PRKAR2B	si:ch211-272n13.7	ENSDARG00000036446	protein kinase cAMP-dependent type II regulatory subunit beta	1.04736
F1RAR8	LGALS3BP	lgals3bp.2	ENSDARG00000076848	galectin 3 binding protein	1.05507
A0A0R4IKF0	APOA1	apoa1b	ENSDARG00000101324	apolipoprotein A1	1.05927
Q1LV81	SAFB	safb	ENSDARG00000020467	scaffold attachment factor B	1.07132
Q5RHR9	DNM3	dnm3a	ENSDARG00000032238	dynamin 3	1.08655
F1QK04	FXYD6	fxyd6	ENSDARG00000100971	FXYD domain containing ion transport regulator 6	1.28322
A0A0R4IBS4	VAT1L	vat1l	ENSDARG00000101280	vesicle amine transport 1 like	1.28667
Q7SXL4	NME2	nme2b.2	ENSDARG00000099420	NME/NM23 nucleoside diphosphate kinase 2	1.39987
Q5RG12	HSP90AA1	hsp90aa1.2	ENSDARG00000024746	heat shock protein 90 alpha family class A member 1	2.16568
F1R9V3	LOC680121	hspa8b	ENSDARG00000037403	similar to heat shock protein 8	3.87863
A0A0R4IDD1	A2ML	a2ml	ENSDARG00000056314	alpha-2-macroglobulin like	Only expressed at 26°C
X1WFD2	AP2A1	ap2a1	ENSDARG00000054320	adaptor related protein complex 2 subunit alpha 1	Only expressed at 26°C
X1WHT2	AP2A2	ap2a1	ENSDARG00000054320	Alpha_adaptinC2	Only expressed at 26°C
B0R0D7	CORO1CA	coro1ca	ENSDARG00000035598	coronin 1C-A	Only expressed at 26°C
F1R306	CTNND2A	ctnnd2a	ENSDARG00000062415	catenin delta 2A	Only expressed at 26°C
F1Q9C0	NLGN2A	nlgn2a	ENSDARG00000077329	neuroligin 2A	Only expressed at 26°C
F1QX74	NLGN2	nlgn2b	ENSDARG00000079251	neuroligin 2	Only expressed at 26°C
F1RAV6	ACIN1	acin1a	ENSDARG00000054290	apoptotic chromatin condensation inducer 1	Only expressed at 26°C
A5PMG4	AHCYL1	ahcyl1	ENSDARG00000056331	adenosylhomocysteinase like 1	Only expressed at 26°C
Q5RH67	AKR1B1	akr1b1.2	ENSDARG00000045598	aldo-keto reductase family 1 member B	Only expressed at 26°C
E7EXW7	ALDH1L2	aldh1l2	ENSDARG00000070230	aldehyde dehydrogenase 1 family member L2	Only expressed at 26°C
F1Q4N7	ANP32B	anp32b	ENSDARG00000023330	acidic nuclear phosphoprotein 32 family member B	Only expressed at 26°C
A8E7L1	ANXA13	anxa13l	ENSDARG00000013613	annexin A13	Only expressed at 26°C
A0A0R4IUM3	APBA1	apba1a	ENSDARG00000103848	amyloid beta precursor protein binding family A member 1	Only expressed at 26°C
Q7ZUW4	ARF5	arf5	ENSDARG00000070472	ADP ribosylation factor 5	Only expressed at 26°C
B0S8J8	ARHGAP15	arhgap15	ENSDARG00000062349	Rho GTPase activating protein 15	Only expressed at 26°C
F1Q7X1	ARHGEF38	arhgef38	ENSDARG00000079377	Rho guanine nucleotide exchange factor 38	Only expressed at 26°C
F8W2P1	ARL8A	arl8a	ENSDARG00000078686	ADP ribosylation factor like GTPase 8A	Only expressed at 26°C
Q6ZM62	ARPC3	arpc3	ENSDARG00000057882	actin related protein 2/3 complex subunit 3	Only expressed at 26°C
Q803M7	ARPC5	arpc5a	ENSDARG00000039142	actin related protein 2/3 complex subunit 5	Only expressed at 26°C
B0S516	ARPC5L	arpc5lb	ENSDARG00000035433	actin related protein 2/3 complex subunit 5 like	Only expressed at 26°C
Q1LYB6	ATP5IF1	atp5if1b	ENSDARG00000044092	ATP synthase inhibitory factor subunit 1	Only expressed at 26°C
H0WES8	ATP5MK	atp5md	ENSDARG00000096003	ATP synthase membrane subunit k	Only expressed at 26°C
Q6P026	BANF1	banf1	ENSDARG00000037009	BAF nuclear assembly factor 1	Only expressed at 26°C
A8DZD4	BNIPL	bnipl	ENSDARG00000060435	BCL2 interacting protein like	Only expressed at 26°C
B0V1F9	CA8	ca8	ENSDARG00000039098	carbonic anhydrase 8	Only expressed at 26°C
F1R1T3	CACNA1C	cacna1c	ENSDARG00000008398	calcium voltage-gated channel subunit alpha1 C	Only expressed at 26°C
F1QHI0	CARMIL2	carmil2	ENSDARG00000115942	capping protein regulator and myosin 1 linker 2	Only expressed at 26°C
A0A0R4IPD5	CDK11A	cdk11b	ENSDARG00000102546	cyclin dependent kinase 11A	Only expressed at 26°C
E9QH60	COL14A1	col14a1a	ENSDARG00000005762	collagen type XIV alpha 1 chain	Only expressed at 26°C
Q6IQX2	COL1A2	col1a2	ENSDARG00000020007	collagen type I alpha 2 chain	Only expressed at 26°C
Q66HV4	COPB1	copb1	ENSDARG00000056557	COPI coat complex subunit beta 1	Only expressed at 26°C
F1R9X2	COQ3	coq3	ENSDARG00000069857	coenzyme Q3, methyltransferase	Only expressed at 26°C
Q1MTA9	CPT1A	cpt1aa	ENSDARG00000059770	carnitine palmitoyltransferase 1A	Only expressed at 26°C
E7F4A7	CRELD1	creld1b	ENSDARG00000006990	cysteine rich with EGF like domains 1	Only expressed at 26°C
Q6NY41	CYB5B	cyb5b	ENSDARG00000099774	cytochrome b5 type B	Only expressed at 26°C
A0A0R4IFC5	CYBC1	cybc1	ENSDARG00000111331	cytochrome b-245 chaperone 1	Only expressed at 26°C
A2A124	DCLK2	dclk2a	ENSDARG00000034093	doublecortin like kinase 2	Only expressed at 26°C
A0A0R4IJC6	DCTN4	dctn4	ENSDARG00000023988	dynactin subunit 4	Only expressed at 26°C
E9QG17	DDX5	ddx5	ENSDARG00000038068	DEAD-box helicase 5	Only expressed at 26°C
Q6TGT3	DYNLT3	dynlt3	ENSDARG00000046132	dynein light chain Tctex-type 3	Only expressed at 26°C
A0A0R4IAH3	ECI2	eci2	ENSDARG00000102412	enoyl-CoA delta isomerase 2	Only expressed at 26°C
Q5SPD1	EEF1D	eef1db	ENSDARG00000030053	eukaryotic translation elongation factor 1 delta	Only expressed at 26°C
Q7ZV55	EIF3I	eif3i	ENSDARG00000017445	eukaryotic translation initiation factor 3 subunit I	Only expressed at 26°C
A0A0R4IXJ1	ELAVL4	elavl4	ENSDARG00000045639	ELAV like RNA binding protein 4	Only expressed at 26°C
F1RDZ9	EPC2	epc2	ENSDARG00000007485	enhancer of polycomb homolog 2	Only expressed at 26°C
F1RBN6	ETHE1	ethe1	ENSDARG00000005713	ETHE1 persulfide dioxygenase	Only expressed at 26°C
A0A0R4IIQ0	Evl	evlb	ENSDARG00000099720	Enah/Vasp-like	Only expressed at 26°C
B8JHS0	FARP1	farp1	ENSDARG00000074381	FERM, ARH/RhoGEF and pleckstrin domain protein 1	Only expressed at 26°C
E7FDY7	G6PD	g6pd	ENSDARG00000071065	glucose-6-phosphate dehydrogenase	Only expressed at 26°C
Q1LUN9	GABBR2	gabbr2	ENSDARG00000061042	gamma-aminobutyric acid type B receptor subunit 2	Only expressed at 26°C
E7EZ53	GAL	gal	ENSDARG00000091377	galanin and GMAP prepropeptide	Only expressed at 26°C
Q6DG93	GAP43	gap43	ENSDARG00000099744	growth associated protein 43	Only expressed at 26°C
F6P2R4	GCAT	gcat	ENSDARG00000005643	glycine C-acetyltransferase	Only expressed at 26°C
E7FFJ7	GGT5	ggt5b	ENSDARG00000078258	gamma-glutamyltransferase 5	Only expressed at 26°C
F1QJX7	GNAS	gnas	ENSDARG00000043094	GNAS complex locus	Only expressed at 26°C
Q6PBY0	GNB5	gnb5b	ENSDARG00000055377	G protein subunit beta 5	Only expressed at 26°C
A0A0R4IUN4	GNL2	gnl2	ENSDARG00000098080	G protein nucleolar 2	Only expressed at 26°C
A8KBR8	GSTM3	gstm.2	ENSDARG00000029473	glutathione S-transferase mu 3	Only expressed at 26°C
E7F6T1	Gucy1b2	gucy1b2	ENSDARG00000056591	guanylate cyclase 1, soluble, beta 2	Only expressed at 26°C
F1QQC7	GUCY2C	gucy2ca	ENSDARG00000116238	guanylate cyclase 2C	Only expressed at 26°C
F1QY27	H1-10	h1-10	ENSDARG00000054058	H1.10 linker histone	Only expressed at 26°C
X1WHF1	H2BC21	si:dkey-261m9.6	ENSDARG00000116654	H2B clustered histone 21	Only expressed at 26°C
Q3B732	HMGN2	hmgn2	ENSDARG00000099572	high mobility group nucleosomal binding domain 2	Only expressed at 26°C
Q503S9	IMPA2	impa2	ENSDARG00000059411	inositol monophosphatase 2	Only expressed at 26°C
A0A0R4IWP4	INPP5K	inpp5ka	ENSDARG00000099563	inositol polyphosphate-5-phosphatase K	Only expressed at 26°C
A0JME6	ISOC2	isoc2	ENSDARG00000013371	isochorismatase domain containing 2	Only expressed at 26°C
A0A286Y9Q1	KDM5A	kdm5a	ENSDARG00000104567	lysine demethylase 5A	Only expressed at 26°C
F6PBE4	KDM6A	kdm6a	ENSDARG00000061759	lysine demethylase 6A	Only expressed at 26°C
F1R8U0	KRT15	krt94	ENSDARG00000044975	keratin 15	Only expressed at 26°C
Q1LVF0	LAMC1	lamc1	ENSDARG00000036279	laminin subunit gamma 1	Only expressed at 26°C
F1QBH8	LRRC4B	lrrc4ba	ENSDARG00000004597	leucine rich repeat containing 4B	Only expressed at 26°C
A0A140LGM4	MACROD2	macrod2	ENSDARG00000032601	mono-ADP ribosylhydrolase 2	Only expressed at 26°C
A0A2R8Q3V4	MAP6	map6a	ENSDARG00000074521	microtubule associated protein 6	Only expressed at 26°C
Q9DDG2	MDK	mdkb	ENSDARG00000020708	midkine	Only expressed at 26°C
B7ZVT8	METTL21C	mettl21cb	ENSDARG00000112856	methyltransferase 21C, AARS1 lysine	Only expressed at 26°C
Q0P405	MICOS10	micos10	ENSDARG00000101619	mitochondrial contact site and cristae organizing system subunit 10	Only expressed at 26°C
F1RBY0	MINDY2	mindy2	ENSDARG00000017431	MINDY lysine 48 deubiquitinase 2	Only expressed at 26°C
Q6IQX1	MYH4	myhz2	ENSDARG00000012944	myosin heavy chain 4	Only expressed at 26°C
E7F8T6	NAMPT	nampt1	ENSDARG00000030598	nicotinamide phosphoribosyltransferase	Only expressed at 26°C
Q803X7	NAP1L1	nap1l1	ENSDARG00000101813	nucleosome assembly protein 1 like 1	Only expressed at 26°C
A0A0R4IAW3	NCAM1	ncam1a	ENSDARG00000056181	neural cell adhesion molecule 1	Only expressed at 26°C
F1Q6L5	NCKAP1L	nckap1l	ENSDARG00000075748	NCK associated protein 1 like	Only expressed at 26°C
F1QPX0	NDNF	ndnf	ENSDARG00000062936	neuron derived neurotrophic factor	Only expressed at 26°C
Q6P119	NDUFB3	ndufb3	ENSDARG00000075709	NADH:ubiquinone oxidoreductase subunit B3	Only expressed at 26°C
Q7ZVI8	NPLOC4	nploc4	ENSDARG00000100487	NPL4 homolog, ubiquitin recognition factor	Only expressed at 26°C
F1QRK6	NRN1	nrn1a	ENSDARG00000071860	neuritin 1	Only expressed at 26°C
A0A0R4IR03	NUDC	nudc	ENSDARG00000104837	nuclear distribution C, dynein complex regulator	Only expressed at 26°C
Q7T3C6	NUDT21	nudt21	ENSDARG00000003153	nudix hydrolase 21	Only expressed at 26°C
A0A0R4IAP2	PCBP2	pcbp2	ENSDARG00000099039	poly(rC) binding protein 2	Only expressed at 26°C
E9QIE6	PCSK1	pcsk1	ENSDARG00000002600	proprotein convertase subtilisin/kexin type 1	Only expressed at 26°C
Q6NW45	PDHX	pdhx	ENSDARG00000051756	pyruvate dehydrogenase complex component X	Only expressed at 26°C
Q1JPY6	PFDN2	pfdn2	ENSDARG00000025391	prefoldin subunit 2	Only expressed at 26°C
A0A2R8QTG0	PFDN6	pfdn6	ENSDARG00000037108	prefoldin subunit 6	Only expressed at 26°C
F1R9D7	PHACTR1	phactr1	ENSDARG00000023916	phosphatase and actin regulator 1	Only expressed at 26°C
F6P2R0	PHC2	phc2b	ENSDARG00000013224	polyhomeotic homolog 2	Only expressed at 26°C
E9QHY3	PHF5A	phf5a	ENSDARG00000045155	PHD finger protein 5A	Only expressed at 26°C
X1WD18	PLPPR3	plppr3b	ENSDARG00000028552	phospholipid phosphatase related 3	Only expressed at 26°C
F1QT45	PNN	pnn	ENSDARG00000015851	pinin, desmosome associated protein	Only expressed at 26°C
A0A2R8QMV0	POLR2C	polr2c	ENSDARG00000113715	RNA polymerase II subunit C	Only expressed at 26°C
Q568H8	POLR2H	polr2h	ENSDARG00000038505	RNA polymerase II, I and III subunit H	Only expressed at 26°C
A0A0R4IDB2	PPM1G	ppm1g	ENSDARG00000075559	protein phosphatase, Mg2+/Mn2+ dependent 1G	Only expressed at 26°C
A0A0R4IZT6	PPP1CC	ppp1cc	ENSDARG00000099226	protein phosphatase 1 catalytic subunit gamma	Only expressed at 26°C
A2BG80	PPP2R2A	ppp2r2ab	ENSDARG00000006624	protein phosphatase 2 regulatory subunit Balpha	Only expressed at 26°C
A0A2R8QMW2	PRKCB	prkcbb	ENSDARG00000022254	protein kinase C beta	Only expressed at 26°C
Q7ZV92	PRPF19	prpf19	ENSDARG00000015239	pre-mRNA processing factor 19	Only expressed at 26°C
A0A0R4IWP3	PSMB2	psmb2	ENSDARG00000031511	proteasome 20S subunit beta 2	Only expressed at 26°C
A0A2R8Q159	PTGES3	ptges3a	ENSDARG00000113517	prostaglandin E synthase 3	Only expressed at 26°C
A0A0R4IIZ4	PTPRN2	ptprn2	ENSDARG00000114075	protein tyrosine phosphatase receptor type N2	Only expressed at 26°C
Q5SPD7	PYCR3	pycr3	ENSDARG00000015236	pyrroline-5-carboxylate reductase 3	Only expressed at 26°C
E7F1G4	R3HCC1L	r3hcc1l	ENSDARG00000089243	R3H domain and coiled-coil containing 1 like	Only expressed at 26°C
Q7ZSZ0	RAB1A	rab1ab	ENSDARG00000029663	RAB1A, member RAS oncogene family	Only expressed at 26°C
Q7T383	RALA	ralaa	ENSDARG00000045463	RAS like proto-oncogene A	Only expressed at 26°C
A0A2R8Q062	RASGRF2	rasgrf2b	ENSDARG00000115886	Ras protein specific guanine nucleotide releasing factor 2	Only expressed at 26°C
Q6PBX9	REEP5	reep5	ENSDARG00000100742	receptor accessory protein 5	Only expressed at 26°C
F1QQN6	RERE	rerea	ENSDARG00000077353	arginine-glutamic acid dipeptide repeats	Only expressed at 26°C
B8A5C2	RFTN2	rftn2	ENSDARG00000056078	raftlin family member 2	Only expressed at 26°C
F1QC45	RP2	rp2	ENSDARG00000044339	RP2 activator of ARL3 GTPase	Only expressed at 26°C
E9QF69	RPL18	rpl18	ENSDARG00000029533	ribosomal protein L18	Only expressed at 26°C
Q6PBW3	RPS14	rps14	ENSDARG00000036629	ribosomal protein S14	Only expressed at 26°C
Q6Q420	RPS15A	rps15a	ENSDARG00000010160	ribosomal protein S15a	Only expressed at 26°C
Q7ZUG5	RPS21	rps21	ENSDARG00000025850	ribosomal protein S21	Only expressed at 26°C
Q6PBT1	RPS27	rps27.2	ENSDARG00000055475	ribosomal protein S27	Only expressed at 26°C
F1QKI4	RTRAF	rtraf	ENSDARG00000009253	RNA transcription, translation and transport factor	Only expressed at 26°C
A0A0G2KQB9	RYR2	ryr2a	ENSDARG00000098856	ryanodine receptor 2	Only expressed at 26°C
Q7T2E1	SEC13	sec13	ENSDARG00000054807	SEC13 homolog, nuclear pore and COPII coat complex component	Only expressed at 26°C
A0A2R8QNI9	SEZ6L2	sez6l2	ENSDARG00000116380	seizure related 6 homolog like 2	Only expressed at 26°C
A0A2R8PX79	SGSM1	sgsm1b	ENSDARG00000075376	small G protein signaling modulator 1	Only expressed at 26°C
A0A0R4IFX9	SLC4A10	slc4a10a	ENSDARG00000063133	solute carrier family 4 member 10	Only expressed at 26°C
A0A0R4IZN4	SLC52A2	slc52a2	ENSDARG00000070800	solute carrier family 52 member 2	Only expressed at 26°C
A0A140LG64	SLC6A11	slc6a11b	ENSDARG00000087981	solute carrier family 6 member 11	Only expressed at 26°C
E7EXU6	SLC7A8	slc7a8a	ENSDARG00000075831	solute carrier family 7 member 8	Only expressed at 26°C
E9QCA0	SNAP29	snap29	ENSDARG00000038518	synaptosome associated protein 29	Only expressed at 26°C
Q1LYE8	SPEG	spega	ENSDARG00000117051	striated muscle enriched protein kinase	Only expressed at 26°C
Q6NYA0	SRSF1	srsf1b	ENSDARG00000017843	serine and arginine rich splicing factor 1	Only expressed at 26°C
A5PMJ7	STX12	stx12	ENSDARG00000098813	syntaxin 12	Only expressed at 26°C
F1QRX2	SUMO3	sumo3b	ENSDARG00000035993	small ubiquitin like modifier 3	Only expressed at 26°C
A0A1L1QZF2	TALDO1	taldo1	ENSDARG00000103369	transaldolase 1	Only expressed at 26°C
Q1LWB0	TAX1BP1	tax1bp1a	ENSDARG00000098288	Tax1 binding protein 1	Only expressed at 26°C
A0A2R8QFG4	TBC1D24	tbc1d24	ENSDARG00000069339	TBC1 domain family member 24	Only expressed at 26°C
F1QFR0	TG	tg	ENSDARG00000020084	thyroglobulin	Only expressed at 26°C
E7FC78	TIMM9	timm9	ENSDARG00000043865	translocase of inner mitochondrial membrane 9	Only expressed at 26°C
A0A2R8RPU1	TLR3	tlr3	ENSDARG00000117078	toll like receptor 3	Only expressed at 26°C
B0S6Y8	TMEFF2	tmeff2a	ENSDARG00000051824	transmembrane protein with EGF like and two follistatin like domains 2	Only expressed at 26°C
X1WBD9	TOMM6	tomm6	ENSDARG00000097797	translocase of outer mitochondrial membrane 6	Only expressed at 26°C
A7E2K1	Tpm1	tpm1	ENSDARG00000087402	tropomyosin 1, alpha	Only expressed at 26°C
Q5RI09	TPR	tprb	ENSDARG00000016630	translocated promoter region, nuclear basket protein	Only expressed at 26°C
Q6DHS0	TRIM55	trim55a	ENSDARG00000029596	tripartite motif containing 55	Only expressed at 26°C
F1Q8E9	TSSC4	tssc4	ENSDARG00000036144	tumor suppressing subtransferable candidate 4	Only expressed at 26°C
F1QWM3	UBE2K	ube2ka	ENSDARG00000089055	ubiquitin conjugating enzyme E2 K	Only expressed at 26°C
Q7ZWB2	UBL4A	ubl4a	ENSDARG00000007359	ubiquitin like 4A	Only expressed at 26°C
A0A2R8PZV9	UGGT2	uggt2	ENSDARG00000112722	UDP-glucose glycoprotein glucosyltransferase 2	Only expressed at 26°C
A5PMY3	UMAD1	umad1	ENSDARG00000076008	UBAP1-MVB12-associated (UMA) domain containing 1	Only expressed at 26°C
A0A0R4IVE2	USP10	usp10	ENSDARG00000103422	ubiquitin specific peptidase 10	Only expressed at 26°C
A0A2R8QUB8	USP32	usp32	ENSDARG00000061895	ubiquitin specific peptidase 32	Only expressed at 26°C
A0A0R4ITZ2	VAC14	vac14	ENSDARG00000014303	VAC14 component of PIKFYVE complex	Only expressed at 26°C
B0V210	VANGL1	vangl1	ENSDARG00000004305	VANGL planar cell polarity protein 1	Only expressed at 26°C
B0R198	VDAC3	vdac3	ENSDARG00000003695	voltage dependent anion channel 3	Only expressed at 26°C
F1RE77	VRK3	vrk3	ENSDARG00000036056	VRK serine/threonine kinase 3	Only expressed at 26°C
Q5RGA8	YLPM1	ylpm1	ENSDARG00000043680	YLP motif containing 1	Only expressed at 26°C
Q802Z0	YTHDF1	ythdf1	ENSDARG00000016447	YTH N6-methyladenosine RNA binding protein 1	Only expressed at 26°C
E7F1Q7	ZRANB2	zranb2	ENSDARG00000044332	zinc finger RANBP2-type containing 2	Only expressed at 26°C
F1RBK4	CTNND2B	ctnnd2b	ENSDARG00000003779	catenin delta 2B	Only expressed at 34°C
Q90474	HSP90AA11	hsp90a.1	ENSDARG00000010478	heat shock protein 90 alpha family class A member 1 duplicate 1	Only expressed at 34°C
Q6IQ97	RBM4B	rbm4.1	ENSDARG00000036386	RNA binding motif protein 4B	Only expressed at 34°C
F1QLU8	ABCA12	abca12	ENSDARG00000074749	ATP binding cassette subfamily A member 12	Only expressed at 34°C
Q9DDE3	ACHE	ache	ENSDARG00000031796	acetylcholinesterase (Cartwright blood group)	Only expressed at 34°C
F1QH99	ACP1	acp1	ENSDARG00000076486	acid phosphatase 1	Only expressed at 34°C
A2BHD5	AIF1L	aif1l	ENSDARG00000009336	allograft inflammatory factor 1 like	Only expressed at 34°C
F1QHR0	APOA4	apoa4b.1	ENSDARG00000040298	apolipoprotein A4	Only expressed at 34°C
Q6PFV1	ARPP19	arpp19a	ENSDARG00000032532	cAMP regulated phosphoprotein 19	Only expressed at 34°C
A0A0R4IQ37	ATXN2L	atxn2l	ENSDARG00000112336	ataxin 2 like	Only expressed at 34°C
F1QD76	CADM1	cadm1b	ENSDARG00000042677	cell adhesion molecule 1	Only expressed at 34°C
F1QUS0	CALB2	calb2b	ENSDARG00000036344	calbindin 2	Only expressed at 34°C
Q6DHC4	CFB	bfb	ENSDARG00000005616	complement factor B	Only expressed at 34°C
E7F2X0	CLIP1	clip1a	ENSDARG00000078722	CAP-Gly domain containing linker protein 1	Only expressed at 34°C
Q5SPP0	CLVS2	clvs2	ENSDARG00000053122	clavesin 2	Only expressed at 34°C
F1QZP6	CNKSR2	cnksr2a	ENSDARG00000074480	connector enhancer of kinase suppressor of Ras 2	Only expressed at 34°C
F1QFP1	COPZ1	copz1	ENSDARG00000017844	COPI coat complex subunit zeta 1	Only expressed at 34°C
A5WW99	COQ5	coq5	ENSDARG00000035618	coenzyme Q5, methyltransferase	Only expressed at 34°C
F1Q7M7	CRTC1	crtc1b	ENSDARG00000076076	CREB regulated transcription coactivator 1	Only expressed at 34°C
Q6JAA4	CTCF	ctcf	ENSDARG00000056621	CCCTC-binding factor	Only expressed at 34°C
A0A0R4IIW6	CUBN	cubn	ENSDARG00000087013	cubilin	Only expressed at 34°C
E7FD91	DDX6	ddx6	ENSDARG00000061338	DEAD-box helicase 6	Only expressed at 34°C
F1R838	DHTKD1	dhtkd1	ENSDARG00000016415	dehydrogenase E1 and transketolase domain containing 1	Only expressed at 34°C
F1Q6J7	DNAH6	dnah6	ENSDARG00000000606	dynein axonemal heavy chain 6	Only expressed at 34°C
Q803B5	DNPEP	dnpep	ENSDARG00000022599	aspartyl aminopeptidase	Only expressed at 34°C
F1R7P2	EIF5B	eif5b	ENSDARG00000016548	eukaryotic translation initiation factor 5B	Only expressed at 34°C
A0A0R4IB53	ENAH	enah	ENSDARG00000032049	ENAH actin regulator	Only expressed at 34°C
Q6PGY9	ENPP2	enpp2	ENSDARG00000011257	ectonucleotide pyrophosphatase/phosphodiesterase 2	Only expressed at 34°C
F1QIM7	EPHA4	epha4a	ENSDARG00000054454	EPH receptor A4	Only expressed at 34°C
I3ISA6	EPPK1	eppk1	ENSDARG00000096359	epiplakin 1	Only expressed at 34°C
Q6PC01	FAU	faua	ENSDARG00000099022	FAU ubiquitin like and ribosomal protein S30 fusion	Only expressed at 34°C
F8W5D1	FES	fes	ENSDARG00000011449	FES proto-oncogene, tyrosine kinase	Only expressed at 34°C
Q5TYU3	FGL2	fgl2a	ENSDARG00000019861	fibrinogen like 2	Only expressed at 34°C
F6NHY4	FREM2	frem2a	ENSDARG00000076856	FRAS1 related extracellular matrix 2	Only expressed at 34°C
Q5RGI3	GCC1	gcc1	ENSDARG00000045541	GRIP and coiled-coil domain containing 1	Only expressed at 34°C
A2BG45	GIT2	git2a	ENSDARG00000061915	GIT ArfGAP 2	Only expressed at 34°C
F1QVG5	GPC1	gpc1b	ENSDARG00000090585	glypican 1	Only expressed at 34°C
Q90485	HBE1	ba2l; ba2	ENSDARG00000097238	hemoglobin subunit epsilon 1	Only expressed at 34°C
A0A2R8RWX9	HECTD4	hectd4	ENSDARG00000101079	HECT domain E3 ubiquitin protein ligase 4	Only expressed at 34°C
F1QA18	HESX1	appl1	ENSDARG00000060734	HESX homeobox 1	Only expressed at 34°C
F1QE62	HIBADH	hibadhb	ENSDARG00000007959	3-hydroxyisobutyrate dehydrogenase	Only expressed at 34°C
F1QSY7	IARS1	iars1	ENSDARG00000007955	isoleucyl-tRNA synthetase 1	Only expressed at 34°C
F8W4M8	JUP	jupb	ENSDARG00000059067	junction plakoglobin	Only expressed at 34°C
F8W5Z2	KDM5B	kdm5bb	ENSDARG00000003098	lysine demethylase 5B	Only expressed at 34°C
F5H8N4	LRPPRC	lrpprc	ENSDARG00000043970	leucine rich pentatricopeptide repeat containing	Only expressed at 34°C
Q6NSN1	LSM12	lsm12b	ENSDARG00000028848	LSM12 homolog	Only expressed at 34°C
B8JLF5	MAP6D1	map6d1	ENSDARG00000079777	MAP6 domain containing 1	Only expressed at 34°C
Q6DH28	MOB4	mob4	ENSDARG00000056085	MOB family member 4, phocein	Only expressed at 34°C
F1QHK9	MTMR7	mtmr7a	ENSDARG00000037101	myotubularin related protein 7	Only expressed at 34°C
B0V3S9	MYEF2	myef2	ENSDARG00000059398	myelin expression factor 2	Only expressed at 34°C
E9QB27	NAP1L4	nap1l4b	ENSDARG00000068868	nucleosome assembly protein 1 like 4	Only expressed at 34°C
A8E5B7	NDUFB5	ndufb5	ENSDARG00000070824	NADH:ubiquinone oxidoreductase subunit B5	Only expressed at 34°C
F1R818	NIT2	nit2	ENSDARG00000017590	nitrilase family member 2	Only expressed at 34°C
F1R833	NRAP	nrap	ENSDARG00000009341	nebulin related anchoring protein	Only expressed at 34°C
F1RCP0	PI4KA	pi4kaa	ENSDARG00000076724	phosphatidylinositol 4-kinase alpha	Only expressed at 34°C
A0A0R4ILR6	PITPNM3	plrdgb	ENSDARG00000089101	PITPNM family member 3	Only expressed at 34°C
F1R8A3	PPM1H	ppm1h	ENSDARG00000063684	protein phosphatase, Mg2+/Mn2+ dependent 1H	Only expressed at 34°C
Q7ZV37	PPME1	ppme1	ENSDARG00000009771	protein phosphatase methylesterase 1	Only expressed at 34°C
F1QI59	PPP1CB	ppp1cb	ENSDARG00000044153	protein phosphatase 1 catalytic subunit beta	Only expressed at 34°C
B0R028	PSMB5	psmb5	ENSDARG00000075445	proteasome 20S subunit beta 5	Only expressed at 34°C
F1QZA5	PSMD6	psmd6	ENSDARG00000070674	proteasome 26S subunit, non-ATPase 6	Only expressed at 34°C
Q7ZYX7	PSMD7	psmd7	ENSDARG00000102417	proteasome 26S subunit, non-ATPase 7	Only expressed at 34°C
F1R684	RAP2C	rap2c	ENSDARG00000015649	RAP2C, member of RAS oncogene family	Only expressed at 34°C
Q6Q415	RPL36	rpl36	ENSDARG00000100588	ribosomal protein L36	Only expressed at 34°C
F1QT63	SARNP	sarnp	ENSDARG00000059357	SAP domain containing ribonucleoprotein	Only expressed at 34°C
A2BIR7	SDF2L1	sdf2l1	ENSDARG00000035631	stromal cell derived factor 2 like 1	Only expressed at 34°C
F1QEZ3	SLC7A6OS	slc7a6os	ENSDARG00000010596	solute carrier family 7 member 6 opposite strand	Only expressed at 34°C
A2BIM6	SMAP1	smap1	ENSDARG00000031302	small ArfGAP 1	Only expressed at 34°C
B8A5I7	SSBP1	ssbp1	ENSDARG00000039350	single stranded DNA binding protein 1	Only expressed at 34°C
F1R839	SYAP1	syap1	ENSDARG00000012946	synapse associated protein 1	Only expressed at 34°C
Q6GQM4	Tha1	tha1	ENSDARG00000076225	threonine aldolase 1	Only expressed at 34°C
Q7SXQ1	TIAL1	tial1	ENSDARG00000009525	TIA1 cytotoxic granule associated RNA binding protein like 1	Only expressed at 34°C
E9QDI4	TNNT3	tnnt3b	ENSDARG00000068457	troponin T3, fast skeletal type	Only expressed at 34°C
F1Q983	TPBG	tpbgb	ENSDARG00000037186	trophoblast glycoprotein	Only expressed at 34°C
B0V332	TRA2B	tra2b	ENSDARG00000002168	transformer 2 beta homolog	Only expressed at 34°C
Q7SXD1	TRABD	trabd	ENSDARG00000010445	TraB domain containing	Only expressed at 34°C
Q6DKF4	TWF1	twf1b	ENSDARG00000011661	twinfilin actin binding protein 1	Only expressed at 34°C
F1RCY6	UPF1	upf1	ENSDARG00000016302	UPF1 RNA helicase and ATPase	Only expressed at 34°C
Q402B1	UST	usta	ENSDARG00000006044	uronyl 2-sulfotransferase	Only expressed at 34°C
E7FE58	WDR59	wdr59	ENSDARG00000088817	WD repeat domain 59	Only expressed at 34°C

## Sheet: S4_34°vs26° CHRONIC
Protein IDs/UniProt Accession	Gene symbol (Homo sapiens)	Gene Symbol (Danio rerio)	Ensembl Gene ID (Danio rerio)	Entrez gene name	Welch's T-test Difference LFQ
Q6NWK7	TUBA1A	tuba1a	ENSDARG00000001889	tubulin alpha 1a	-5.03125
A9JRT4	UBE2D3	ube2d3	ENSDARG00000038473	ubiquitin conjugating enzyme E2 D3	-3.09489
A0A0A0VDB1	MT-ATP6	mt-atp6	ENSDARG00000063911	ATP synthase F0 subunit 6	-2.79759
F1R4I7	SRI	sri	ENSDARG00000058593	sorcin	-2.62619
G8JL22	SPNS2	spns2	ENSDARG00000061017	sphingolipid transporter 2	-2.32414
B3DFK4	ATP5MJ	atp5mj	ENSDARG00000092873	ATP synthase membrane subunit j	-2.16781
Q7T2A8	SH3BGRL	sh3bgrl	ENSDARG00000058302	SH3 domain binding glutamate rich protein like	-1.9956
Q7ZYX7	PSMD7	psmd7	ENSDARG00000102417	proteasome 26S subunit, non-ATPase 7	-1.7657
Q6DKF4	TWF1	twf1b	ENSDARG00000011661	twinfilin actin binding protein 1	-1.75685
TIM8A	TIMM8A	timm8a	ENSDARG00000023672	translocase of inner mitochondrial membrane 8A	-1.65381
B2GRB2	PSMB6	psmb6	ENSDARG00000002240	proteasome 20S subunit beta 6	-1.62077
B3DHC5	APOA4	apoa4b.2	ENSDARG00000020866	apolipoprotein A4	-1.61394
B8JJR1	WDR27	wdr27	ENSDARG00000053386	WD repeat domain 27	-1.56353
E9QJP8	ACBD7	acbd7	ENSDARG00000094730	acyl-CoA binding domain containing 7	-1.47329
Q502E4	NDUFS4	ndufs4	ENSDARG00000052840	NADH:ubiquinone oxidoreductase subunit S4	-1.4603
Q6IQT9	MPC2	mpc2b	ENSDARG00000024478	mitochondrial pyruvate carrier 2	-1.44841
Q6DHI9	PSMB2	psmb2	ENSDARG00000031511	proteasome 20S subunit beta 2	-1.38843
Q803X7	NAP1L1	nap1l1	ENSDARG00000101813	nucleosome assembly protein 1 like 1	-1.3729
Q7SYD0	CBR1	cbr1	ENSDARG00000036587	carbonyl reductase 1	-1.21705
F1QV19	GGCT	ggctb	ENSDARG00000005085	gamma-glutamylcyclotransferase	-1.21229
B0R0V8	ATP6V1H	atp6v1h	ENSDARG00000006370	ATPase H+ transporting V1 subunit H	-1.1924
Q1L9E4	CTSD	ctsd	ENSDARG00000113876	cathepsin D	-1.1918
Q7SXX4	HPCAL1	hpcal1	ENSDARG00000022763	hippocalcin like 1	-1.16432
A7MCN0	PPIF	ppifb	ENSDARG00000052842	peptidylprolyl isomerase F	-1.12353
Q6PC44	CALB2	calb2a	ENSDARG00000041062	calbindin 2	-1.10871
Q6TNU6	DLD	dldh	ENSDARG00000008785	dihydrolipoamide dehydrogenase	-1.10144
A7MCL7	CSTB	cst14a.2	ENSDARG00000045352	cystatin B	-1.09896
B0V1T0	GPX1	gpx1a	ENSDARG00000018146	glutathione peroxidase 1	-1.06088
F1R2J2	ARHGAP1	arhgap1	ENSDARG00000024324	Rho GTPase activating protein 1	-1.05205
Q6NWC1	VDAC1	vdac1	ENSDARG00000045132	voltage dependent anion channel 1	-0.967783
F1QMC6	GOT1	got1	ENSDARG00000039093	glutamic-oxaloacetic transaminase 1	-0.951509
B2GQZ0	TXNDC17	txndc17	ENSDARG00000058079	thioredoxin domain containing 17	-0.949378
B0V1F9	CA8	ca8	ENSDARG00000039098	carbonic anhydrase 8	-0.931818
Q6PC82	YWHAZ	ywhabl	ENSDARG00000040287	tyrosine 3-monooxygenase/tryptophan 5-monooxygenase activation protein zeta	-0.912537
F1QEW4	FLOT1	flot1a	ENSDARG00000001710	flotillin 1	-0.886292
Q6IQE2	EEF1B2	eef1b2	ENSDARG00000044521	eukaryotic translation elongation factor 1 beta 2	-0.875271
Q6P696	GLO1	glo1	ENSDARG00000068978	glyoxalase I	-0.853936
F1R319	SLC25A11	slc25a11	ENSDARG00000035741	solute carrier family 25 member 11	-0.81744
LDHA	LDHA	ldha	ENSDARG00000101251	lactate dehydrogenase A	-0.810131
Q7T334	MDH2	mdh2	ENSDARG00000043371	malate dehydrogenase 2	-0.792964
F1RDD7	SMS	sms	ENSDARG00000008155	spermine synthase	-0.791305
Q7SXU7	DDX39B	ddx39b	ENSDARG00000036069	DExD-box helicase 39B	-0.774263
Q6DRD1	ATP5PO	atp5po	ENSDARG00000001788	ATP synthase peripheral stalk subunit OSCP	-0.733737
E9QD41	CRABP1	crabp1a	ENSDARG00000045926	cellular retinoic acid binding protein 1	-0.715796
Q6DH63	COX6B1	cox6b1	ENSDARG00000045230	cytochrome c oxidase subunit 6B1	-0.715018
A4JYK5	NPTN	nptnb	ENSDARG00000043864	neuroplastin	-0.698982
Q8JH72	ALDOA	aldoaa	ENSDARG00000011665	aldolase, fructose-bisphosphate A	-0.645898
Q6DH00	GNG13	gng13b	ENSDARG00000037921	G protein subunit gamma 13	-0.645272
E9QCX7	ENO1	eno1a	ENSDARG00000022456	enolase 1	-0.577645
Q5XJS8	HSD17B10	hsd17b10	ENSDARG00000017781	hydroxysteroid 17-beta dehydrogenase 10	-0.563007
B8JL29	HMGB2	hmgb2a	ENSDARG00000029722	high mobility group box 2	-0.515201
B2GQM6	MTAP	mtap	ENSDARG00000037261	methylthioadenosine phosphorylase	-0.475871
GBB1	GNB1	gnb1a	ENSDARG00000090454	G protein subunit beta 1	-0.468345
A7MBS0	CPNE1	cpne1	ENSDARG00000075536	copine 1	-0.447158
F1Q7F8	RBM4B	rbm4.2	ENSDARG00000055080	RNA binding motif protein 4B	-0.430567
B0UXI4	SYN1	syn1	ENSDARG00000060368	synapsin I	-0.37775
F1QY96	SYNCRIP	syncrip	ENSDARG00000040184	synaptotagmin binding cytoplasmic RNA interacting protein	-0.291218
Q5RGY8	DPYSL5	dpysl5b	ENSDARG00000059311	dihydropyrimidinase like 5	-0.239069
F1QWS9	TLR2	tlr2	ENSDARG00000037758	toll like receptor 2	-0.191037
A3FG33	SPTAN1	sptan1	ENSDARG00000019231	spectrin alpha, non-erythrocytic 1	0.170729
F1Q4N4	NDUFS2	ndufs2	ENSDARG00000007526	NADH:ubiquinone oxidoreductase core subunit S2	0.315486
Q3ZB95	MPI	mpi	ENSDARG00000030786	mannose phosphate isomerase	0.338111
Q4JHL7	VDAC2	vdac2	ENSDARG00000013623	voltage dependent anion channel 2	0.35485
TPISB	TPI1	tpi1a	ENSDARG00000025012	triosephosphate isomerase 1	0.364006
Q8JHI0	SLC25A5	slc25a5	ENSDARG00000092553	solute carrier family 25 member 5	0.427341
A3KQX1	CNDP2	cndp2	ENSDARG00000003931	carnosine dipeptidase 2	0.433794
Q6NWD6	CAPZA1	capza1b	ENSDARG00000056090	capping actin protein of muscle Z-line subunit alpha 1	0.438483
B2GTC1	EIF4A3	eif4a3	ENSDARG00000102978	eukaryotic translation initiation factor 4A3	0.457535
F1QFC0	HSPA9	hspa9	ENSDARG00000003035	heat shock protein family A (Hsp70) member 9	0.467639
D2K290	CPLX3	cplx3b	ENSDARG00000089486	complexin 3	0.476715
A7MCR1	UQCRFS1	uqcrfs1	ENSDARG00000007745	ubiquinol-cytochrome c reductase, Rieske iron-sulfur polypeptide 1	0.482166
B8JM93	IGBP1	igbp1	ENSDARG00000002184	immunoglobulin binding protein 1	0.496892
F1QCD4	GOT2	got2b	ENSDARG00000005840	glutamic-oxaloacetic transaminase 2	0.506607
Q0P4G1	DYNLL2	dynll2a	ENSDARG00000069790	dynein light chain LC8-type 2	0.513126
B0JZK4	ACOT9	acot9.1	ENSDARG00000058352	acyl-CoA thioesterase 9	0.553278
B1WB89	COL1A1	col1a1a	ENSDARG00000012405	collagen type I alpha 1 chain	0.56275
E9QBV1	CLTC	cltcb	ENSDARG00000090716	clathrin heavy chain	0.577682
Q5BJ17	TUFM	tufm	ENSDARG00000104173	Tu translation elongation factor, mitochondrial	0.586826
F1RCS5	HSBP1	hsbp1b	ENSDARG00000041921	heat shock factor binding protein 1	0.599114
F1QPF4	USP11	usp11	ENSDARG00000076303	ubiquitin specific peptidase 11	0.601788
A5A5E1	CYFIP2	cyfip2	ENSDARG00000036375	cytoplasmic FMR1 interacting protein 2	0.618987
A4QP88	KHSRP	khsrp	ENSDARG00000026489	KH-type splicing regulatory protein	0.621854
E9QJI6	ENO3	eno3	ENSDARG00000039007	enolase 3	0.65005
F1R9L7	NAPG	napgb	ENSDARG00000043012	NSF attachment protein gamma	0.651658
B8JIS1	ATP5PB	atp5pb	ENSDARG00000011553	ATP synthase peripheral stalk-membrane subunit b	0.665901
Q6TNV4	CCT8	cct8	ENSDARG00000008243	chaperonin containing TCP1 subunit 8	0.66596
Q2LEK1	DYNC1H1	dync1h1	ENSDARG00000014717	dynein cytoplasmic 1 heavy chain 1	0.675243
B2ZZ14	MAP1B	map1b	ENSDARG00000060434	microtubule associated protein 1B	0.693878
A9JRS5	VPS26A	vps26a	ENSDARG00000056549	VPS26 retromer complex component A	0.696202
F1R3G4	MYH10	myh10	ENSDARG00000000103	myosin heavy chain 10	0.700211
F1R2L8	DDX1	ddx1	ENSDARG00000032117	DEAD-box helicase 1	0.709567
E7FE91	SLC25A22	slc25a22a	ENSDARG00000020718	solute carrier family 25 member 22	0.709841
E7FD40	BIN1	bin1a	ENSDARG00000042114	bridging integrator 1	0.71901
B2GNT9	CIAPIN1	ciapin1	ENSDARG00000045733	cytokine induced apoptosis inhibitor 1	0.735989
B2GP50	GFAP	gfap	ENSDARG00000025301	glial fibrillary acidic protein	0.74279
F1QF73	EPS15L1	eps15l1a	ENSDARG00000042670	epidermal growth factor receptor pathway substrate 15 like 1	0.745963
Q5RKM3	STIP1	stip1	ENSDARG00000004906	stress induced phosphoprotein 1	0.753466
E9QI46	CORO1C	coro1cb	ENSDARG00000021193	coronin 1C	0.756032
Q7ZUS7	PPP6C	ppp6c	ENSDARG00000002949	protein phosphatase 6 catalytic subunit	0.765879
B2GNT1	RPSA	rpsa	ENSDARG00000019181	ribosomal protein SA	0.767921
F1R454	CA13	ca2	ENSDARG00000014488	carbonic anhydrase 13	0.771476
Q567K2	ESD	esd	ENSDARG00000019496	esterase D	0.783946
A0A0B5JFE4	CD59	si:ch211-286c4.6	ENSDARG00000089255	CD59 molecule (CD59 blood group)	0.796676
Q7ZSY2	MDH1	mdh1ab	ENSDARG00000103849	malate dehydrogenase 1	0.816675
A7MBY0	NT5DC1	nt5dc1	ENSDARG00000006797	5'-nucleotidase domain containing 1	0.824313
X1WCS2	MYO18A	myo18ab	ENSDARG00000061862	myosin XVIIIA	0.835338
F1Q6K5	LGALS3BP	lgals3bp.1	ENSDARG00000040528	galectin 3 binding protein	0.844559
E7F842	KCNAB2	kcnab2a	ENSDARG00000087247	potassium voltage-gated channel subfamily A regulatory beta subunit 2	0.865319
F1R092	XPA	xpa	ENSDARG00000038114	XPA, DNA damage recognition and repair factor	0.866378
Q6P3L3	HSPA5	hspa5	ENSDARG00000103846	heat shock protein family A (Hsp70) member 5	0.894547
E7F8Q5	HUWE1	huwe1	ENSDARG00000016782	HECT, UBA and WWE domain containing E3 ubiquitin protein ligase 1	0.896184
Q4V943	ACTR1B	actr1b	ENSDARG00000011611	actin related protein 1B	0.913291
E7FCX5	DMTN	dmtn	ENSDARG00000013110	dematin actin binding protein	0.921876
Q1LYN4	GSK3A	gsk3aa	ENSDARG00000029501	glycogen synthase kinase 3 alpha	0.926531
E9QFV9	GRB2	grb2b	ENSDARG00000038059	growth factor receptor bound protein 2	1.02192
F1QY27	H1-10	h1-10	ENSDARG00000054058	H1.10 linker histone	1.05919
F1RCG7	FKBP4	fkbp4	ENSDARG00000008447	FKBP prolyl isomerase 4	1.14869
F8W5B2	HSPA4	hspa4a	ENSDARG00000004754	heat shock protein family A (Hsp70) member 4	1.25841
Q90ZY9	SDC2	sdc2	ENSDARG00000002731	syndecan 2	1.26465
F1QE37	SIRT2	sirt2	ENSDARG00000011488	sirtuin 2	1.35035
F1R166	EIF4A2	eif4a2	ENSDARG00000016477	eukaryotic translation initiation factor 4A2	1.38236
A5PN46	EDF1	edf1	ENSDARG00000009950	endothelial differentiation related factor 1	1.43142
Q803F3	PDIA6	pdia6	ENSDARG00000009001	protein disulfide isomerase family A member 6	1.52
E7F5Z0	RAPGEF2	rapgef2	ENSDARG00000005482	Rap guanine nucleotide exchange factor 2	1.60777
B8JLR8	RAB35	rab35b	ENSDARG00000058425	RAB35, member RAS oncogene family	1.76656
B8JKH7	MYL1	mylz3	ENSDARG00000017441	myosin light chain 1	1.8718
E7F2J5	USO1	uso1	ENSDARG00000019581	USO1 vesicle transport factor	2.15072
X1WG23	SPTBN5	sptbn5	ENSDARG00000097683	spectrin beta, non-erythrocytic 5	2.18113
F1QUN8	ACTA2	acta1a	ENSDARG00000036371	actin alpha 2, smooth muscle	2.34961
B3DFV8	COCH	coch	ENSDARG00000024032	cochlin	2.42639
B5LZ08	GRK3	grk3	ENSDARG00000104094	G protein-coupled receptor kinase 3	2.53008
F1R9V3	LOC680121	hspa8b	ENSDARG00000037403	similar to heat shock protein 8	2.58825
A3KNY9	HSP90AA1	hsp90aa1.2	ENSDARG00000024746	heat shock protein 90 alpha family class A member 1	2.88866
si:ch211-11p18.4	CELSR1A	celsr1a	ENSDARG00000069185	cadherin EGF LAG seven-pass G-type receptor 1A	3.03663
E9QBD7	KRT8	krt5	ENSDARG00000058371	keratin 8	3.21899
A2BGX6	MYH4	myhc4	ENSDARG00000035438	myosin heavy chain 4	3.58663
E9QJI5	MYL11	mylpfa	ENSDARG00000053254	myosin light chain 11	3.67268
F1QDC0	CACNA2D2	cacna2d2a	ENSDARG00000103390	calcium voltage-gated channel auxiliary subunit alpha2delta 2	Only expressed at 26°C
B3DFQ1	CAPN2	capns1b	ENSDARG00000013804	calpain small subunit 2	Only expressed at 26°C
Q1LYC9	CAPNS1	capns1a	ENSDARG00000035329	calpain small subunit 1	Only expressed at 26°C
Q4KP32	CELSR1B	celsr1b	ENSDARG00000058259	cadherin EGF LAG seven-pass G-type receptor 1B	Only expressed at 26°C
A9UL56	CTBP2	ctbp2a	ENSDARG00000044062	C-terminal binding protein 2	Only expressed at 26°C
Q5BU17	CTBP2L	ctbp2l	-	C-terminal binding protein 2 like	Only expressed at 26°C
F1Q8G3	EIF4B	eif4bb	ENSDARG00000010194	eukaryotic translation initiation factor 4B	Only expressed at 26°C
Q7ZUQ2	PPP2R5E1	ppp2r5eb	ENSDARG00000069118	protein phosphatase 2 regulatory subunit	Only expressed at 26°C
Q8AXX6	PPP2R5E	ppp2r5ea	ENSDARG00000015474	protein phosphatase 2 regulatory subunit B'epsilon	Only expressed at 26°C
E9QF25	PRSS57	si:dkey-78l4.10	ENSDARG00000113392	serine protease 57	Only expressed at 26°C
A5X6X5	TTN	ttn.2	ENSDARG00000028213	titin	Only expressed at 26°C
ABHDB	ABHD11	abhd11	ENSDARG00000069501	abhydrolase domain containing 11	Only expressed at 26°C
E7F030	ABLIM2	ablim2	ENSDARG00000055223	actin binding LIM protein family member 2	Only expressed at 26°C
F1QM42	ACO1	aco1	ENSDARG00000026376	aconitase 1	Only expressed at 26°C
Q503M6	ACOT1	acot20	ENSDARG00000042510	acyl-CoA thioesterase 1	Only expressed at 26°C
F1QH99	ACP1	acp1	ENSDARG00000076486	acid phosphatase 1	Only expressed at 26°C
A3KPA7	ACYP1	acyp1	ENSDARG00000060126	acylphosphatase 1	Only expressed at 26°C
D1MIA2	ADCY1	adcy1a	ENSDARG00000069026	adenylate cyclase 1	Only expressed at 26°C
F1Q579	ADGRL3	adgrl3.1	ENSDARG00000061121	adhesion G protein-coupled receptor L3	Only expressed at 26°C
E7FBZ7	AGAP1	agap1	ENSDARG00000062123	ArfGAP with GTPase domain, ankyrin repeat and PH domain 1	Only expressed at 26°C
Q90ZC5	AIP	aip	ENSDARG00000104437	aryl hydrocarbon receptor interacting protein	Only expressed at 26°C
A1A1B	AKR1A1	akr1a1a	ENSDARG00000035257	aldo-keto reductase family 1 member A1	Only expressed at 26°C
Q804G7	ANXA4	anxa4	ENSDARG00000036456	annexin A4	Only expressed at 26°C
F1Q9E4	APBA2	apba2b	ENSDARG00000060639	amyloid beta precursor protein binding family A member 2	Only expressed at 26°C
B2XCL9	APPL1	appl1	ENSDARG00000060734	adaptor protein, phosphotyrosine interacting with PH domain and leucine zipper 1	Only expressed at 26°C
A9JRT0	APRT	aprt	ENSDARG00000003519	adenine phosphoribosyltransferase	Only expressed at 26°C
Q32ZE7	AQP1	aqp1a.1	ENSDARG00000023713	aquaporin 1 (Colton blood group)	Only expressed at 26°C
E9QBP0	ARHGDIB	arhgdig	ENSDARG00000004034	Rho GDP dissociation inhibitor beta	Only expressed at 26°C
E7FAH9	ARHGEF4	arhgef4	ENSDARG00000012914	Rho guanine nucleotide exchange factor 4	Only expressed at 26°C
Q7T355	ARIH2	arih2	ENSDARG00000012848	ariadne RBR E3 ubiquitin protein ligase 2	Only expressed at 26°C
A3KP42	ARL16	arl16	ENSDARG00000059498	ADP ribosylation factor like GTPase 16	Only expressed at 26°C
B0S516	ARPC5L	arpc5lb	ENSDARG00000035433	actin related protein 2/3 complex subunit 5 like	Only expressed at 26°C
C3PTE8	ARRB1	arrb1	ENSDARG00000043241	arrestin beta 1	Only expressed at 26°C
A2BGY1	ARVCF	arvcfb	ENSDARG00000061688	ARVCF delta catenin family member	Only expressed at 26°C
E7FGT3	ASAP1	asap1b	ENSDARG00000039729	ArfGAP with SH3 domain, ankyrin repeat and PH domain 1	Only expressed at 26°C
A5WV31	ATCAY	atcaya	ENSDARG00000071678	ATCAY kinesin light chain interacting caytaxin	Only expressed at 26°C
B2CZB7	ATP2B4	atp2b1b	ENSDARG00000007788	ATPase plasma membrane Ca2+ transporting 4	Only expressed at 26°C
F1RDE6	ATP8A2	atp8a2	ENSDARG00000077492	ATPase phospholipid transporting 8A2	Only expressed at 26°C
F1RDX1	AUH	auh	ENSDARG00000042975	AU RNA binding methylglutaconyl-CoA hydratase	Only expressed at 26°C
Q7ZUJ4	BCAP31	bcap31	ENSDARG00000044972	B cell receptor associated protein 31	Only expressed at 26°C
A2BIK6	BICRA	bicra	ENSDARG00000061159	BRD4 interacting chromatin remodeling complex associated protein	Only expressed at 26°C
B7ZVR4	BNIP3	bnip3	ENSDARG00000099961	BCL2 interacting protein 3	Only expressed at 26°C
F1R2T4	BOLA1	bola1	ENSDARG00000039915	bolA family member 1	Only expressed at 26°C
CA052	C1orf52	zgc:65873	ENSDARG00000103134	chromosome 1 open reading frame 52	Only expressed at 26°C
E9QJF8	CALB1	calb1	ENSDARG00000031598	calbindin 1	Only expressed at 26°C
A0A0B5JW24	CALU	calua	ENSDARG00000045676	calumenin	Only expressed at 26°C
Q568I9	CAMK4	camk4	ENSDARG00000005372	calcium/calmodulin dependent protein kinase IV	Only expressed at 26°C
Q6IQN9	CAPG	capgb	ENSDARG00000099672	capping actin protein, gelsolin like	Only expressed at 26°C
A0AUQ3	CCDC6	ccdc6b	ENSDARG00000017595	coiled-coil domain containing 6	Only expressed at 26°C
F1RCE1	CCNQ	ccnq	ENSDARG00000037537	cyclin Q	Only expressed at 26°C
CDV3	CDV3	cdv3	ENSDARG00000023028	CDV3 homolog	Only expressed at 26°C
F1R1T7	CEL	cel.1	ENSDARG00000017490	carboxyl ester lipase	Only expressed at 26°C
E7F7W5	CHD9	chd9	ENSDARG00000112964	chromodomain helicase DNA binding protein 9	Only expressed at 26°C
B0V1J5	CHEK2	chek2	ENSDARG00000025820	checkpoint kinase 2	Only expressed at 26°C
B7ZV06	CHMP2A	chmp2a	ENSDARG00000053979	charged multivesicular body protein 2A	Only expressed at 26°C
B8JJ23	CKB	ckba	ENSDARG00000069752	creatine kinase B	Only expressed at 26°C
E7F1Q8	CLTA	clta	ENSDARG00000045618	clathrin light chain A	Only expressed at 26°C
E7FCQ0	CNBP	cnbpb	ENSDARG00000070922	CCHC-type zinc finger nucleic acid binding protein	Only expressed at 26°C
A0A0B5JWD6	CNTN2	cntn2	ENSDARG00000000472	contactin 2	Only expressed at 26°C
A4FVG2	COG5	cog5	ENSDARG00000008235	component of oligomeric golgi complex 5	Only expressed at 26°C
A4QN68	COMMD9	commd9	ENSDARG00000094258	COMM domain containing 9	Only expressed at 26°C
F1QFP1	COPZ1	copz1	ENSDARG00000017844	COPI coat complex subunit zeta 1	Only expressed at 26°C
F1R9X2	COQ3	coq3	ENSDARG00000069857	coenzyme Q3, methyltransferase	Only expressed at 26°C
E7FBR8	CPLX1	cplx2	ENSDARG00000111920	complexin 1	Only expressed at 26°C
Q6PH06	CRKL	crkl	ENSDARG00000028699	CRK like proto-oncogene, adaptor protein	Only expressed at 26°C
ISPD	CRPPA	crppa	ENSDARG00000005034	CDP-L-ribitol pyrophosphorylase A	Only expressed at 26°C
E7FCZ6	CSNK2A2	csnk2a2b	ENSDARG00000013582	casein kinase 2 alpha 2	Only expressed at 26°C
F1R4G6	CTSH	ctsh	ENSDARG00000041108	cathepsin H	Only expressed at 26°C
B3DIU1	CUL3	cul3b	ENSDARG00000100108	cullin 3	Only expressed at 26°C
Q6AZW0	CYP8B1	cyp8b1	ENSDARG00000053068	cytochrome P450 family 8 subfamily B member 1	Only expressed at 26°C
B3DJJ8	CZIB	czib	ENSDARG00000063341	CXXC motif containing zinc binding protein	Only expressed at 26°C
E7EXG2	DBNL	dbnlb	ENSDARG00000016016	drebrin like	Only expressed at 26°C
Q803W0	DDX39A	ddx39ab	ENSDARG00000015111	DExD-box helicase 39A	Only expressed at 26°C
Q1ECW5	DGKA	dgkaa	ENSDARG00000060626	diacylglycerol kinase alpha	Only expressed at 26°C
A9JRU8	DGLUCY	dglucy	ENSDARG00000005179	D-glutamate cyclase	Only expressed at 26°C
B0UYL5	DHRS12	dhrs12	ENSDARG00000011770	dehydrogenase/reductase 12	Only expressed at 26°C
A0A0B6VLS4	DHX37	dhx37	ENSDARG00000062612	DEAH-box helicase 37	Only expressed at 26°C
B0S6Z1	DHX9	dhx9	ENSDARG00000079725	DExH-box helicase 9	Only expressed at 26°C
DLG2	DLG2	dlg2	ENSDARG00000099323	discs large MAGUK scaffold protein 2	Only expressed at 26°C
F1R0H8	DMD	dmd	ENSDARG00000008487	dystrophin	Only expressed at 26°C
F8W4U2	DMXL2	dmxl2	ENSDARG00000091293	Dmx like 2	Only expressed at 26°C
E7EZB9	DNAH2	dnah2	ENSDARG00000087352	dynein axonemal heavy chain 2	Only expressed at 26°C
E7F170	DNAH5	dnah5	ENSDARG00000087373	dynein axonemal heavy chain 5	Only expressed at 26°C
F1QRP8	DNPEP	dnpep	ENSDARG00000022599	aspartyl aminopeptidase	Only expressed at 26°C
Q7ZUX8	DYNLRB1	dynlrb1	ENSDARG00000021582	dynein light chain roadblock-type 1	Only expressed at 26°C
A1L1U2	DYRK1A	dyrk1aa	ENSDARG00000063570	dual specificity tyrosine phosphorylation regulated kinase 1A	Only expressed at 26°C
A7MCF4	ECH1	ech1	ENSDARG00000012915	enoyl-CoA hydratase 1	Only expressed at 26°C
A9UL47	ECI2	eci2	ENSDARG00000102412	enoyl-CoA delta isomerase 2	Only expressed at 26°C
F1QVS6	ECT2	ect2	ENSDARG00000007278	epithelial cell transforming 2	Only expressed at 26°C
F1Q8A4	EFHC1	efhc1	ENSDARG00000009743	EF-hand domain containing 1	Only expressed at 26°C
A8WFS1	EFTUD2	eftud2	ENSDARG00000012261	elongation factor Tu GTP binding domain containing 2	Only expressed at 26°C
E7FD42	EHBP1	ehbp1	ENSDARG00000043643	EH domain binding protein 1	Only expressed at 26°C
Q7ZUI8	EIF1	eif1	ENSDARG00000012688	eukaryotic translation initiation factor 1	Only expressed at 26°C
EIF3G	EIF3G	eif3g	ENSDARG00000016889	eukaryotic translation initiation factor 3 subunit G	Only expressed at 26°C
B5DDU7	ELAVL1	elavl1b	ENSDARG00000101744	ELAV like RNA binding protein 1	Only expressed at 26°C
A0JMQ5	ELMO2	LOC100006857	ENSDARG00000063527	engulfment and cell motility 2	Only expressed at 26°C
E9QFI0	ELOB	elob	ENSDARG00000037980	elongin B	Only expressed at 26°C
Q6NY22	ERP44	erp44	ENSDARG00000019008	endoplasmic reticulum protein 44	Only expressed at 26°C
Q66I16	ETFDH	etfdh	ENSDARG00000038834	electron transfer flavoprotein dehydrogenase	Only expressed at 26°C
F1Q5Q7	EXOSC10	exosc10	ENSDARG00000037708	exosome component 10	Only expressed at 26°C
E7FE57	FAM107A	si:ch211-236d3.4	ENSDARG00000086300	family with sequence similarity 107 member A	Only expressed at 26°C
B8JHS0	FARP1	farp1	ENSDARG00000074381	FERM, ARH/RhoGEF and pleckstrin domain protein 1	Only expressed at 26°C
Q6NYE1	FGB	fgb	ENSDARG00000008969	fibrinogen beta chain	Only expressed at 26°C
D5FS19	FGD4	fgd4a	ENSDARG00000101471	FYVE, RhoGEF and PH domain containing 4	Only expressed at 26°C
A6H8S0	FGFBP3	fgfbp3	ENSDARG00000040162	fibroblast growth factor binding protein 3	Only expressed at 26°C
A5WWJ6	FGR	yrk	ENSDARG00000004378	FGR proto-oncogene, Src family tyrosine kinase	Only expressed at 26°C
Q6PFT0	FLOT2	flot2b	ENSDARG00000069774	flotillin 2	Only expressed at 26°C
B0R0B2	FOXD4	foxd5	ENSDARG00000042485	forkhead box D4	Only expressed at 26°C
A2BHG4	FRAS1	fras1	ENSDARG00000054619	Fraser extracellular matrix complex subunit 1	Only expressed at 26°C
B3DJV5	G0S2	g0s2	ENSDARG00000078859	G0/G1 switch 2	Only expressed at 26°C
Q1LUN9	GABBR2	gabbr2	ENSDARG00000061042	gamma-aminobutyric acid type B receptor subunit 2	Only expressed at 26°C
F1RDP2	GABRG2	gabrg2	ENSDARG00000053665	gamma-aminobutyric acid type A receptor subunit gamma2	Only expressed at 26°C
A0A0B5JK34	GAL	gal	ENSDARG00000091377	galanin and GMAP prepropeptide	Only expressed at 26°C
F1R9R0	GDAP1	gdap1	ENSDARG00000058601	ganglioside induced differentiation associated protein 1	Only expressed at 26°C
E7FAZ2	GIT1	git1	ENSDARG00000039489	GIT ArfGAP 1	Only expressed at 26°C
A7BI56	GMDS	gmds	ENSDARG00000026629	GDP-mannose 4,6-dehydratase	Only expressed at 26°C
A9JTC8	GNAI3	gnai3	ENSDARG00000030644	G protein subunit alpha i3	Only expressed at 26°C
E9QC28	GNAL	gnal	ENSDARG00000045415	G protein subunit alpha L	Only expressed at 26°C
Q90Z40	GNG3	gng3	ENSDARG00000009553	G protein subunit gamma 3	Only expressed at 26°C
E7F0E2	GNPDA2	gnpda2	ENSDARG00000024443	glucosamine-6-phosphate deaminase 2	Only expressed at 26°C
A2CEB4	GOLGA3	golga3	ENSDARG00000062511	golgin A3	Only expressed at 26°C
E7F2N4	GRIN3B	grin3ba	ENSDARG00000005364	glutamate ionotropic receptor NMDA type subunit 3B	Only expressed at 26°C
A3KPM6	GRM3	grm3	ENSDARG00000031712	glutamate metabotropic receptor 3	Only expressed at 26°C
F1QBZ6	GSTO1	gsto2	ENSDARG00000033285	glutathione S-transferase omega 1	Only expressed at 26°C
Q50LC6	GSTP1	gstp2	ENSDARG00000103019	glutathione S-transferase pi 1	Only expressed at 26°C
Q6NV37	GYG1	gyg1a	ENSDARG00000011934	glycogenin 1	Only expressed at 26°C
A4QN90	H1-6	zgc:163061	ENSDARG00000076766	H1.6 linker histone, cluster member	Only expressed at 26°C
Q6DI22	HADH	hadh	ENSDARG00000030765	hydroxyacyl-CoA dehydrogenase	Only expressed at 26°C
E9QHS3	HBS1L	hbs1l	ENSDARG00000036778	HBS1 like translational GTPase	Only expressed at 26°C
A9JSW9	HDLBP	hdlbpa	ENSDARG00000009830	high density lipoprotein binding protein	Only expressed at 26°C
Q7ZZZ4	HIGD1A	higd1a	ENSDARG00000022303	HIG1 hypoxia inducible domain family member 1A	Only expressed at 26°C
Q6IQA7	HM13	hm13	ENSDARG00000037846	histocompatibility minor 13	Only expressed at 26°C
E7F0H8	Hmgb3	hmgb3b	ENSDARG00000006408	high mobility group box 3	Only expressed at 26°C
B7ZDE9	HTT	htt	ENSDARG00000052866	huntingtin	Only expressed at 26°C
A8E7S5	IARS1	iars1	ENSDARG00000007955	isoleucyl-tRNA synthetase 1	Only expressed at 26°C
B0S6B5	IFI44	ifi44c2	ENSDARG00000060322	interferon induced protein 44	Only expressed at 26°C
F1QG20	IFT140	ift140	ENSDARG00000031886	intraflagellar transport 140	Only expressed at 26°C
B0UYS2	IRAK3	irak3	ENSDARG00000053131	interleukin 1 receptor associated kinase 3	Only expressed at 26°C
A9JSW6	ITIH4	itih3b.2	ENSDARG00000100406	inter-alpha-trypsin inhibitor heavy chain 4	Only expressed at 26°C
B7TWR0	KCTD4	kctd4	ENSDARG00000068691	potassium channel tetramerization domain containing 4	Only expressed at 26°C
E7F6X8	KDM6B	kdm6ba	ENSDARG00000088087	lysine demethylase 6B	Only expressed at 26°C
F1QWW8	KDSR	kdsr	ENSDARG00000012021	3-ketodihydrosphingosine reductase	Only expressed at 26°C
F1Q6F2	KMT2C	kmt2ca	ENSDARG00000079312	lysine methyltransferase 2C	Only expressed at 26°C
Q1RLR3	KRT15	krt93	ENSDARG00000044976	keratin 15	Only expressed at 26°C
B0UYS0	KRT17	krt15	ENSDARG00000036840	keratin 17	Only expressed at 26°C
F1R781	LCMT1	lcmt1	ENSDARG00000045140	leucine carboxyl methyltransferase 1	Only expressed at 26°C
LEGL	LGALSL	lgalsla	ENSDARG00000059060	galectin like	Only expressed at 26°C
B0CM14	LGI1	lgi1a	ENSDARG00000020493	leucine rich glioma inactivated 1	Only expressed at 26°C
Q6PC63	LIN7A	lin7a	ENSDARG00000013414	lin-7 homolog A, crumbs cell polarity complex component	Only expressed at 26°C
B3DKC5	LMNA	lmna	ENSDARG00000013415	lamin A/C	Only expressed at 26°C
Q502F2	LRG1	si:dkey-90m5.4	ENSDARG00000029388	leucine rich alpha-2-glycoprotein 1	Only expressed at 26°C
A2BGU5	LRPAP1	lrpap1	ENSDARG00000033604	LDL receptor related protein associated protein 1	Only expressed at 26°C
Q6IMW9	LSM6	lsm6	ENSDARG00000036995	LSM6 homolog, U6 small nuclear RNA and mRNA degradation associated	Only expressed at 26°C
F1QS24	LY75	ly75	ENSDARG00000053113	lymphocyte antigen 75	Only expressed at 26°C
A7YYH0	MACROD2	macrod2	ENSDARG00000032601	mono-ADP ribosylhydrolase 2	Only expressed at 26°C
MAEA	MAEA	maea	ENSDARG00000053691	macrophage erythroblast attacher, E3 ubiquitin ligase	Only expressed at 26°C
A9JRF0	MAP2K2	map2k2b	ENSDARG00000068918	mitogen-activated protein kinase kinase 2	Only expressed at 26°C
E7EXX1	MAP3K3	map3k3	ENSDARG00000060348	mitogen-activated protein kinase kinase kinase 3	Only expressed at 26°C
A4QP40	MAPK10	mapk10	ENSDARG00000102730	mitogen-activated protein kinase 10	Only expressed at 26°C
A0A0B5JQ06	MDK	mdka	ENSDARG00000036036	midkine	Only expressed at 26°C
E5F2M4	MICAL2	mical2a	ENSDARG00000075608	microtubule associated monooxygenase, calponin and LIM domain containing 2	Only expressed at 26°C
Q6DH28	MOB4	mob4	ENSDARG00000056085	MOB family member 4, phocein	Only expressed at 26°C
F1Q8L0	MRPL46	mrpl46	ENSDARG00000016307	mitochondrial ribosomal protein L46	Only expressed at 26°C
MTURN	MTURN	mturn	ENSDARG00000074505	maturin, neural progenitor differentiation regulator homolog	Only expressed at 26°C
Q7T3B8	NAA10	naa10	ENSDARG00000071060	N-alpha-acetyltransferase 10, NatA catalytic subunit	Only expressed at 26°C
Q6DEG7	NAT1	zgc:101040	ENSDARG00000005176	N-acetyltransferase 1	Only expressed at 26°C
E7FET0	NAT16	nat16	ENSDARG00000086222	N-acetyltransferase 16 (putative)	Only expressed at 26°C
F1QQ42	NDUFA1	ndufa1	ENSDARG00000036329	NADH:ubiquinone oxidoreductase subunit A1	Only expressed at 26°C
Q6P6E5	NDUFB7	ndufb7	ENSDARG00000033789	NADH:ubiquinone oxidoreductase subunit B7	Only expressed at 26°C
F1QE08	NIN	nin	ENSDARG00000060298	ninein	Only expressed at 26°C
F1R818	NIT2	nit2	ENSDARG00000017590	nitrilase family member 2	Only expressed at 26°C
Q7ZVI8	NPLOC4	nploc4	ENSDARG00000100487	NPL4 homolog, ubiquitin recognition factor	Only expressed at 26°C
B0S7J7	NRIP2	nrip2	ENSDARG00000079985	nuclear receptor interacting protein 2	Only expressed at 26°C
A0A0B5JK66	NRP1	nrp1a	ENSDARG00000102153	neuropilin 1	Only expressed at 26°C
B2GRL6	NUP93	nup93	ENSDARG00000003487	nucleoporin 93	Only expressed at 26°C
F8W5L3	OAT	oat	ENSDARG00000078425	ornithine aminotransferase	Only expressed at 26°C
E7F8N8	PALM2AKAP2	palm2akap2	ENSDARG00000069608	PALM2 and AKAP2 fusion	Only expressed at 26°C
F1QCW0	PDLIM2	pdlim2	ENSDARG00000069956	PDZ and LIM domain 2	Only expressed at 26°C
Q6NZV1	PDPK1	pdpk1b	ENSDARG00000018285	3-phosphoinositide dependent protein kinase 1	Only expressed at 26°C
PFD1	PFDN1	pfdn1	ENSDARG00000014536	prefoldin subunit 1	Only expressed at 26°C
Q7SX94	PFDN6	pfdn6	ENSDARG00000037108	prefoldin subunit 6	Only expressed at 26°C
B2GQ99	PGAM5	pgam5	ENSDARG00000035608	PGAM family member 5, mitochondrial serine/threonine protein phosphatase	Only expressed at 26°C
F1Q6F0	PHKB	phkb	ENSDARG00000078284	phosphorylase kinase regulatory subunit beta	Only expressed at 26°C
F1QXU0	PLA2G6	pla2g6	ENSDARG00000060921	phospholipase A2 group VI	Only expressed at 26°C
B3DH74	PLCG1	plcg1	ENSDARG00000038442	phospholipase C gamma 1	Only expressed at 26°C
E7F8L5	PLEKHD1	plekhd1	ENSDARG00000091349	pleckstrin homology and coiled-coil domain containing D1	Only expressed at 26°C
E7F6N0	PLPPR3	plppr3b	ENSDARG00000028552	phospholipid phosphatase related 3	Only expressed at 26°C
B3DK42	PLXNA4	plxna4	ENSDARG00000019328	plexin A4	Only expressed at 26°C
F1Q6L2	PLXNB3	plxnb3	ENSDARG00000032990	plexin B3	Only expressed at 26°C
F1R5F8	POGZ	pogzb	ENSDARG00000076542	pogo transposable element derived with ZNF domain	Only expressed at 26°C
A2VCY0	POLR1B	polr1b	ENSDARG00000077469	RNA polymerase I subunit B	Only expressed at 26°C
Q1LVK2	POLR2I	polr2i	ENSDARG00000040443	RNA polymerase II subunit I	Only expressed at 26°C
B8JIM0	PPM1B	ppm1ba	ENSDARG00000001888	protein phosphatase, Mg2+/Mn2+ dependent 1B	Only expressed at 26°C
Q7ZVR3	PPP1CA	ppp1cab	ENSDARG00000071566	protein phosphatase 1 catalytic subunit alpha	Only expressed at 26°C
F1RBJ2	PPP1R9A	ppp1r9a	ENSDARG00000061304	protein phosphatase 1 regulatory subunit 9A	Only expressed at 26°C
E7F3J0	PPP1R9B	ppp1r9ba	ENSDARG00000079366	protein phosphatase 1 regulatory subunit 9B	Only expressed at 26°C
2ABD	PPP2R2D	ppp2r2d	ENSDARG00000102009	protein phosphatase 2 regulatory subunit Bdelta	Only expressed at 26°C
A4QP33	Ppp2r5c	ppp2r5cb	ENSDARG00000031200	protein phosphatase 2, regulatory subunit B', gamma	Only expressed at 26°C
Q5RGI5	PPP6R2	ppp6r2a	ENSDARG00000045540	protein phosphatase 6 regulatory subunit 2	Only expressed at 26°C
A3KQS1	PRCC	prcc	ENSDARG00000063252	proline rich mitotic checkpoint control factor	Only expressed at 26°C
Q7ZUC5	PRKCD	prkcda	ENSDARG00000009208	protein kinase C delta	Only expressed at 26°C
PRP39	PRPF39	prpf39	ENSDARG00000100209	pre-mRNA processing factor 39	Only expressed at 26°C
E9QJ03	PSMB7	psmb7	ENSDARG00000037962	proteasome 20S subunit beta 7	Only expressed at 26°C
A8KC30	PSMC1	psmc1a	ENSDARG00000030537	proteasome 26S subunit, ATPase 1	Only expressed at 26°C
Q7T3B1	PSMC2	psmc2	ENSDARG00000020101	proteasome 26S subunit, ATPase 2	Only expressed at 26°C
F1QVB1	PTGR1	ptgr1	ENSDARG00000024877	prostaglandin reductase 1	Only expressed at 26°C
X1WH84	PTPRN	ptprnb	ENSDARG00000077047	protein tyrosine phosphatase receptor type N	Only expressed at 26°C
A2BFY7	PURB	purba	ENSDARG00000068822	purine rich element binding protein B	Only expressed at 26°C
E7F9B1	QSER1	qser1	ENSDARG00000074750	glutamine and serine rich 1	Only expressed at 26°C
G1K2X3	RABL3	rabl3	ENSDARG00000040959	RAB, member of RAS oncogene family like 3	Only expressed at 26°C
Q08BV5	RANGAP1	rangap1a	ENSDARG00000041317	Ran GTPase activating protein 1	Only expressed at 26°C
B0R0R1	RAPH1	raph1b	ENSDARG00000113884	Ras association (RalGDS/AF-6) and pleckstrin homology domains 1	Only expressed at 26°C
E7F7V2	RASGRF1	si:ch211-234p18.3	ENSDARG00000073824	Ras protein specific guanine nucleotide releasing factor 1	Only expressed at 26°C
A4FUL3	RBX1	rbx1	ENSDARG00000038030	ring-box 1	Only expressed at 26°C
E7F394	RELB	relb	ENSDARG00000086173	RELB proto-oncogene, NF-kB subunit	Only expressed at 26°C
A7MCR5	RFC3	rfc3	ENSDARG00000055969	replication factor C subunit 3	Only expressed at 26°C
B3DGS4	RFX4	rfx4	ENSDARG00000026395	regulatory factor X4	Only expressed at 26°C
RL24	RPL24	rpl24	ENSDARG00000099104	ribosomal protein L24	Only expressed at 26°C
B5DDU6	RPL28	rpl28	ENSDARG00000005791	ribosomal protein L28	Only expressed at 26°C
Q5BJA1	RPS17	zgc:114188	ENSDARG00000046157	ribosomal protein S17	Only expressed at 26°C
G1K2N0	RPS25	rps25	ENSDARG00000041811	ribosomal protein S25	Only expressed at 26°C
RTCB	RTCB	rtcb	ENSDARG00000101047	RNA 2',3'-cyclic phosphate and 5'-OH ligase	Only expressed at 26°C
Q7ZVA4	S100A10	s100a10b	ENSDARG00000025254	S100 calcium binding protein A10	Only expressed at 26°C
E7FF64	SAMD14	samd14	ENSDARG00000101171	sterile alpha motif domain containing 14	Only expressed at 26°C
F1QT63	SARNP	sarnp	ENSDARG00000059357	SAP domain containing ribonucleoprotein	Only expressed at 26°C
A3QJX4	SARS2	sars2	ENSDARG00000102736	seryl-tRNA synthetase 2, mitochondrial	Only expressed at 26°C
SCAM5	SCAMP5	scamp5a	ENSDARG00000018743	secretory carrier membrane protein 5	Only expressed at 26°C
E7F3D6	SCYL1	scyl1	ENSDARG00000079854	SCY1 like pseudokinase 1	Only expressed at 26°C
E7F114	SEC31B	sec31b	ENSDARG00000002916	SEC31 homolog B, COPII coat complex component	Only expressed at 26°C
E9QB46	SELENBP1	selenbp1	ENSDARG00000024717	selenium binding protein 1	Only expressed at 26°C
E7F9B8	SENP1	si:dkey-21c19.3	ENSDARG00000078574	SUMO specific peptidase 1	Only expressed at 26°C
F1QJK2	SEPTIN8	sept8a	ENSDARG00000032606	septin 8	Only expressed at 26°C
F1R3I6	SET	setb	ENSDARG00000003920	SET nuclear proto-oncogene	Only expressed at 26°C
SETD3	SETD3	setd3	ENSDARG00000016513	SET domain containing 3, actin histidine methyltransferase	Only expressed at 26°C
A7YT51	SF3B2	sf3b2	ENSDARG00000018049	splicing factor 3b subunit 2	Only expressed at 26°C
Q6NWB3	SF3B4	sf3b4	ENSDARG00000018574	splicing factor 3b subunit 4	Only expressed at 26°C
F1R7K0	SFXN5	sfxn5b	ENSDARG00000026137	sideroflexin 5	Only expressed at 26°C
E7F2K9	SGSM1	sgsm1b	ENSDARG00000075376	small G protein signaling modulator 1	Only expressed at 26°C
F1R7L2	SGTB	sgtb	ENSDARG00000016769	small glutamine rich tetratricopeptide repeat co-chaperone beta	Only expressed at 26°C
Q7ZUC9	SH3BGRL3	sh3bgrl3	ENSDARG00000098075	SH3 domain binding glutamate rich protein like 3	Only expressed at 26°C
A1L2A6	SH3GL3	sh3gl3a	ENSDARG00000013360	SH3 domain containing GRB2 like 3, endophilin A3	Only expressed at 26°C
B0V137	SLC12A7	slc12a7a	ENSDARG00000073756	solute carrier family 12 member 7	Only expressed at 26°C
Q6P5K6	SLC25A20	slc25a20	ENSDARG00000040401	solute carrier family 25 member 20	Only expressed at 26°C
Q285P3	SLC2A1	slc2a1a	ENSDARG00000001437	solute carrier family 2 member 1	Only expressed at 26°C
F1RC11	SLC43A3	slc43a3b	ENSDARG00000057949	solute carrier family 43 member 3	Only expressed at 26°C
E7FGE7	SLC4A8	slc4a8	ENSDARG00000015531	solute carrier family 4 member 8	Only expressed at 26°C
B2GS02	SLC7A6OS	slc7a6os	ENSDARG00000010596	solute carrier family 7 member 6 opposite strand	Only expressed at 26°C
E7EXU6	SLC7A8	slc7a8a	ENSDARG00000075831	solute carrier family 7 member 8	Only expressed at 26°C
A2BIM6	SMAP1	smap1	ENSDARG00000031302	small ArfGAP 1	Only expressed at 26°C
F1Q5P8	SMARCE1	smarce1	ENSDARG00000016871	SWI/SNF related, matrix associated, actin dependent regulator of chromatin, subfamily e, member 1	Only expressed at 26°C
B2GRT6	SMC3	smc3	ENSDARG00000019000	structural maintenance of chromosomes 3	Only expressed at 26°C
C9QNV7	SND1	snd1	ENSDARG00000006766	staphylococcal nuclease and tudor domain containing 1	Only expressed at 26°C
E7EY23	SNRNP70	snrnp70	ENSDARG00000077126	small nuclear ribonucleoprotein U1 subunit 70	Only expressed at 26°C
Q6PBZ6	SNRPB2	snrpb2	ENSDARG00000039424	small nuclear ribonucleoprotein polypeptide B2	Only expressed at 26°C
E7FAZ7	SRCAP	srcap	ENSDARG00000005236	Snf2 related CREBBP activator protein	Only expressed at 26°C
F1Q4Y5	SRGAP1	srgap1a	ENSDARG00000007461	SLIT-ROBO Rho GTPase activating protein 1	Only expressed at 26°C
E7EYC8	SRGAP3	srgap3	ENSDARG00000060309	SLIT-ROBO Rho GTPase activating protein 3	Only expressed at 26°C
SRRT	SRRT	srrt	ENSDARG00000017762	serrate, RNA effector molecule	Only expressed at 26°C
B8A5B7	SSRP1	ssrp1b	ENSDARG00000016994	structure specific recognition protein 1	Only expressed at 26°C
B1PXA8	SULT1A1	sult1st7	ENSDARG00000079079	sulfotransferase family 1A member 1	Only expressed at 26°C
B3DJ38	SYT12	syt12	ENSDARG00000101776	synaptotagmin 12	Only expressed at 26°C
E7EZ90	THOP1	thop1	ENSDARG00000013776	thimet oligopeptidase 1	Only expressed at 26°C
B2GSH6	TIMM13	timm13	ENSDARG00000058297	translocase of inner mitochondrial membrane 13	Only expressed at 26°C
E7F2W2	TJP1	tjp1a	ENSDARG00000077506	tight junction protein 1	Only expressed at 26°C
F1QSU6	TMEFF1	tmeff1b	ENSDARG00000056740	transmembrane protein with EGF like and two follistatin like domains 1	Only expressed at 26°C
Q6ZM24	TOMM34	tomm34	ENSDARG00000001557	translocase of outer mitochondrial membrane 34	Only expressed at 26°C
I3ISQ1	TPM3	tpm3	ENSDARG00000005162	tropomyosin 3	Only expressed at 26°C
Q7SXW1	Tpm4	tpm4b	ENSDARG00000019128	tropomyosin 4	Only expressed at 26°C
F1Q6Y0	TRIAP1	triap1	ENSDARG00000014963	TP53 regulated inhibitor of apoptosis 1	Only expressed at 26°C
F1Q551	TRIO	trioa	ENSDARG00000019426	trio Rho guanine nucleotide exchange factor	Only expressed at 26°C
B0VEQ2	TSPAN7	tspan7b	ENSDARG00000008407	tetraspanin 7	Only expressed at 26°C
A1L101	TTC7B	ttc7b	ENSDARG00000061207	tetratricopeptide repeat domain 7B	Only expressed at 26°C
E7F5H4	TTYH3	ttyh3a	ENSDARG00000034473	tweety family member 3	Only expressed at 26°C
E9QDS5	UBA5	uba5	ENSDARG00000063588	ubiquitin like modifier activating enzyme 5	Only expressed at 26°C
F1QWM3	UBE2K	ube2ka	ENSDARG00000089055	ubiquitin conjugating enzyme E2 K	Only expressed at 26°C
A8E528	UBLCP1	ublcp1	ENSDARG00000044492	ubiquitin like domain containing CTD phosphatase 1	Only expressed at 26°C
UQCC2	UQCC2	uqcc2	ENSDARG00000011272	ubiquinol-cytochrome c reductase complex assembly factor 2	Only expressed at 26°C
F1QEJ5	UQCRQ	uqcrq	ENSDARG00000029064	ubiquinol-cytochrome c reductase complex III subunit VII	Only expressed at 26°C
Q4VBV0	WDFY1	wdfy1	ENSDARG00000005425	WD repeat and FYVE domain containing 1	Only expressed at 26°C
E7F4B9	WDR47	wdr47a	ENSDARG00000078136	WD repeat domain 47	Only expressed at 26°C
F1QNX8	WIPF2	wipf2b	ENSDARG00000006712	WAS/WASL interacting protein family member 2	Only expressed at 26°C
E7F4T4	ZC3H7B	zc3h7bb	ENSDARG00000055930	zinc finger CCCH-type containing 7B	Only expressed at 26°C
A2BGG2	ZFR	zfr	ENSDARG00000027109	zinc finger RNA binding protein	Only expressed at 26°C
E7F8Q2	ZNF574	znf526	ENSDARG00000077143	zinc finger protein 574	Only expressed at 26°C
F1R7M3	CACNA2D2B	cacna2d2b	ENSDARG00000078169	calcium voltage-gated channel auxiliary subunit alpha2delta 2B	Only expressed at 34°C
E9QEE4	HNRNPM	hnrnpm	ENSDARG00000061735	heterogeneous nuclear ribonucleoprotein M	Only expressed at 34°C
Q567Y4	NDUFB9	ndufb9	ENSDARG00000041314	NADH:ubiquinone oxidoreductase subunit B9	Only expressed at 34°C
E7F169	PPP3CA	ppp3cb	ENSDARG00000025106	protein phosphatase 3 catalytic subunit alpha	Only expressed at 34°C
ACTB1	ACTG1	actba	ENSDARG00000012671	actin gamma 1	Only expressed at 34°C
A2BIP1	ATP2A3	atp2a3	ENSDARG00000060978	ATPase sarcoplasmic/endoplasmic reticulum Ca2+ transporting 3	Only expressed at 34°C
Q1LVG7	ATP5F1D	atp5f1d	ENSDARG00000019404	ATP synthase F1 subunit delta	Only expressed at 34°C
H0WES8	ATP5MK	atp5md	ENSDARG00000096003	ATP synthase membrane subunit k	Only expressed at 34°C
F1R0L3	C17orf75	zgc:153240	ENSDARG00000061257	chromosome 17 open reading frame 75	Only expressed at 34°C
E9QBC5	CD9	cd9a	ENSDARG00000005842	CD9 molecule	Only expressed at 34°C
A0A0B5JWD1	CHGA	chga	ENSDARG00000008829	chromogranin A	Only expressed at 34°C
A4JYN0	CNTN5	cntn5	ENSDARG00000021584	contactin 5	Only expressed at 34°C
A5WW99	COQ5	coq5	ENSDARG00000035618	coenzyme Q5, methyltransferase	Only expressed at 34°C
B0JZM5	CRIP2	crip2	ENSDARG00000070670	cysteine rich protein 2	Only expressed at 34°C
B1WB97	CTNND1	ctnnd1	ENSDARG00000078233	catenin delta 1	Only expressed at 34°C
E7FAL9	CXXC4	cxxc4	ENSDARG00000077817	CXXC finger protein 4	Only expressed at 34°C
Q32LS1	CYP2J2	cyp2v1	ENSDARG00000018485	cytochrome P450 family 2 subfamily J member 2	Only expressed at 34°C
E9QDU7	DPYSL3	dpysl3	ENSDARG00000002587	dihydropyrimidinase like 3	Only expressed at 34°C
Q6P105	ELAVL3	elavl3	ENSDARG00000014420	ELAV like RNA binding protein 3	Only expressed at 34°C
F1QD66	EMILIN3	emilin3a	ENSDARG00000078052	elastin microfibril interfacer 3	Only expressed at 34°C
Q5RGD7	EXOC2	exoc2	ENSDARG00000055610	exocyst complex component 2	Only expressed at 34°C
E7FGR3	EXOC6	exoc6	ENSDARG00000020521	exocyst complex component 6	Only expressed at 34°C
A7MCC4	FAU	faub	ENSDARG00000043663	FAU ubiquitin like and ribosomal protein S30 fusion	Only expressed at 34°C
E7FE96	FRY	fryb	ENSDARG00000110169	FRY microtubule binding protein	Only expressed at 34°C
E7FFJ7	GGT5	ggt5b	ENSDARG00000078258	gamma-glutamyltransferase 5	Only expressed at 34°C
D3KYL1	GPHN	gphnb	ENSDARG00000100851	gephyrin	Only expressed at 34°C
A7MBY4	H2BC21	zgc:194989; LOC100329290; LOC100334559; zgc:114046	ENSDARG00000091728	H2B clustered histone 21	Only expressed at 34°C
P33MX	KIAA1191	zgc:123105	ENSDARG00000003127	KIAA1191	Only expressed at 34°C
A4IGD6	KIF19	kif19	ENSDARG00000053026	kinesin family member 19	Only expressed at 34°C
A4IGE1	KLHL42	klhl42	ENSDARG00000006011	kelch like family member 42	Only expressed at 34°C
A0A0A0VG08	MT-CO2	mt-co2	ENSDARG00000063908	cytochrome c oxidase subunit II	Only expressed at 34°C
Q6DC36	NDUFA3	ndufa3	ENSDARG00000041400	NADH:ubiquinone oxidoreductase subunit A3	Only expressed at 34°C
Q7SXL4	NME2	nme2b.2	ENSDARG00000099420	NME/NM23 nucleoside diphosphate kinase 2	Only expressed at 34°C
A5WUM0	PRKAA1	prkaa1	ENSDARG00000060596	protein kinase AMP-activated catalytic subunit alpha 1	Only expressed at 34°C
E9QD55	PRPF38B	prpf38b	ENSDARG00000053101	pre-mRNA processing factor 38B	Only expressed at 34°C
B2GT10	RARS1	rars1	ENSDARG00000054530	arginyl-tRNA synthetase 1	Only expressed at 34°C
RHBG	RHBG	rhbg	ENSDARG00000009018	Rh family B glycoprotein	Only expressed at 34°C
F1R7U7	RHEB	rheb	ENSDARG00000090213	Ras homolog, mTORC1 binding	Only expressed at 34°C
Q6YIR2	RPL9	rpl9	ENSDARG00000037350	ribosomal protein L9	Only expressed at 34°C
Q6TNQ9	SDHA	sdha	ENSDARG00000016721	succinate dehydrogenase complex flavoprotein subunit A	Only expressed at 34°C
SIR5	SIRT5	sirt5	ENSDARG00000039684	sirtuin 5	Only expressed at 34°C
Q7ZTI0	SSB	ssb	ENSDARG00000029252	small RNA binding exonuclease protection factor La	Only expressed at 34°C
F1RAZ4	STXBP1	stxbp1a	ENSDARG00000001994	syntaxin binding protein 1	Only expressed at 34°C
F1QXJ4	STXBP3	stxbp3	ENSDARG00000008142	syntaxin binding protein 3	Only expressed at 34°C
E7F9M0	TANC1	tanc1b	ENSDARG00000089190	tetratricopeptide repeat, ankyrin repeat and coiled-coil containing 1	Only expressed at 34°C
Q567C8	TF	tfa	ENSDARG00000016771	transferrin	Only expressed at 34°C
F1Q8Q6	TKFC	tkfc	ENSDARG00000062085	triokinase and FMN cyclase	Only expressed at 34°C
E7F8S4	TKT	tkta	ENSDARG00000029689	transketolase	Only expressed at 34°C
B8JIL3	TLR3	tlr3	ENSDARG00000016065	toll like receptor 3	Only expressed at 34°C
Q7ZVK9	Tpm1	tpm1	ENSDARG00000087402	tropomyosin 1, alpha	Only expressed at 34°C
B2GQ09	UBA2	uba2	ENSDARG00000101332	ubiquitin like modifier activating enzyme 2	Only expressed at 34°C
DCUP	UROD	urod	ENSDARG00000006818	uroporphyrinogen decarboxylase	Only expressed at 34°C
F1QJX3	WBP2	wbp2	ENSDARG00000056605	WW domain binding protein 2	Only expressed at 34°C
F1QP52	XIRP2	xirp2b	ENSDARG00000091090	xin actin binding repeat containing 2	Only expressed at 34°C

## Sheet: S5_HT26°vsWT26°
Protein IDs/UniProt Accession	Gene symbol (Homo sapiens)	Gene Symbol (Danio rerio)	Ensembl Gene ID (Danio rerio)	Entrez gene name	Welch's T-test Difference LFQ
Q90485	HBE2	ba2l; ba2	ENSDARG00000097238	hemoglobin subunit beta2	-3.01799
Q4VBU7	COX5A	cox5aa	ENSDARG00000088383	cytochrome c oxidase subunit 5A	-2.5616
B8JKY9	SNRPD1	snrpd1	ENSDARG00000011648	small nuclear ribonucleoprotein D1 polypeptide	-2.50424
F1QV19	GGCT	ggctb	ENSDARG00000005085	gamma-glutamylcyclotransferase	-2.36077
F1QEB7	WDR11	wdr11	ENSDARG00000075245	WD repeat domain 11	-2.11622
Q6PE25	EEF1G	eef1g	ENSDARG00000056119	eukaryotic translation elongation factor 1 gamma	-1.91016
B0F6R3	CADM3	cadm3	ENSDARG00000057013	cell adhesion molecule 3	-1.51964
F1QGU0	PGP	pgp	ENSDARG00000029695	phosphoglycolate phosphatase	-1.49844
Q7ZVI7	ACTG1	actba	ENSDARG00000037746	actin gamma 1	-1.4565
Q92051	CA13	cahz	ENSDARG00000011166	carbonic anhydrase 13	-1.42312
X1WGE7	NCAM2	ncam2	ENSDARG00000017466	neural cell adhesion molecule 2	-1.3962
A0A0R4I9H8	MAPK10	mapk10	ENSDARG00000102730	mitogen-activated protein kinase 10	-1.31875
A0A2R8QH30	CSNK2A3	csnk2a1	ENSDARG00000114488	casein kinase 2 alpha 3	-1.31751
Q6PC80	RPS5	rps5	ENSDARG00000043453	ribosomal protein S5	-1.25988
Q5SPJ4	SERPINA1	serpina1	ENSDARG00000090286	serpin family A member 1	-1.25096
E7FCD8	ATP6V1A	atp6v1ab	ENSDARG00000076318	ATPase H+ transporting V1 subunit A	-1.22143
Q7ZUX8	DYNLRB1	dynlrb1	ENSDARG00000021582	dynein light chain roadblock-type 1	-1.20448
Q6P2T5	ARPC2	arpc2	ENSDARG00000075989	actin related protein 2/3 complex subunit 2	-1.19135
F6NYT7	GPX1	gpx1a	ENSDARG00000018146	glutathione peroxidase 1	-1.17201
A0A0R4IS84	CPLX2	cplx2	ENSDARG00000061918	complexin 2	-1.13461
G1K2N2	BRK1	brk1	ENSDARG00000041974	BRICK1 subunit of SCAR/WAVE actin nucleating complex	-1.06773
A2BGB4	PAFAH1B2	pafah1b2	ENSDARG00000035352	platelet activating factor acetylhydrolase 1b catalytic subunit 2	-1.05031
E1AZA6	KCNC3B	kcnc3b	ENSDARG00000098816	potassium voltage-gated channel subfamily C member 3b	-1.01854
Q4V943	ACTR1B	actr1b	ENSDARG00000011611	actin related protein 1B	-1.0139
A5PF61	LEG1	leg1a	ENSDARG00000090722	Leg1 homolog	-1.00946
Q1LWX4	PSMA2	psma2b	ENSDARG00000035679	proteasome 20S subunit alpha 2	-1.00268
F8W3K1	EIF3J	eif3ja	ENSDARG00000012603	eukaryotic translation initiation factor 3 subunit J	-0.990133
Q6P0D3	ARPC5L	arpc5la	ENSDARG00000041720	actin related protein 2/3 complex subunit 5 like	-0.984865
F1Q4T8	KCNC3	kcnc3a	ENSDARG00000055855	potassium voltage-gated channel subfamily C member 3	-0.973333
A0A0R4IVC8	LOC100361008	cox5ab	ENSDARG00000099663	Cytochrome c oxidase subunit 5A, mitochondrial-like	-0.966088
Q5BJA2	NDUFA5	ndufa5	ENSDARG00000039346	NADH:ubiquinone oxidoreductase subunit A5	-0.954874
Q1LVG7	ATP5F1D	atp5f1d	ENSDARG00000019404	ATP synthase F1 subunit delta	-0.954652
A5PF59	2310057J18Rik	leg1.2	ENSDARG00000095751	RIKEN cDNA 2310057J18 gene	-0.947106
Q7ZV92	PRPF19	prpf19	ENSDARG00000015239	pre-mRNA processing factor 19	-0.936574
F1RA10	GLSB	glsb	ENSDARG00000040705	glutaminase B	-0.92946
B8JL43	TF	tfa	ENSDARG00000016771	transferrin	-0.925858
E7F2G0	CAMK2A	camk2a	ENSDARG00000053617	calcium/calmodulin dependent protein kinase II alpha	-0.902445
A5PLJ7	STK39	oxsr1a	ENSDARG00000034189	serine/threonine kinase 39	-0.892103
Q6IQM2	LOC690675	cyc	ENSDARG00000044562	similar to Cytochrome c, somatic	-0.871139
Q90486	HBE1	hbba1	ENSDARG00000089087	hemoglobin subunit beta1	-0.867497
I3IT87	AP2M1	ap2m1b	ENSDARG00000033899	adaptor related protein complex 2 subunit mu 1	-0.844882
Q6PC14	RPL23	rpl23	ENSDARG00000053457	ribosomal protein L23	-0.837231
Q803G3	PPP2CB	ppp2cb	ENSDARG00000099241	protein phosphatase 2 catalytic subunit beta	-0.8275
Q6NWJ5	TUBA4A	tuba8l4	ENSDARG00000006260	tubulin alpha 4a	-0.826726
Q803M7	ACTB	arpc5a	ENSDARG00000039142	actin related protein	-0.805882
Q7ZZ04	ECHS1	echs1	ENSDARG00000001578	enoyl-CoA hydratase, short chain 1	-0.792318
F1QKY8	TUBB2A	tubb2	ENSDARG00000039522	tubulin beta 2A class IIa	-0.787224
E9QD21	GSTK1	gstk1	ENSDARG00000056510	glutathione S-transferase kappa 1	-0.778625
Q7ZWH4	ARPC5	arpc5b	ENSDARG00000019062	actin related protein 2/3 complex subunit 5	-0.757937
E7F4B9	WDR47	wdr47a	ENSDARG00000078136	WD repeat domain 47	-0.748616
Q6NX09	HK1	hk1	ENSDARG00000039452	hexokinase 1	-0.732224
A0A0R4IGP6	PKM	pkma	ENSDARG00000099730	pyruvate kinase M1/2	-0.728651
A0A0G2L009	DYNC1H1	dync1h1	ENSDARG00000014717	dynein cytoplasmic 1 heavy chain 1	-0.711782
A0A2R8RLZ9	GDI2	gdi2	ENSDARG00000113039	GDP dissociation inhibitor 2	-0.694966
Q7SXN5	DNM1L	dnm1l	ENSDARG00000015006	dynamin 1 like	-0.686522
Q502C8	PRDX5	prdx5	ENSDARG00000055064	peroxiredoxin 5	-0.670232
Q4V8S5	ACBD7	acbd7	ENSDARG00000094730	acyl-CoA binding domain containing 7	-0.659017
Q7SXP1	CAPZB	capzb	ENSDARG00000100252	capping actin protein of muscle Z-line subunit beta	-0.639976
F1QX93	ECI1	eci1	ENSDARG00000018002	enoyl-CoA delta isomerase 1	-0.619287
Q7ZTS8	ELAVL1	elavl1a	ENSDARG00000038695	ELAV like RNA binding protein 1	-0.61896
Q7ZVB2	ALDH9A1	aldh9a1a	ENSDARG00000069100	aldehyde dehydrogenase 9 family member A1	-0.614971
Q7SYD0	CBR1	cbr1	ENSDARG00000036587	carbonyl reductase 1	-0.608689
Q7T334	MDH2	mdh2	ENSDARG00000043371	malate dehydrogenase 2	-0.605888
Q6PH57	GNB1	gnb1	ENSDARG00000090454	G protein subunit beta 1	-0.601371
Q6NZ06	ILF2	ilf2	ENSDARG00000014591	interleukin enhancer binding factor 2	-0.589539
A0A0R4IAD5	NDRG4	ndrg4	ENSDARG00000103937	NDRG family member 4	-0.575995
Q9DGK4	TPT1	tpt1	ENSDARG00000092693	tumor protein, translationally-controlled 1	-0.563357
B8A5D3	NARS1	nars1	ENSDARG00000061100	asparaginyl-tRNA synthetase 1	-0.542059
Q6PBP1	GNAO1	gnao1a	ENSDARG00000016676	G protein subunit alpha o1	-0.513783
Q6DRK0	ATP6V1F	atp6v1f	ENSDARG00000045543	ATPase H+ transporting V1 subunit F	-0.504933
A0A0G2KQL4	AP3B2	ap3b2	ENSDARG00000105296	adaptor related protein complex 3 subunit beta 2	-0.504851
Q6NYU8	HNRNPAB	hnrnpaba	ENSDARG00000007960	heterogeneous nuclear ribonucleoprotein A/B	-0.464941
A2CG95	ACADM	acadm	ENSDARG00000038900	acyl-CoA dehydrogenase medium chain	-0.464206
A4FUM8	ATP6V1B2	atp6v1b2	ENSDARG00000043465	ATPase H+ transporting V1 subunit B2	-0.422492
A0A0G2KNY9	PIN1	pin1	ENSDARG00000101915	peptidylprolyl cis/trans isomerase, NIMA-interacting 1	-0.407767
Q8JH70	ALDOC	aldocb	ENSDARG00000019702	aldolase, fructose-bisphosphate C	-0.403602
A0A0R4IWT1	DCAF17	dcaf17	ENSDARG00000074909	DDB1 and CUL4 associated factor 17	-0.37848
F1RDA6	NDUFS1	ndufs1	ENSDARG00000028546	NADH:ubiquinone oxidoreductase core subunit S1	-0.378261
A2BGU8	SEPTIN3	septin3	ENSDARG00000030656	septin 3	-0.360582
Q6PE34	TUBB4A	zgc:65894	ENSDARG00000016301	tubulin beta 4A class IVa	-0.3231
A0A0R4IGN3	PDIA3	pdia3	ENSDARG00000102640	protein disulfide isomerase family A member 3	-0.267461
Q6DRD1	ATP5PO	atp5po	ENSDARG00000001788	ATP synthase peripheral stalk subunit OSCP	0.346217
A0A140LH51	MAP1A	map1aa	ENSDARG00000059601	microtubule associated protein 1A	0.447929
F1R984	UBR4	ubr4	ENSDARG00000009549	ubiquitin protein ligase E3 component n-recognin 4	0.500116
Q6NWC1	VDAC1	vdac1	ENSDARG00000045132	voltage dependent anion channel 1	0.564478
Q7ZTS4	KRT18	krt18	ENSDARG00000018404	keratin 18	0.572251
B0R197	VDAC3	vdac3	ENSDARG00000003695	voltage dependent anion channel 3	0.613309
Q71E60	GRIA3	gria3b	ENSDARG00000037498	glutamate ionotropic receptor AMPA type subunit 3	0.647387
Q9PVK5	LDHA	ldha	ENSDARG00000101251	lactate dehydrogenase A	0.661572
Q6P0I2	PSMA8	psma8	ENSDARG00000010965	proteasome 20S subunit alpha 8	0.712729
Q8AWD0	VDAC2	vdac2	ENSDARG00000013623	voltage dependent anion channel 2	0.721616
E9QFS3	MACF1	macf1a	ENSDARG00000028533	microtubule actin crosslinking factor 1	0.741616
F1QWM3	UBE2K	ube2ka	ENSDARG00000089055	ubiquitin conjugating enzyme E2 K	0.760358
X1WFD2	AP2A1	ap2a1	ENSDARG00000054320	adaptor related protein complex 2 subunit alpha 1	0.793564
A3QK31	SLC17A7	slc17a7a	ENSDARG00000016480	solute carrier family 17 member 7	0.835219
X1WCQ3	SV2B	sv2bb	ENSDARG00000060711	synaptic vesicle glycoprotein 2B	0.870028
A2CF37	TNR	tnr	ENSDARG00000020771	tenascin R	0.952467
Q6NYX2	TARDBP	tardbpa	ENSDARG00000004452	TAR DNA binding protein	0.95927
F1R161	CLASP2	clasp2	ENSDARG00000020345	cytoplasmic linker associated protein 2	0.961519
E7F744	NPTXR	nptxra	ENSDARG00000040430	neuronal pentraxin receptor	0.997803
A0A2R8Q383	B2M	b2m	ENSDARG00000053136	beta-2-microglobulin	1.00516
A8E5B7	NDUFB5	ndufb5	ENSDARG00000070824	NADH:ubiquinone oxidoreductase subunit B5	1.01246
Q6DFZ5	SLC2A3	slc2a3a	ENSDARG00000013295	solute carrier family 2 member 3	1.02694
A0A2R8QNI9	SEZ6L2	sez6l2	ENSDARG00000116380	seizure related 6 homolog like 2	1.06212
Q7T2A0	TRA2A	tra2a	ENSDARG00000007863	transformer 2 alpha homolog	1.06427
A3KGZ6	PPP3CC	ppp3cca	ENSDARG00000014962	protein phosphatase 3 catalytic subunit gamma	1.07676
A2ARG7	ATP5ME	atp5meb	ENSDARG00000068940	ATP synthase membrane subunit e	1.1783
F1QLH1	PPIF	ppifb	ENSDARG00000052842	peptidylprolyl isomerase F	1.19556
Q7ZV39	VDAC2	zgc:56235	ENSDARG00000116680	voltage dependent anion channel 2 like	1.24453
F1QC52	PCLO	pcloa	ENSDARG00000063299	piccolo presynaptic cytomatrix protein	1.25751
Q6DHC4	CFB	bfb	ENSDARG00000005616	complement factor B	1.26393
Q6ZM23	COX6C	cox6c	ENSDARG00000038577	cytochrome c oxidase subunit 6C	1.30903
Q6NWK3	RANBP1	ranbp1	ENSDARG00000014817	RAN binding protein 1	1.33374
F1QYP0	CADM2	cadm2a	ENSDARG00000009930	cell adhesion molecule 2	1.34887
Q6NX98	ST13	st13	ENSDARG00000021973	ST13 Hsp70 interacting protein	1.3548
E7F169	PPP3CA	ppp3cb	ENSDARG00000025106	protein phosphatase 3 catalytic subunit alpha	1.35595
F1Q7F8	RBM4	rbm4.2	ENSDARG00000055080	RNA binding motif protein 4	1.3661
F1QZB9	MAGI1	magi1b	ENSDARG00000003169	membrane associated guanylate kinase, WW and PDZ domain containing 1	1.39672
A0A0R4IXT8	BCAN	bcan	ENSDARG00000099412	brevican	1.43829
A2BG80	PPP2R2A	ppp2r2ab	ENSDARG00000006624	protein phosphatase 2 regulatory subunit Balpha	1.44197
Q6PH44	BSG	bsg	ENSDARG00000019881	basigin (Ok blood group)	1.4604
F6P4Z6	NDUFV3	ndufv3	ENSDARG00000090389	NADH:ubiquinone oxidoreductase subunit V3	1.46759
X1WFN0	EML2	eml2	ENSDARG00000008808	EMAP like 2	1.52388
F1QT63	SARNP	sarnp	ENSDARG00000059357	SAP domain containing ribonucleoprotein	1.78918
Q6PC63	LIN7A	lin7a	ENSDARG00000013414	lin-7 homolog A, crumbs cell polarity complex component	1.88565
A0A0A0MPG5	PLXNA3	plxna3	ENSDARG00000007172	plexin A3	2.49957
B0S516	ARPC5LB	arpc5lb	ENSDARG00000035433	actin related protein 2/3 complex subunit 5 like b	Only expressed in HT26°C
F1QUS0	CALB2B	calb2b	ENSDARG00000036344	calbindin 2B	Only expressed in HT26°C
A2BHD5	AIF1L	aif1l	ENSDARG00000009336	allograft inflammatory factor 1 like	Only expressed in HT26°C
F1QV17	ANK1	ank1b	ENSDARG00000074777	ankyrin 1	Only expressed in HT26°C
A0A0R4IRS1	AP1M1	ap1m1	ENSDARG00000096249	adaptor related protein complex 1 subunit mu 1	Only expressed in HT26°C
Q7SZQ6	ARHGDIB	arhgdig	ENSDARG00000004034	Rho GDP dissociation inhibitor beta	Only expressed in HT26°C
A0A0G2KPR3	ATG7	atg7	ENSDARG00000102893	autophagy related 7	Only expressed in HT26°C
Q1LYB6	ATP5IF1	atp5if1b	ENSDARG00000044092	ATP synthase inhibitory factor subunit 1	Only expressed in HT26°C
E7FE74	CAMKV	camkva	ENSDARG00000027963	CaM kinase like vesicle associated	Only expressed in HT26°C
Q6GMK1	CDC42EP4	cdc42ep4a	ENSDARG00000101457	CDC42 effector protein 4	Only expressed in HT26°C
Q9DE44	CDK5	cdk5	ENSDARG00000056683	cyclin dependent kinase 5	Only expressed in HT26°C
Q7T370	CDV3	cdv3	ENSDARG00000023028	CDV3 homolog	Only expressed in HT26°C
A2BHA3	CKM	ckma	ENSDARG00000035327	creatine kinase, M-type	Only expressed in HT26°C
A0A0R4IRJ8	CLIC1	clic1	ENSDARG00000103340	chloride intracellular channel 1	Only expressed in HT26°C
E7FCQ0	CNBP	cnbpb	ENSDARG00000070922	CCHC-type zinc finger nucleic acid binding protein	Only expressed in HT26°C
Q66HV4	COPB1	copb1	ENSDARG00000056557	COPI coat complex subunit beta 1	Only expressed in HT26°C
A0A2R8Q0R6	CPNE2	cpne2	ENSDARG00000007753	copine 2	Only expressed in HT26°C
A0A0R4IER0	ELMOD2	elmod2	ENSDARG00000101669	ELMO domain containing 2	Only expressed in HT26°C
Q6NYE1	FGB	fgb	ENSDARG00000008969	fibrinogen beta chain	Only expressed in HT26°C
A9JSW0	FKBP2	fkbp2	ENSDARG00000044540	FKBP prolyl isomerase 2	Only expressed in HT26°C
B8A4B0	GLUD1	glud1a	ENSDARG00000008816	glutamate dehydrogenase 1	Only expressed in HT26°C
A0A0H2UKD1	Gm16500	scocb	ENSDARG00000002217		Only expressed in HT26°C
F1QY27	H1-10	h1-10	ENSDARG00000054058	H1.10 linker histone	Only expressed in HT26°C
A7MBY4	H2BC21	zgc:194989; LOC100329290; LOC100334559; zgc:114046	ENSDARG00000091728	H2B clustered histone 21	Only expressed in HT26°C
X1WD76	HEPHL1	hephl1a	ENSDARG00000059231	hephaestin like 1	Only expressed in HT26°C
Q503B6	HRAS	hrasb	ENSDARG00000005651	HRas proto-oncogene, GTPase	Only expressed in HT26°C
Q503S9	IMPA2	impa2	ENSDARG00000059411	inositol monophosphatase 2	Only expressed in HT26°C
Q6TGZ7	JPT1	jpt1b	ENSDARG00000099312	Jupiter microtubule associated homolog 1	Only expressed in HT26°C
B8A5M8	KLC1	klc1a	ENSDARG00000009796	kinesin light chain 1	Only expressed in HT26°C
A0A2R8QR85	MTMR7	mtmr7a	ENSDARG00000111336	myotubularin related protein 7	Only expressed in HT26°C
A0A0R4IAW3	NCAM1	ncam1a	ENSDARG00000056181	neural cell adhesion molecule 1	Only expressed in HT26°C
F1QQ42	NDUFA1	ndufa1	ENSDARG00000036329	NADH:ubiquinone oxidoreductase subunit A1	Only expressed in HT26°C
E7FDX3	NDUFAF4	ndufaf4	ENSDARG00000077859	NADH:ubiquinone oxidoreductase complex assembly factor 4	Only expressed in HT26°C
Q1MTK5	NUAK2	nuak2	ENSDARG00000063661	NUAK family kinase 2	Only expressed in HT26°C
F1QW82	NUCB2	nucb2a	ENSDARG00000036299	nucleobindin 2	Only expressed in HT26°C
Q1LUT0	NUTF2	nutf2	ENSDARG00000056531	nuclear transport factor 2	Only expressed in HT26°C
F1QTZ4	PADI2	padi2	ENSDARG00000044167	peptidyl arginine deiminase 2	Only expressed in HT26°C
A0A2R8RS96	PALM2AKAP2	palm2akap2	ENSDARG00000099005	PALM2 and AKAP2 fusion	Only expressed in HT26°C
Q7ZUZ4	PDCD5	pdcd5	ENSDARG00000026072	programmed cell death 5	Only expressed in HT26°C
A0A2R8Q2W3	PLEKHG4	plekhg4	ENSDARG00000075964	pleckstrin homology and RhoGEF domain containing G4	Only expressed in HT26°C
Q568K2	PPP1R11	ppp1r11	ENSDARG00000036063	protein phosphatase 1 regulatory inhibitor subunit 11	Only expressed in HT26°C
A0A0R4IAE3	PPP2R2D	ppp2r2d	ENSDARG00000102009	protein phosphatase 2 regulatory subunit Bdelta	Only expressed in HT26°C
A0A2R8QIT4	PSME1	psme1	ENSDARG00000115834	proteasome activator subunit 1	Only expressed in HT26°C
F1QEX9	RYR2	ryr1b	ENSDARG00000023797	ryanodine receptor 2	Only expressed in HT26°C
A2CF54	SCAI	scai	ENSDARG00000060865	suppressor of cancer cell invasion	Only expressed in HT26°C
Q6P0C7	SCAMP5	scamp5	ENSDARG00000018743	secretory carrier membrane protein 5	Only expressed in HT26°C
F1QVB3	SEPTIN11	sept8b	ENSDARG00000014233	septin 11	Only expressed in HT26°C
Q567V5	SNRPD2	snrpd2	ENSDARG00000040440	small nuclear ribonucleoprotein D2 polypeptide	Only expressed in HT26°C
B0S7S4	SNX3	snx3	ENSDARG00000008678	sorting nexin 3	Only expressed in HT26°C
Q4VA89	SNX6	snx6	ENSDARG00000058444	sorting nexin 6	Only expressed in HT26°C
X1WG23	SPTBN5	sptbn5	ENSDARG00000097683	spectrin beta, non-erythrocytic 5	Only expressed in HT26°C
F8W5C9	STUM	stum	ENSDARG00000041915	stum, mechanosensory transduction mediator homolog	Only expressed in HT26°C
A0A2R8Q2L1	STXBP5L	stxbp5l	ENSDARG00000110740	syntaxin binding protein 5L	Only expressed in HT26°C
F1QRX2	SUMO3	sumo3b	ENSDARG00000035993	small ubiquitin like modifier 3	Only expressed in HT26°C
A0A1D5NS72	VGF	vgf	ENSDARG00000105529	VGF nerve growth factor inducible	Only expressed in HT26°C
F1QJX3	WBP2	wbp2	ENSDARG00000056605	WW domain binding protein 2	Only expressed in HT26°C
A0A2R8QSU3	CALB2A	calb2a	ENSDARG00000110220	calbindin 2A	Only expressed in WT26°C
Q6IQ97	RBM4B	rbm4.1	ENSDARG00000036386	RNA binding motif protein 4B	Only expressed in WT26°C
E7F1Z8	SLC44A2	slc44a2	ENSDARG00000037059	solute carrier family 44 member 2	Only expressed in WT26°C
A0A0R4IID7	TLN2	tln2b	ENSDARG00000110973	talin 2	Only expressed in WT26°C
F8W2X9	ABCA1	abca1b	ENSDARG00000079009	ATP binding cassette subfamily A member 1	Only expressed in WT26°C
A0A286YAJ7	ABI1	abi1b	ENSDARG00000062991	abl interactor 1	Only expressed in WT26°C
F1RAV6	ACIN1	acin1a	ENSDARG00000054290	apoptotic chromatin condensation inducer 1	Only expressed in WT26°C
A0A0R4IPG9	AGRN	agrn	ENSDARG00000110127	agrin	Only expressed in WT26°C
A0A0R4IE20	AHSA1	ahsa1b	ENSDARG00000100317	activator of HSP90 ATPase activity 1	Only expressed in WT26°C
B0V1K1	AIMP1	aimp1a	ENSDARG00000060036	aminoacyl tRNA synthetase complex interacting multifunctional protein 1	Only expressed in WT26°C
A8E7L3	ANXA13	anxa13l	ENSDARG00000013613	annexin A13	Only expressed in WT26°C
A0A0R4IUM3	APBA1	apba1a	ENSDARG00000103848	amyloid beta precursor protein binding family A member 1	Only expressed in WT26°C
F1RB27	APPL2	appl2	ENSDARG00000078139	adaptor protein, phosphotyrosine interacting with PH domain and leucine zipper 2	Only expressed in WT26°C
E7FFB4	ARID4A	arid4a	ENSDARG00000043873	AT-rich interaction domain 4A	Only expressed in WT26°C
A0A0R4IF18	ARVCF	arvcfb	ENSDARG00000061688	ARVCF delta catenin family member	Only expressed in WT26°C
Q5BKW9	ASRGL1	asrgl1	ENSDARG00000021681	asparaginase and isoaspartyl peptidase 1	Only expressed in WT26°C
B0S5H3	ATP2B3	atp2b3a	ENSDARG00000043474	ATPase plasma membrane Ca2+ transporting 3	Only expressed in WT26°C
A0A2R8QG02	ATRX	atrx	ENSDARG00000112921	ATRX chromatin remodeler	Only expressed in WT26°C
Q1LX53	BCL2L13	bcl2l13	ENSDARG00000062370	BCL2 like 13	Only expressed in WT26°C
Q6NWG7	CD9	cd9a	ENSDARG00000005842	CD9 molecule	Only expressed in WT26°C
Q5RIJ7	CHGA	chga	ENSDARG00000008829	chromogranin A	Only expressed in WT26°C
A2CEA5	CKMT2	ckmt2b	ENSDARG00000112795	creatine kinase, mitochondrial 2	Only expressed in WT26°C
A0A286Y9F1	CLTB	cltb	ENSDARG00000052368	clathrin light chain B	Only expressed in WT26°C
Q7T303	CNN3	cnn3a	ENSDARG00000099510	calponin 3	Only expressed in WT26°C
A5WW99	COQ5	coq5	ENSDARG00000035618	coenzyme Q5, methyltransferase	Only expressed in WT26°C
F1R306	CTNND2	ctnnd2a	ENSDARG00000062415	catenin delta 2	Only expressed in WT26°C
B3DJJ8	CZIB	czib	ENSDARG00000063341	CXXC motif containing zinc binding protein	Only expressed in WT26°C
A0A0R4I9F5	DDOST	ddost	ENSDARG00000037318	dolichyl-diphosphooligosaccharide--protein glycosyltransferase non-catalytic subunit	Only expressed in WT26°C
B0S6P6	DDX3X	ddx3xa	ENSDARG00000020573	DEAD-box helicase 3 X-linked	Only expressed in WT26°C
E7FD91	DDX6	ddx6	ENSDARG00000061338	DEAD-box helicase 6	Only expressed in WT26°C
B8JMZ3	DPY30	dpy30	ENSDARG00000004427	dpy-30 histone methyltransferase complex regulatory subunit	Only expressed in WT26°C
A0A0R4IXD8	Dync1i2	dync1i2b	ENSDARG00000103195	dynein cytoplasmic 1 intermediate chain 2	Only expressed in WT26°C
Q6TGT3	DYNLT3	dynlt3	ENSDARG00000046132	dynein light chain Tctex-type 3	Only expressed in WT26°C
Q6DRC4	EIF3G	eif3g	ENSDARG00000016889	eukaryotic translation initiation factor 3 subunit G	Only expressed in WT26°C
Q802C9	EIF4A1	eif4a1a	ENSDARG00000092115	eukaryotic translation initiation factor 4A1	Only expressed in WT26°C
A0A0R4IKW3	EIF4A3	eif4a3	ENSDARG00000102978	eukaryotic translation initiation factor 4A3	Only expressed in WT26°C
Q6NYL2	EIF4EBP2	eif4ebp2	ENSDARG00000031819	eukaryotic translation initiation factor 4E binding protein 2	Only expressed in WT26°C
F1RBN6	ETHE1	ethe1	ENSDARG00000005713	ETHE1 persulfide dioxygenase	Only expressed in WT26°C
Q5TYY2	EXOC4	exoc4	ENSDARG00000004336	exocyst complex component 4	Only expressed in WT26°C
E7FE57	FAM107A	si:ch211-236d3.4	ENSDARG00000086300	family with sequence similarity 107 member A	Only expressed in WT26°C
E9QJ40	FAM120C	fam120c	ENSDARG00000019205	family with sequence similarity 120C	Only expressed in WT26°C
A0A2R8QH66	FAT4	fat4	ENSDARG00000105285	FAT atypical cadherin 4	Only expressed in WT26°C
F1QN60	FDPS	fdps	ENSDARG00000040890	farnesyl diphosphate synthase	Only expressed in WT26°C
E9QCD1	FGA	fga	ENSDARG00000020741	fibrinogen alpha chain	Only expressed in WT26°C
A0A2R8RX88	FUS	fus	ENSDARG00000113554	FUS RNA binding protein	Only expressed in WT26°C
Q6B337	GIPC1	gipc1	ENSDARG00000104483	GIPC PDZ domain containing family member 1	Only expressed in WT26°C
E7FAZ2	GIT1	git1	ENSDARG00000039489	GIT ArfGAP 1	Only expressed in WT26°C
E7FGF1	GPR158	gpr158b	ENSDARG00000079665	G protein-coupled receptor 158	Only expressed in WT26°C
Q32PS5	GRPEL1	grpel1	ENSDARG00000010021	GrpE like 1, mitochondrial	Only expressed in WT26°C
F1QTE2	HEXB	hexb	ENSDARG00000034368	hexosaminidase subunit beta	Only expressed in WT26°C
B0S642	HIBCH	hibch	ENSDARG00000054867	3-hydroxyisobutyryl-CoA hydrolase	Only expressed in WT26°C
F1QSY7	IARS1	iars1	ENSDARG00000007955	isoleucyl-tRNA synthetase 1	Only expressed in WT26°C
A0A0R4IGX3	ITLN1	itln3	ENSDARG00000003523	intelectin 1	Only expressed in WT26°C
A0A2R8RKI9	KIRREL2	kirrel3l	ENSDARG00000104665	kirre like nephrin family adhesion molecule 2	Only expressed in WT26°C
F1QEW3	KPNA4	kpna4	ENSDARG00000023190	karyopherin subunit alpha 4	Only expressed in WT26°C
B0UYS0	KRT17	krt15	ENSDARG00000036840	keratin 17	Only expressed in WT26°C
F1R5A5	KRT8	krt5	ENSDARG00000112017	keratin 8	Only expressed in WT26°C
Q1LVF0	LAMC1	lamc1	ENSDARG00000036279	laminin subunit gamma 1	Only expressed in WT26°C
F1Q6K5	LGALS3BP	lgals3bp.1	ENSDARG00000040528	galectin 3 binding protein	Only expressed in WT26°C
F1QBH8	LRRC4B	lrrc4ba	ENSDARG00000004597	leucine rich repeat containing 4B	Only expressed in WT26°C
A0A0R4IDF8	MAG	mag	ENSDARG00000104023	myelin associated glycoprotein	Only expressed in WT26°C
B8JLF5	MAP6D1	map6d1	ENSDARG00000079777	MAP6 domain containing 1	Only expressed in WT26°C
A0A0R4IJL5	MBOAT2	mboat2b	ENSDARG00000042551	membrane bound O-acyltransferase domain containing 2	Only expressed in WT26°C
Q9DDG2	MDK	mdkb	ENSDARG00000020708	midkine	Only expressed in WT26°C
A8WIP2	MECP2	mecp2	ENSDARG00000014218	methyl-CpG binding protein 2	Only expressed in WT26°C
F1RBY0	MINDY2	mindy2	ENSDARG00000017431	MINDY lysine 48 deubiquitinase 2	Only expressed in WT26°C
Q6DHK1	NAXE	naxe	ENSDARG00000058806	NAD(P)HX epimerase	Only expressed in WT26°C
A0A2R8RMW2	NRP1	nrp1a	ENSDARG00000102153	neuropilin 1	Only expressed in WT26°C
Q7T3C6	NUDT21	nudt21	ENSDARG00000003153	nudix hydrolase 21	Only expressed in WT26°C
E9QCS6	PAFAH1B3	pafah1b3	ENSDARG00000058047	platelet activating factor acetylhydrolase 1b catalytic subunit 3	Only expressed in WT26°C
Q1ECX9	PDIA4	pdia4	ENSDARG00000018491	protein disulfide isomerase family A member 4	Only expressed in WT26°C
F1QTD1	PENK	penkb	ENSDARG00000036045	proenkephalin	Only expressed in WT26°C
A0A2R8QTG0	PFDN6	pfdn6	ENSDARG00000037108	prefoldin subunit 6	Only expressed in WT26°C
E9QHY3	PHF5A	phf5a	ENSDARG00000045155	PHD finger protein 5A	Only expressed in WT26°C
F1QT45	PNN	pnn	ENSDARG00000015851	pinin, desmosome associated protein	Only expressed in WT26°C
Q6IQL7	PPID	ppid	ENSDARG00000038835	peptidylprolyl isomerase D	Only expressed in WT26°C
F1R8A3	PPM1H	ppm1h	ENSDARG00000063684	protein phosphatase, Mg2+/Mn2+ dependent 1H	Only expressed in WT26°C
Q7ZV37	PPME1	ppme1	ENSDARG00000009771	protein phosphatase methylesterase 1	Only expressed in WT26°C
Z4YIS0	PPP1R12A	ppp1r12a	ENSDARG00000010784	protein phosphatase 1 regulatory subunit 12A	Only expressed in WT26°C
F1Q6Z7	PPP2CA	ppp2cab	ENSDARG00000053404	protein phosphatase 2 catalytic subunit alpha	Only expressed in WT26°C
F1QQK7	PREX1	prex1	ENSDARG00000075793	phosphatidylinositol-3,4,5-trisphosphate dependent Rac exchange factor 1	Only expressed in WT26°C
A0A2R8Q159	PTGES3	ptges3a	ENSDARG00000113517	prostaglandin E synthase 3	Only expressed in WT26°C
A0A2R8Q3X8	PTPRD	ptprd	ENSDARG00000104937	protein tyrosine phosphatase receptor type D	Only expressed in WT26°C
A0A0R4IIZ4	PTPRN2	ptprn2	ENSDARG00000114075	protein tyrosine phosphatase receptor type N2	Only expressed in WT26°C
A2BFY7	PURB	purba	ENSDARG00000068822	purine rich element binding protein B	Only expressed in WT26°C
A0A0G2KLK6	RFX7	rfx7b	ENSDARG00000103691	regulatory factor X7	Only expressed in WT26°C
A0A2U3TVS8	RNPS1	rnps1	ENSDARG00000015853	RNA binding protein with serine rich domain 1	Only expressed in WT26°C
A0A2R8RSR9	RPH3A	rph3ab	ENSDARG00000105490	rabphilin 3A	Only expressed in WT26°C
F1QFV6	RPL28	rpl28	ENSDARG00000005791	ribosomal protein L28	Only expressed in WT26°C
Q6P0V6	RPL8	rpl8	ENSDARG00000014867	ribosomal protein L8	Only expressed in WT26°C
Q1LWH1	RPS16	rps16	ENSDARG00000045487	ribosomal protein S16	Only expressed in WT26°C
G1K2N0	RPS25	rps25	ENSDARG00000041811	ribosomal protein S25	Only expressed in WT26°C
A3QJX4	SARS2	sars2	ENSDARG00000102736	seryl-tRNA synthetase 2, mitochondrial	Only expressed in WT26°C
A0A2R8RLE3	SCRN3	scrn3	ENSDARG00000016611	secernin 3	Only expressed in WT26°C
A0A0R4IBT7	SDR39U1	sdr39u1	ENSDARG00000099617	short chain dehydrogenase/reductase family 39U member 1	Only expressed in WT26°C
Q7T2E1	SEC13	sec13	ENSDARG00000054807	SEC13 homolog, nuclear pore and COPII coat complex component	Only expressed in WT26°C
A0A286Y9S7	SELENBP1	selenbp1	ENSDARG00000112316	selenium binding protein 1	Only expressed in WT26°C
Q568B3	SEPTIN10	sept10	ENSDARG00000099236	septin 10	Only expressed in WT26°C
Q6NWB3	SF3B4	sf3b4	ENSDARG00000018574	splicing factor 3b subunit 4	Only expressed in WT26°C
Q6DHI5	SIRT5	sirt5	ENSDARG00000039684	sirtuin 5	Only expressed in WT26°C
A0A0R4IFX9	SLC4A10	slc4a10a	ENSDARG00000063133	solute carrier family 4 member 10	Only expressed in WT26°C
Q6DRM9	SMC1A	smc1al	ENSDARG00000058203	structural maintenance of chromosomes 1A	Only expressed in WT26°C
F1RDD7	SMS	sms	ENSDARG00000008155	spermine synthase	Only expressed in WT26°C
F6P9M5	SNRPA1	snrpa1	ENSDARG00000024651	small nuclear ribonucleoprotein polypeptide A'	Only expressed in WT26°C
F1QL76	SRCIN1	si:ch211-278a6.1	ENSDARG00000059773	SRC kinase signaling inhibitor 1	Only expressed in WT26°C
F1QVC6	SRSF9	srsf9	ENSDARG00000008097	serine and arginine rich splicing factor 9	Only expressed in WT26°C
B8A5I7	SSBP1	ssbp1	ENSDARG00000039350	single stranded DNA binding protein 1	Only expressed in WT26°C
Q7ZW92	STRAP	strap	ENSDARG00000007405	serine/threonine kinase receptor associated protein	Only expressed in WT26°C
A0A2R8QFG4	TBC1D24	tbc1d24	ENSDARG00000069339	TBC1 domain family member 24	Only expressed in WT26°C
Q7ZV25	TBCA	tbca	ENSDARG00000016754	tubulin folding cofactor A	Only expressed in WT26°C
A0A5H1ZRH2	THSD7A	thsd7aa	ENSDARG00000061479	thrombospondin type 1 domain containing 7A	Only expressed in WT26°C
Q7SXQ1	TIAL1	tial1	ENSDARG00000009525	TIA1 cytotoxic granule associated RNA binding protein like 1	Only expressed in WT26°C
Q6DGI6	TXN	txn	ENSDARG00000044125	thioredoxin	Only expressed in WT26°C
X1WER2	UBA5	uba5	ENSDARG00000063588	ubiquitin like modifier activating enzyme 5	Only expressed in WT26°C
A0A0R4IJ18	UBE2M	si:ch1073-205c8.3	ENSDARG00000101521	ubiquitin conjugating enzyme E2 M	Only expressed in WT26°C
F1QK92	UQCC1	uqcc1	ENSDARG00000068176	ubiquinol-cytochrome c reductase complex assembly factor 1	Only expressed in WT26°C
B0V210	VANGL1	vangl1	ENSDARG00000004305	VANGL planar cell polarity protein 1	Only expressed in WT26°C
Q503D5	VBP1	vbp1	ENSDARG00000030241	VHL binding protein 1	Only expressed in WT26°C
E9QH92	VPS36	vps36	ENSDARG00000057021	vacuolar protein sorting 36 homolog	Only expressed in WT26°C
A0A2R8QAM7	VPS53	vps53	ENSDARG00000116674	VPS53 subunit of GARP complex	Only expressed in WT26°C
A0A2R8Q261	WASF1	wasf1	ENSDARG00000060349	WASP family member 1	Only expressed in WT26°C
E7FEE4	WDR37	wdr37	ENSDARG00000074611	WD repeat domain 37	Only expressed in WT26°C

## Sheet: S6_KO26°vsWT26°
Protein IDs/UniProt Accession	Gene symbol (Homo sapiens)	Gene Symbol (Danio rerio)	Ensembl Gene ID (Danio rerio)	Entrez gene name	Welch's T-test Difference LFQ
E7F2G0	CAMK2A	camk2a	ENSDARG00000053617	calcium/calmodulin dependent protein kinase II alpha	-6.56322
Q5RHR9	DNM3	dnm3a	ENSDARG00000032238	dynamin 3	-6.00422
E9QBV1	CLTC	cltcb	ENSDARG00000090716	clathrin heavy chain	-5.99513
Q6NX09	HK1	hk1	ENSDARG00000039452	hexokinase 1	-5.40378
Q6NWK7	TUBA1A	tuba1a	ENSDARG00000001889	tubulin alpha 1a	-4.49449
O57521	HSP90AB1	hsp90ab1	ENSDARG00000029150	heat shock protein 90 alpha family class B member 1	-4.3906
F1RA10	GLSB	glsb	ENSDARG00000040705	glutaminaseB	-4.35018
F1RCD5	CADPS	cadpsb	ENSDARG00000070567	calcium dependent secretion activator	-4.2143
Q6PGV1	ATP6V0D1	atp6v0d1	ENSDARG00000069090	ATPase H+ transporting V0 subunit d1	-4.11164
X1WBR5	HSPA4L	hspa4l	ENSDARG00000053544	heat shock protein family A (Hsp70) member 4 like	-3.9986
F1QET7	FSCN1	fscn1a	ENSDARG00000059680	fascin actin-bundling protein 1	-3.92094
Q9MIY7	MT-CO2	mt-co2	ENSDARG00000063908	cytochrome c oxidase subunit II	-3.92028
F1QF86	PPP3CCb	ppp3ccb	ENSDARG00000057456	protein phosphatase 3 catalytic subunit gamma b	-3.91345
B2GTW6	CS	cs	ENSDARG00000103364	citrate synthase	-3.73344
Q6PE25	EEF1G	eef1g	ENSDARG00000056119	eukaryotic translation elongation factor 1 gamma	-3.67671
F6NK19	AP2B1	ap2b1	ENSDARG00000035152	adaptor related protein complex 2 subunit beta 1	-3.62198
A0A0R4ITA8	PFKP	pfkpa	ENSDARG00000028000	phosphofructokinase, platelet	-3.55498
Q5RH26	ATP5F1C	atp5f1c	ENSDARG00000045514	ATP synthase F1 subunit gamma	-3.54051
Q6P102	YWHAZ	ywhabl	ENSDARG00000040287	tyrosine 3-monooxygenase/tryptophan 5-monooxygenase activation protein zeta	-3.53953
E9QI46	CORO1C	coro1cb	ENSDARG00000021193	coronin 1C	-3.53572
F8W494	SLC25A22	slc25a22a	ENSDARG00000020718	solute carrier family 25 member 22	-3.46631
Q5RG12	HSP90AA1	hsp90aa1.2	ENSDARG00000024746	heat shock protein 90 alpha family class A member 1	-3.42016
Q5PRD0	YWHAB	ywhaba	ENSDARG00000013078	tyrosine 3-monooxygenase/tryptophan 5-monooxygenase activation protein beta A	-3.38544
A9JRE2	MRI1	mri1	ENSDARG00000075754	methylthioribose-1-phosphate isomerase 1	-3.34414
Q6NWJ5	TUBA4A	tuba8l4	ENSDARG00000006260	tubulin alpha 4a	-3.31385
E7FCD8	ATP6V1A	atp6v1ab	ENSDARG00000076318	ATPase H+ transporting V1 subunit A	-3.30433
Q7ZV39	VDAC2	zgc:56235	ENSDARG00000116680	voltage dependent anion channel 2 like	-3.28034
Q6NVI6	CCT5	cct5	ENSDARG00000045399	chaperonin containing TCP1 subunit 5	-3.25335
E9QD09	PPP3CA	ppp3ca	ENSDARG00000004988	protein phosphatase 3 catalytic subunit alpha	-3.22917
F1RDV2	NDUFA10	ndufa10	ENSDARG00000013333	NADH:ubiquinone oxidoreductase subunit A10	-3.18544
Q9PVK4	LDHB	ldhba	ENSDARG00000019644	lactate dehydrogenase B	-3.16436
F1R5C0	SYT2	syt2a	ENSDARG00000025206	synaptotagmin 2	-3.12295
E7F244	TUBA3E	si:ch211-114n24.6	ENSDARG00000036700	tubulin alpha 3e	-3.11767
Q803H5	GNB1L	gnb1b	ENSDARG00000104372	G protein subunit beta 1 like	-3.11616
Q7T356	YWHAB.1	ywhabb	ENSDARG00000075758	tyrosine 3-monooxygenase/tryptophan 5-monooxygenase activation protein beta B	-3.07473
Q5BJ11	GNB2	gnb2	ENSDARG00000035357	G protein subunit beta 2	-3.01247
I3IRW7	ABAT	abat	ENSDARG00000006031	4-aminobutyrate aminotransferase	-2.99263
Q6AZA2	NDUFV1	ndufv1	ENSDARG00000036438	NADH:ubiquinone oxidoreductase core subunit V1	-2.97226
Q6P3G1	CP	cp	ENSDARG00000010312	ceruloplasmin	-2.91937
Q6P972	TUBA1B	tuba2	ENSDARG00000045014	tubulin alpha 1b	-2.89622
Q90487	HBA	hbaa1	ENSDARG00000097011	hemoglobin subunit alpha	-2.87458
E7F4R9	IDH2	idh2	ENSDARG00000003795	isocitrate dehydrogenase (NADP(+)) 2	-2.85693
Q6P3J5	EEF2b	eef2b	ENSDARG00000100371	eukaryotic translation elongation factor 2b	-2.83532
Q6P3L9	GLUD1	glud1b	ENSDARG00000101074	glutamate dehydrogenase 1	-2.77454
B8JJ32	SFXN3	sfxn3	ENSDARG00000057374	sideroflexin 3	-2.75908
F1RAN8	RAP1GDS1	rap1gds1	ENSDARG00000073741	Rap1 GTPase-GDP dissociation stimulator 1	-2.7562
B0S5B9	SYP	sypa	ENSDARG00000110528	synaptophysin	-2.67258
Q3B7R0	CYC1	cyc1	ENSDARG00000038075	cytochrome c1	-2.66963
Q5RGB5	RAB3A	rab3ab	ENSDARG00000043835	RAB3A, member RAS oncogene family	-2.66638
Q803M8	YWHAQ	ywhaqb	ENSDARG00000023323	tyrosine 3-monooxygenase/tryptophan 5-monooxygenase activation protein theta	-2.64218
F1QZU7	ALDH2	aldh2.2	ENSDARG00000028087	aldehyde dehydrogenase 2 family member	-2.62701
A2AR68	GDI1	gdi1	ENSDARG00000056122	GDP dissociation inhibitor 1	-2.53879
F1QEB3	ACTR3	actr3	ENSDARG00000091138	actin related protein 3	-2.52224
A5PMV7	PPP2R1a	ppp2r1ba	ENSDARG00000007791	protein phosphatase 2 scaffold subunit alpha	-2.45534
Q7ZU96	CCT8	cct8	ENSDARG00000008243	chaperonin containing TCP1 subunit 8	-2.45048
Q6DHT4	ALDH6A1	aldh6a1	ENSDARG00000053485	aldehyde dehydrogenase 6 family member A1	-2.42882
Q6NSM5	CPE	cpe	ENSDARG00000055874	carboxypeptidase E	-2.38492
F1QW17	CAMK2G2	camk2g2	ENSDARG00000056206	calcium/calmodulin dependent protein kinase II gamma	-2.31805
Q7T3G2	YWHAH	ywhah	ENSDARG00000005560	tyrosine 3-monooxygenase/tryptophan 5-monooxygenase activation protein eta	-2.28475
Q5TZ27	SYT1	syt1a	ENSDARG00000030614	synaptotagmin 1	-2.28456
A0A2R8RLZ9	GDI2	gdi2	ENSDARG00000113039	GDP dissociation inhibitor 2	-2.27577
A0A0R4IQM9	STXBP1	stxbp1a	ENSDARG00000001994	syntaxin binding protein 1 x1 isoform	-2.26575
Q6JIZ2	PURA	puraa	ENSDARG00000067591	purine rich element binding protein A	-2.26558
Q7SYK7	GOT2A	got2a	ENSDARG00000041068	Aspartate aminotransferase, mitochondrial	-2.26013
A0A2R8Q0F5	OPA1	opa1	ENSDARG00000070801	OPA1 mitochondrial dynamin like GTPase	-2.22703
A0A2R8QH30	CSNK2A3	csnk2a1	ENSDARG00000114488	casein kinase 2 alpha 3	-2.21248
Q7SXP1	CAPZB	capzb	ENSDARG00000100252	capping actin protein of muscle Z-line subunit beta	-2.20066
Q7ZVB2	ALDH9A1	aldh9a1a	ENSDARG00000069100	aldehyde dehydrogenase 9 family member A1	-2.19205
Q1LVI2	YJEFN3	yjefn3	ENSDARG00000061692	YjeF N-terminal domain containing 3	-2.18006
F1QCD4	GOT2	got2b	ENSDARG00000005840	glutamic-oxaloacetic transaminase 2	-2.16581
E7FE03	NAPB	napba	ENSDARG00000013669	NSF attachment protein beta	-2.15553
Q803G3	PPP2CB	ppp2cb	ENSDARG00000099241	protein phosphatase 2 catalytic subunit beta	-2.15188
Q08BA1	ATP5F1A	atp5fa1	ENSDARG00000010149	ATP synthase F1 subunit alpha	-2.1469
F1QF00	PGM1	pgm1	ENSDARG00000013561	phosphoglucomutase 1	-2.13625
Q6P023	MAPK1	mapk1	ENSDARG00000027552	mitogen-activated protein kinase 1	-2.09162
Q5U3E1	RAB11A	rab11a	ENSDARG00000041450	RAB11A, member RAS oncogene family	-2.08519
F8W5J3	SEPTIN7B	sept7b	ENSDARG00000052673	septin 7b	-2.06914
Q7ZW20	YWHAE	ywhae1	ENSDARG00000006399	tyrosine 3-monooxygenase/tryptophan 5-monooxygenase activation protein epsilon	-2.06773
F1Q6S1	NPEPL1	npepl1	ENSDARG00000012871	aminopeptidase like 1	-2.06462
Q7ZYX4	CCT6A	cct6a	ENSDARG00000021252	chaperonin containing TCP1 subunit 6A	-2.05816
A0A0R4IGP6	PKM	pkma	ENSDARG00000099730	pyruvate kinase M1/2	-2.03699
F1RBU6	AIFM1	aifm1	ENSDARG00000058088	apoptosis inducing factor mitochondria associated 1	-2.03197
F1QI60	RUFY3	rufy3	ENSDARG00000029692	RUN and FYVE domain containing 3	-2.02208
F1R3D3	GAPDHS	gapdhs	ENSDARG00000039914	glyceraldehyde-3-phosphate dehydrogenase, spermatogenic	-2.01212
F8W2N0	ANXA11	anxa11b	ENSDARG00000002632	annexin A11	-2.01145
Q6ZM17	HBZ	si:ch211-5k11.8	ENSDARG00000079078	hemoglobin subunit zeta	-1.95928
B7ZV62	NSF	nsfa	ENSDARG00000007654	N-ethylmaleimide sensitive factor, vesicle fusing ATPase	-1.95601
B8JI17	PSAP	psap	ENSDARG00000013968	prosaposin	-1.94871
F1RCA1	UBA1	uba1	ENSDARG00000037559	ubiquitin like modifier activating enzyme 1	-1.91472
A0A0R4IPH2	TUBB2B	tubb2b	ENSDARG00000098591	tubulin beta 2B class IIb	-1.89121
Q6P5M9	TUBB4B	tubb4b	ENSDARG00000002344	tubulin beta 4B class IVb	-1.86379
Q6PFS4	IMMT	immt	ENSDARG00000102874	inner membrane mitochondrial protein	-1.86016
Q6IQ59	UQCRC2	uqcrc2b	ENSDARG00000071691	ubiquinol-cytochrome c reductase core protein 2	-1.85237
E9QFU8	BCAT2	bcat2	ENSDARG00000054849	branched chain amino acid transaminase 2	-1.82406
B8JI00	SUCLG1	suclg1	ENSDARG00000052712	succinate-CoA ligase GDP/ADP-forming subunit alpha	-1.81455
B3DIV6	DLAT	dlat	ENSDARG00000015918	dihydrolipoamide S-acetyltransferase	-1.79599
F1QKY8	TUBB2A	tubb2	ENSDARG00000039522	tubulin beta 2A class IIa	-1.78464
B2GQ15	CPT2	cpt2	ENSDARG00000038618	carnitine palmitoyltransferase 2	-1.76733
A0A2R8QQI9	CHL1	chl1b	ENSDARG00000103109	cell adhesion molecule L1 like	-1.74158
Q5SPJ4	SERPINA1	serpina1	ENSDARG00000090286	serpin family A member 1	-1.68518
Q7T2P2	CCT3	cct3	ENSDARG00000016173	chaperonin containing TCP1 subunit 3	-1.64501
A0A2R8QIL9	SYNJ1	synj1	ENSDARG00000111319	synaptojanin 1	-1.6301
Q5XJS8	HSD17B10	hsd17b10	ENSDARG00000017781	hydroxysteroid 17-beta dehydrogenase 10	-1.59261
F1R5W5	SFXN1	sfxn1	ENSDARG00000019963	sideroflexin 1	-1.57581
Q6P5K3	RPLP0	rplp0	ENSDARG00000051783	ribosomal protein lateral stalk subunit P0	-1.53992
F1R9T0	ALDH5A1	aldh5a1	ENSDARG00000076544	aldehyde dehydrogenase 5 family member A1	-1.50926
Q92005	LOC100360413	eef1a	ENSDARG00000020850	eukaryotic translation elongation factor 1 alpha 1-like	-1.4997
Q5RKP9	GNA11	gna11b	ENSDARG00000053326	G protein subunit alpha 11	-1.48469
B8JIS8	GSTM3	gstm.1	ENSDARG00000042533	glutathione S-transferase mu 3	-1.44211
Q8JHI0	SLC25A5	slc25a5	ENSDARG00000092553	solute carrier family 25 member 5	-1.43154
A9C3T0	PRKAR2A	prkar2aa	ENSDARG00000033184	protein kinase cAMP-dependent type II regulatory subunit alpha	-1.37509
Q7T385	ATP6V1C1	atp6v1c1a	ENSDARG00000023967	ATPase H+ transporting V1 subunit C1	-1.36111
Q6NUW5	ANP32E	anp32e	ENSDARG00000054804	acidic nuclear phosphoprotein 32 family member E	-1.36015
A8WGC6	ATP5F1B	atp5f1b	ENSDARG00000070083	ATP synthase F1 subunit beta	-1.34944
Q6P6E0	ATP5MG	atp5l	ENSDARG00000011841	ATP synthase membrane subunit g	-1.32311
Q6PE34	TUBB4A	zgc:65894	ENSDARG00000016301	tubulin beta 4A class IVa	-1.31358
F6NYT7	GPX1	gpx1a	ENSDARG00000018146	glutathione peroxidase 1	-1.27448
Q6PH57	GNB1	gnb1	ENSDARG00000090454	G protein subunit beta 1	-1.17554
Q9DGK4	TPT1	tpt1	ENSDARG00000092693	tumor protein, translationally-controlled 1	-1.15956
A0A0R4IJU5	SYN2	syn2b	ENSDARG00000101054	synapsin II	-1.13567
A2BG87	MINK1	mink1	ENSDARG00000035360	misshapen like kinase 1	-1.12528
F1QK94	AMPH	amph	ENSDARG00000007663	amphiphysin	-1.09831
Q8JFV8	VAT1	vat1	ENSDARG00000056481	vesicle amine transport 1	-1.0952
Q4V9P8	CAMK2GA	camk2g1	ENSDARG00000071395	calcium/calmodulin dependent protein kinase	-1.08282
Q7SXN5	DNM1L	dnm1l	ENSDARG00000015006	dynamin 1 like	-1.07179
Q7ZUC9	SH3BGRL3	sh3bgrl3	ENSDARG00000098075	SH3 domain binding glutamate rich protein like 3	-1.06181
A0A0R4IPV5	P4HB	p4hb	ENSDARG00000105116	prolyl 4-hydroxylase subunit beta	-1.01943
Q8AY63	CKB	ckbb	ENSDARG00000043257	creatine kinase B	-0.963013
X1WED4	SLC12A5	slc12a5a	ENSDARG00000075815	solute carrier family 12 member 5	-0.900264
B2CZC2	SLC8A1	slc8a1b	ENSDARG00000043406	solute carrier family 8 member A1	-0.884779
Q1LWX4	PSMA2	psma2b	ENSDARG00000035679	proteasome 20S subunit alpha 2	-0.793711
Q6GQM9	ENO2	eno2	ENSDARG00000014287	enolase 2	-0.790461
Q803Q7	ALDOA	aldoaa	ENSDARG00000011665	aldolase, fructose-bisphosphate A	-0.785602
A7MC00	MAPRE2	mapre2	ENSDARG00000099943	microtubule associated protein RP/EB family member 2	-0.778086
A0A0G2L1F5	SPTBN1	sptbn1	ENSDARG00000102883	spectrin beta, non-erythrocytic 1	-0.775474
Q7ZUW8	GOT1	got1	ENSDARG00000039093	glutamic-oxaloacetic transaminase 1	-0.760556
Q6P980	SOD2	sod2	ENSDARG00000042644	superoxide dismutase 2	-0.732094
A0A2R8QDC7	ACTN4	actn4	ENSDARG00000099786	actinin alpha 4	-0.690413
E1AZA6	KCNC3	kcnc3b	ENSDARG00000098816	potassium voltage-gated channel subfamily C member 3	-0.632623
E9QB41	MYL6	myl6	ENSDARG00000008494	myosin light chain 6	-0.610501
Q6DRD1	ATP5PO	atp5po	ENSDARG00000001788	ATP synthase peripheral stalk subunit OSCP	-0.591257
Q6PBP1	GNAO1	gnao1a	ENSDARG00000016676	G protein subunit alpha o1	-0.572428
Q8AWD9	CTSD	ctsd	ENSDARG00000057698	cathepsin D	-0.536916
Q7ZUI4	TXN	zgc:56493	ENSDARG00000031435	thioredoxin	-0.501256
Q52PJ5	DPYSL3	dpysl3	ENSDARG00000002587	dihydropyrimidinase like 3	0.488164
Q1LUZ9	CES3	ces3	ENSDARG00000041595	carboxylesterase 3	0.579847
Q5XJ73	GLIPR2	glipr2l	ENSDARG00000016837	GLI pathogenesis related 2	0.640514
F6NI63	VSNL1	vsnl1a	ENSDARG00000023228	visinin like 1	0.644117
Q7T2E8	RHOC	rhoac	ENSDARG00000116058	ras homolog family member C	0.654237
B8JL43	TF	tfa	ENSDARG00000016771	transferrin	0.667594
F1QL76	SRCIN1	si:ch211-278a6.1	ENSDARG00000059773	SRC kinase signaling inhibitor 1	0.698847
B8A4H6	PGAM1	pgam1b	ENSDARG00000014068	phosphoglycerate mutase 1	0.762947
F1R116	GPR37L1	gpr37l1b	ENSDARG00000056774	G protein-coupled receptor 37 like 1	0.793146
Q7T2B9	MTPN	mtpn	ENSDARG00000104018	myotrophin	0.799791
F1Q890	PLG	plg	ENSDARG00000023111	plasminogen	0.831798
Q6PBJ3	VAMP1	vamp1	ENSDARG00000031283	vesicle associated membrane protein 1	0.843027
Q6P0D3	ARPC5L	arpc5la	ENSDARG00000041720	actin related protein 2/3 complex subunit 5 like	0.885534
Q6PC36	NECAP1	necap1	ENSDARG00000020798	NECAP endocytosis associated 1	0.905741
Q6PC44	CALB2A	calb2a	ENSDARG00000041062	calbindin 2A	0.960302
A0A2R8QK10	PLEKHA7	plekha7b	ENSDARG00000110462	pleckstrin homology domain containing A7	0.99127
A0A2R8QU45	DYNC1LI1	dync1li1	ENSDARG00000098317	dynein cytoplasmic 1 light intermediate chain 1	0.99619
F1R9X3	L1CAM	l1cama	ENSDARG00000007149	L1 cell adhesion molecule	0.999254
Q7SZZ5	VAMP2	vamp2	ENSDARG00000056877	vesicle associated membrane protein 2	1.00176
Q5U3E5	SLC6A1	slc6a1b	ENSDARG00000039647	solute carrier family 6 member 1	1.00308
F1QE62	HIBADH	hibadhb	ENSDARG00000007959	3-hydroxyisobutyrate dehydrogenase	1.0152
B3DFK4	ATP5MJ	atp5mj	ENSDARG00000092873	ATP synthase membrane subunit j	1.01761
E7F192	DBN1	dbn1	ENSDARG00000069113	drebrin 1	1.01798
Q7ZWE9	CMPK1	cmpk	ENSDARG00000019924	cytidine/uridine monophosphate kinase 1	1.04167
Q71E60	GRIA3	gria3b	ENSDARG00000037498	glutamate ionotropic receptor AMPA type subunit 3	1.04449
F1Q8D2	NSFL1C	nsfl1c	ENSDARG00000087640	NSFL1 cofactor	1.08687
Q6DEM2	CRK	crk	ENSDARG00000055635	CRK proto-oncogene, adaptor protein	1.08819
Q6IQ71	CBX1	cbx1b	ENSDARG00000054442	chromobox 1	1.09404
F6NQC4	NRGN	nrgna	ENSDARG00000039626	neurogranin	1.12255
Q5BJA2	NDUFA5	ndufa5	ENSDARG00000039346	NADH:ubiquinone oxidoreductase subunit A5	1.12703
Q6DGJ6	PRDX2	prdx2	ENSDARG00000025350	peroxiredoxin 2	1.13048
F1QXP8	KHSRP	khsrp	ENSDARG00000026489	KH-type splicing regulatory protein	1.1317
Q6PC22	NDUFA8	ndufa8	ENSDARG00000058041	NADH:ubiquinone oxidoreductase subunit A8	1.13682
E7F9R1	ATP1B4	atp1b4	ENSDARG00000053262	ATPase Na+/K+ transporting family member beta 4	1.1418
Q803B0	HSPD1	hspd1	ENSDARG00000056160	heat shock protein family D (Hsp60) member 1	1.14379
F8W3K1	EIF3J	eif3ja	ENSDARG00000012603	eukaryotic translation initiation factor 3 subunit J	1.14922
Q5D016	PFDN1	pfdn1	ENSDARG00000014536	prefoldin subunit 1	1.15116
A0A2R8QP28	DLG3	dlg3	ENSDARG00000076796	discs large MAGUK scaffold protein 3	1.15397
A0A0R4IH73	PAK1	pak1	ENSDARG00000103959	p21 (RAC1) activated kinase 1	1.15813
Q5XJA8	MAP2	map2	ENSDARG00000055052	microtubule associated protein 2	1.16319
A0A286YAN7	SYNGAP1	syngap1a	ENSDARG00000063713	synaptic Ras GTPase activating protein 1	1.19153
Q5RKM3	STIP1	stip1	ENSDARG00000004906	stress induced phosphoprotein 1	1.2125
A3KQL1	NECAB2	necab2	ENSDARG00000056745	N-terminal EF-hand calcium binding protein 2	1.22984
F1QVC6	SRSF9	srsf9	ENSDARG00000008097	serine and arginine rich splicing factor 9	1.24048
Q6PBK9	PRDX6	prdx6	ENSDARG00000043511	peroxiredoxin 6	1.25306
Q4V8S5	ACBD7	acbd7	ENSDARG00000094730	acyl-CoA binding domain containing 7	1.28817
E9QFS3	MACF1	macf1a	ENSDARG00000028533	microtubule actin crosslinking factor 1	1.29079
F1R6K9	PROM1	prom1a	ENSDARG00000039966	prominin 1	1.3012
A0JMK6	SCG2	scg2b	ENSDARG00000038574	secretogranin II	1.32181
F1Q6Z3	MPC1	mpc1	ENSDARG00000093448	mitochondrial pyruvate carrier 1	1.34003
E7FBR8	CPLX1	cplx2	ENSDARG00000111920	complexin 1	1.34038
F1Q8U2	UBQLN4	ubqln4	ENSDARG00000052975	ubiquilin 4	1.3421
Q6YI49	UCHL1	uchl1	ENSDARG00000026871	ubiquitin C-terminal hydrolase L1	1.35635
Q7ZTS8	ELAVL1	elavl1a	ENSDARG00000038695	ELAV like RNA binding protein 1	1.35717
Q6IQP4	RAP1A	rap1aa	ENSDARG00000012553	RAP1A, member of RAS oncogene family	1.36454
G8JL18	CIAPIN1	ciapin1	ENSDARG00000045733	cytokine induced apoptosis inhibitor 1	1.38001
Q1LYC7	NOVA1	nova1	ENSDARG00000020178	NOVA alternative splicing regulator 1	1.38113
Q4VBV1	UQCRB	uqcrb	ENSDARG00000011146	ubiquinol-cytochrome c reductase binding protein	1.38681
A0A0G2KNY9	PIN1	pin1	ENSDARG00000101915	peptidylprolyl cis/trans isomerase, NIMA-interacting 1	1.39348
O73872	SOD1	sod1	ENSDARG00000043848	superoxide dismutase 1	1.39426
Q6P3J2	ARHGDIA	arhgdia	ENSDARG00000043795	Rho GDP dissociation inhibitor alpha	1.4003
F1R1Z6	TSC22D1	tsc22d1	ENSDARG00000038306	TSC22 domain family member 1	1.49038
Q6DH00	GNG13	gng13b	ENSDARG00000037921	G protein subunit gamma 13	1.5027
A1A5X4	ADD1	add1	ENSDARG00000103962	adducin 1	1.53649
F1QA97	DCTN2	dctn2	ENSDARG00000031388	dynactin subunit 2	1.54259
Q6PH44	BSG	bsg	ENSDARG00000019881	basigin (Ok blood group)	1.57257
A0A0R4IKF0	APOA1	apoa1b	ENSDARG00000101324	apolipoprotein A1	1.58056
A0A2R8RZC9	CDA	cdaa	ENSDARG00000111188	cytidine deaminase	1.60523
X1WC82	RPS28	rps28	ENSDARG00000035860	ribosomal protein S28	1.6355
Q7T303	CNN3	cnn3a	ENSDARG00000099510	calponin 3	1.63961
A0A2R8RW02	PAG1	pag1	ENSDARG00000055875	phosphoprotein membrane anchor with glycosphingolipid microdomains 1	1.65409
A0A4W4	NEGR1	negr1	ENSDARG00000021607	neuronal growth regulator 1	1.65978
Q1LV81	SAFB	safb	ENSDARG00000020467	scaffold attachment factor B	1.66838
Q568Q7	STMN1	stmn1b	ENSDARG00000033655	stathmin 1	1.67402
Q6PBU0	FAM136A	fam136a	ENSDARG00000098401	family with sequence similarity 136 member A	1.68349
A0A2U3TWB2	CHCHD6	chchd6a	ENSDARG00000003206	coiled-coil-helix-coiled-coil-helix domain containing 6	1.68489
E7FE19	CNP	cnp	ENSDARG00000070822	2',3'-cyclic nucleotide 3' phosphodiesterase	1.69194
Q6NYA0	SRSF1	srsf1b	ENSDARG00000017843	serine and arginine rich splicing factor 1	1.7006
E7F624	MAP6	map6a	ENSDARG00000074521	microtubule associated protein 6	1.70417
A0A2R8QDV2	CST14B	cst14b.1	ENSDARG00000117133	cystatin 14B	1.70505
F1Q7F8	RBM4B	rbm4.2	ENSDARG00000055080	RNA binding motif protein 4B	1.71845
X1WCN8	GATD1	gatd1	ENSDARG00000053609	glutamine amidotransferase class 1 domain containing 1	1.72455
Q6DRC4	EIF3G	eif3g	ENSDARG00000016889	eukaryotic translation initiation factor 3 subunit G	1.72739
Q7ZUP5	DNAJA2	dnaja2a	ENSDARG00000104066	DnaJ heat shock protein family (Hsp40) member A2	1.73597
Q6PBY8	SKP1	skp1	ENSDARG00000003151	S-phase kinase associated protein 1	1.73755
Q6PC34	HPCA	hpca	ENSDARG00000018397	hippocalcin	1.7404
Q503D8	TXNDC12	txndc12	ENSDARG00000038980	thioredoxin domain containing 12	1.76361
F1QC52	PCLO	pcloa	ENSDARG00000063299	piccolo presynaptic cytomatrix protein	1.78307
F6P4Z6	NDUFV3	ndufv3	ENSDARG00000090389	NADH:ubiquinone oxidoreductase subunit V3	1.82033
A0A0R4IS84	CPLX2	cplx2	ENSDARG00000061918	complexin 2	1.83129
T1ECV3	CELF2	celf2	ENSDARG00000002131	CUGBP Elav-like family member 2	1.84162
Q566V8	MRPL12	mrpl12	ENSDARG00000038768	mitochondrial ribosomal protein L12	1.86484
Q68EI5	EPB41L3	epb41l3a	ENSDARG00000002255	erythrocyte membrane protein band 4.1 like 3	1.86526
Q5U3I3	SCAMP3	scamp3	ENSDARG00000016765	secretory carrier membrane protein 3	1.87834
Q567N5	RPL6	rpl6	ENSDARG00000058451	ribosomal protein L6	1.88755
A0A286Y9F1	CLTB	cltb	ENSDARG00000052368	clathrin light chain B	1.93492
Q6PC90	RPS12	rps12	ENSDARG00000036875	ribosomal protein S12	1.95121
Q6IQ97	RBM4BL	rbm4.1	ENSDARG00000036386	RNA binding motif protein 4Blike	1.96651
F1Q932	CTTN	cttn	ENSDARG00000011777	cortactin	1.96653
B5DE31	YBX1	ybx1	ENSDARG00000004757	Y-box binding protein 1	1.97267
F1QYP0	CADM2	cadm2a	ENSDARG00000009930	cell adhesion molecule 2	1.97657
Q7T2A0	TRA2A	tra2a	ENSDARG00000007863	transformer 2 alpha homolog	1.98228
B8JM34	ATP5PF	atp5pf	ENSDARG00000014313	ATP synthase peripheral stalk subunit F6	1.99249
A0A0R4IC33	ELAVL3	elavl3	ENSDARG00000014420	ELAV like RNA binding protein 3	2.02262
F1QF23	CADM4	cadm4	ENSDARG00000040291	cell adhesion molecule 4	2.04685
Q7SXQ1	TIAL1	tial1	ENSDARG00000009525	TIA1 cytotoxic granule associated RNA binding protein like 1	2.06453
F1QZB9	MAGI1	magi1b	ENSDARG00000003169	membrane associated guanylate kinase, WW and PDZ domain containing 1	2.06879
Q802Z5	NONO	nono	ENSDARG00000020482	non-POU domain containing octamer binding	2.0764
A0A2R8PZU6	RTN4	rtn4a	ENSDARG00000112237	reticulon 4	2.0821
Q7ZUX8	DYNLRB1	dynlrb1	ENSDARG00000021582	dynein light chain roadblock-type 1	2.09311
Q1LVD7	EFHD2	efhd2	ENSDARG00000055759	EF-hand domain family member D2	2.09639
Q45QT2	TMSB10/TMSB4X	tmsb4x	ENSDARG00000077777	thymosin beta 4 X-linked	2.18302
Q6TNQ4	SNX12	snx12	ENSDARG00000019060	sorting nexin 12	2.18515
A3QK31	SLC17A7	slc17a7a	ENSDARG00000016480	solute carrier family 17 member 7	2.22791
A3KNM2	TPD52	tpd52	ENSDARG00000061713	tumor protein D52	2.24912
Q568R9	SNCG	sncga	ENSDARG00000034423	synuclein gamma	2.31048
F1R306	CTNND2A	ctnnd2a	ENSDARG00000062415	catenin delta 2A	2.32828
F1QFJ8	HNRNPH1	hnrnph1l	ENSDARG00000005551	heterogeneous nuclear ribonucleoprotein H1	2.35681
F1QJZ6	TMOD2	tmod2	ENSDARG00000002571	tropomodulin 2	2.37819
D2K290	CPLX3	cplx3b	ENSDARG00000089486	complexin 3	2.38238
E7FAZ5	HP1BP3	hp1bp3	ENSDARG00000044669	heterochromatin protein 1 binding protein 3	2.38737
A0A0R4IWT1	DCAF17	dcaf17	ENSDARG00000074909	DDB1 and CUL4 associated factor 17	2.47079
Q7ZV25	TBCA	tbca	ENSDARG00000016754	tubulin folding cofactor A	2.61193
Q6P5L3	RPL19	rpl19	ENSDARG00000013307	ribosomal protein L19	2.61661
A0A0B4J1A5	EWSR1	ewsr1a	ENSDARG00000020258	EWS RNA binding protein 1	2.64662
A0A0R4IQ37	ATXN2L	atxn2l	ENSDARG00000112336	ataxin 2 like	2.70227
A0A2R8RSR9	RPH3A	rph3ab	ENSDARG00000105490	rabphilin 3A	2.77517
A7E2K4	RPLP2	rplp2l	ENSDARG00000011201	ribosomal protein lateral stalk subunit P2	2.77696
F1QC27	AVP	oxt	ENSDARG00000042845	arginine vasopressin	2.79582
Q5XJ32	ZNRD2	znrd2	ENSDARG00000069109	zinc ribbon domain containing 2	2.80653
Q98874	ERH	erh	ENSDARG00000032866	ERH mRNA splicing and mitosis factor	2.82908
Q7ZV82	RPL27	rpl27	ENSDARG00000015128	ribosomal protein L27	2.86098
Q6PC63	LIN7A	lin7a	ENSDARG00000013414	lin-7 homolog A, crumbs cell polarity complex component	2.9581
F1QHI0	CARMIL2	carmil2	ENSDARG00000115942	capping protein regulator and myosin 1 linker 2	3.01114
Q6TH01	C12orf57	grcc10	ENSDARG00000030038	chromosome 12 open reading frame 57	3.03279
B3DGI9	TIMM8B	timm8b	ENSDARG00000055708	translocase of inner mitochondrial membrane 8 homolog B	3.06722
Q6NWK3	RANBP1	ranbp1	ENSDARG00000014817	RAN binding protein 1	3.10799
Q1LWG2	NDUFS6	ndufs6	ENSDARG00000056583	NADH:ubiquinone oxidoreductase subunit S6	3.11159
Q1LUP2	ADD3	add3a	ENSDARG00000040874	adducin 3	3.11441
I3ISJ2	UQCRH	uqcrh	ENSDARG00000059128	ubiquinol-cytochrome c reductase hinge protein	3.12385
E7F8K3	CD59	kcnj11l	ENSDARG00000089255	CD59 molecule (CD59 blood group)	3.18782
B8JMZ3	DPY30	dpy30	ENSDARG00000004427	dpy-30 histone methyltransferase complex regulatory subunit	3.28887
A0A0R4IDF8	MAG	mag	ENSDARG00000104023	myelin associated glycoprotein	3.29225
E7FD23	C7orf57	si:dkey-276j7.1	ENSDARG00000090872	chromosome 7 open reading frame 57	3.36242
A0A2R8QF52	COX5B	cox5b1	ENSDARG00000113254	cytochrome c oxidase subunit 5B	3.46862
A0A2R8RVZ7	GNG4	gng4	ENSDARG00000114001	G protein subunit gamma 4	3.52652
Q504B1	SUB1A	sub1a	ENSDARG00000053446	SUB1 regulator of transcription homolog	3.67039
A0A2R8RW72	STAU2	stau2	ENSDARG00000112268	staufen double-stranded RNA binding protein 2	3.94659
A0A2R8RX88	FUS	fus	ENSDARG00000113554	FUS RNA binding protein	4.04619
A0A2R8Q1F3	ABI1A	abi1a	ENSDARG00000010155	abl interactor 1A	Only expressed in KO26°C
B0S516	ARPC5LB	arpc5lb	ENSDARG00000035433	actin related protein 2/3 complex subunit 5 like	Only expressed in KO26°C
F1QUS0	CALB2B	calb2b	ENSDARG00000036344	calbindin 2B	Only expressed in KO26°C
A8E7S2	PENK	penka	ENSDARG00000004869	proenkephalin	Only expressed in KO26°C
A0A0R4IQT5	ADCYAP1R1	adcyap1r1a	ENSDARG00000105201	ADCYAP receptor type I	Only expressed in KO26°C
E7F0M6	ARHGAP29	arhgap29a	ENSDARG00000026329	Rho GTPase activating protein 29	Only expressed in KO26°C
R4GEM4	ARID5B	arid5b	ENSDARG00000037196	AT-rich interaction domain 5B	Only expressed in KO26°C
Q6PFV1	ARPP19	arpp19a	ENSDARG00000032532	cAMP regulated phosphoprotein 19	Only expressed in KO26°C
E7FEZ9	ATOX1	atox1	ENSDARG00000087693	antioxidant 1 copper chaperone	Only expressed in KO26°C
Q08C78	BTF3	btf3	ENSDARG00000035400	basic transcription factor 3	Only expressed in KO26°C
A0A0R4ITU6	BTF3L4	btf3l4	ENSDARG00000089681	basic transcription factor 3 like 4	Only expressed in KO26°C
A0A1D5NSW2	BTN3A3	cabz01076234.2	ENSDARG00000067794	butyrophilin subfamily 3 member A3	Only expressed in KO26°C
A3KQE3	C11orf58	zgc:56106	ENSDARG00000022564	chromosome 11 open reading frame 58	Only expressed in KO26°C
E7FE74	CAMKV	camkva	ENSDARG00000027963	CaM kinase like vesicle associated	Only expressed in KO26°C
E9QEB3	CCK	ccka	ENSDARG00000070810	cholecystokinin	Only expressed in KO26°C
Q7T370	CDV3	cdv3	ENSDARG00000023028	CDV3 homolog	Only expressed in KO26°C
Q6IQ73	Chmp4b	chmp4c	ENSDARG00000007323	charged multivesicular body protein 4B	Only expressed in KO26°C
A2BHA3	CKM	ckma	ENSDARG00000035327	creatine kinase, M-type	Only expressed in KO26°C
E7F1Q8	CLTA	clta	ENSDARG00000045618	clathrin light chain A	Only expressed in KO26°C
A0A0R4I9G5	COQ8A	coq8aa	ENSDARG00000020123	coenzyme Q8A	Only expressed in KO26°C
B7ZVA6	COX19	cox19	ENSDARG00000063882	cytochrome c oxidase assembly factor COX19	Only expressed in KO26°C
E9QGU0	CRH	crhb	ENSDARG00000027657	corticotropin releasing hormone	Only expressed in KO26°C
F1Q7M7	CRTC1	crtc1b	ENSDARG00000076076	CREB regulated transcription coactivator 1	Only expressed in KO26°C
A0A0R4IIC4	DENND4C	dennd4c	ENSDARG00000102766	DENN domain containing 4C	Only expressed in KO26°C
E7FFJ8	E2F2	e2f2	ENSDARG00000079233	E2F transcription factor 2	Only expressed in KO26°C
F1QS51	EEA1	eea1	ENSDARG00000062868	early endosome antigen 1	Only expressed in KO26°C
F1QC05	EPHX1	ephx1	ENSDARG00000042854	epoxide hydrolase 1	Only expressed in KO26°C
Q6PC01	FAU	faua	ENSDARG00000099022	FAU ubiquitin like and ribosomal protein S30 fusion	Only expressed in KO26°C
Q6NYE1	FGB	fgb	ENSDARG00000008969	fibrinogen beta chain	Only expressed in KO26°C
A0A2R8RXY9	FGFBP3	fgfbp3	ENSDARG00000109640	fibroblast growth factor binding protein 3	Only expressed in KO26°C
Q98TZ8	FLOT2	flot2a	ENSDARG00000004830	flotillin 2	Only expressed in KO26°C
A0A0H2UKD1	Gm16500	scocb	ENSDARG00000002217		Only expressed in KO26°C
Q7ZV96	Gm5621	rpl10	ENSDARG00000025581	predicted gene 5621	Only expressed in KO26°C
F1QGY8	GPM6B	gpm6bb	ENSDARG00000001676	glycoprotein M6B	Only expressed in KO26°C
I3IST4	GRN	grna	ENSDARG00000004954	granulin precursor	Only expressed in KO26°C
A3KPW8	HPCAL4	hpcal4	ENSDARG00000070491	hippocalcin like 4	Only expressed in KO26°C
Q503B6	HRAS	hrasb	ENSDARG00000005651	HRas proto-oncogene, GTPase	Only expressed in KO26°C
A0A0R4IWJ1	ITSN1	itsn1	ENSDARG00000000086	intersectin 1	Only expressed in KO26°C
Q6TGZ7	JPT1	jpt1b	ENSDARG00000099312	Jupiter microtubule associated homolog 1	Only expressed in KO26°C
A4QNZ7	KIAA1191	p33monox	ENSDARG00000003127	KIAA1191	Only expressed in KO26°C
F1QXM5	LDHD	ldhd	ENSDARG00000038845	lactate dehydrogenase D	Only expressed in KO26°C
A0A0R4IJJ4	LIMCH1	limch1b	ENSDARG00000103774	LIM and calponin homology domains 1	Only expressed in KO26°C
Q66IB0	LIN7C	lin7c	ENSDARG00000027322	lin-7 homolog C, crumbs cell polarity complex component	Only expressed in KO26°C
B3DKC5	LMNA	lmna	ENSDARG00000013415	lamin A/C	Only expressed in KO26°C
B3DK88	LRIT3	lrit3a	ENSDARG00000055463	leucine rich repeat, Ig-like and transmembrane domains 3	Only expressed in KO26°C
Q5SPG2	MAX	max	ENSDARG00000024844	MYC associated factor X	Only expressed in KO26°C
A2BGN0	MMAB	mmab	ENSDARG00000068344	metabolism of cobalamin associated B	Only expressed in KO26°C
A0A2R8Q4M1	MRPL49	mrpl49	ENSDARG00000109386	mitochondrial ribosomal protein L49	Only expressed in KO26°C
F1QMZ6	NCALD	ncalda	ENSDARG00000070688	neurocalcin delta	Only expressed in KO26°C
Q66HY6	NCOA5	ncoa5	ENSDARG00000016345	nuclear receptor coactivator 5	Only expressed in KO26°C
A5JEM4	NDEL1	ndel1a	ENSDARG00000010953	nudE neurodevelopment protein 1 like 1	Only expressed in KO26°C
E7FDX3	NDUFAF4	ndufaf4	ENSDARG00000077859	NADH:ubiquinone oxidoreductase complex assembly factor 4	Only expressed in KO26°C
B0V3W0	NPB	npb	ENSDARG00000078828	neuropeptide B	Only expressed in KO26°C
Q6NW91	NPTX1	nptx1l	ENSDARG00000074671	neuronal pentraxin 1	Only expressed in KO26°C
Q9I8P3	NPY	npy	ENSDARG00000036222	neuropeptide Y	Only expressed in KO26°C
B0S7J7	NRIP2	nrip2	ENSDARG00000079985	nuclear receptor interacting protein 2	Only expressed in KO26°C
Q499A8	PARP1	parp1	ENSDARG00000019529	poly(ADP-ribose) polymerase 1	Only expressed in KO26°C
A0A140LGZ8	PCDH1	pcdh1b	ENSDARG00000036175	protocadherin 1	Only expressed in KO26°C
Q805F0	PCDH10	pcdh10b	ENSDARG00000102824	protocadherin 10	Only expressed in KO26°C
Q7ZUZ4	PDCD5	pdcd5	ENSDARG00000026072	programmed cell death 5	Only expressed in KO26°C
E9QBW4	PDYN	pdyn	ENSDARG00000087798	prodynorphin	Only expressed in KO26°C
Q1JPY6	PFDN2	pfdn2	ENSDARG00000025391	prefoldin subunit 2	Only expressed in KO26°C
F1R0Z8	PFDN4	pfdn4	ENSDARG00000061228	prefoldin subunit 4	Only expressed in KO26°C
A0A2R8QRA9	PFDN5	pfdn5	ENSDARG00000109218	prefoldin subunit 5	Only expressed in KO26°C
Q5RGI5	PPP6R2	ppp6r2a	ENSDARG00000045540	protein phosphatase 6 regulatory subunit 2	Only expressed in KO26°C
Q502U6	PTN	ptn	ENSDARG00000102340	pleiotrophin	Only expressed in KO26°C
F1QYQ8	PTPDC1	ptpdc1a	ENSDARG00000061656	protein tyrosine phosphatase domain containing 1	Only expressed in KO26°C
F1R0X4	PYURF	zgc:162634	ENSDARG00000045773	PIGY upstream open reading frame	Only expressed in KO26°C
Q6DGQ2	RABIF	rabif	ENSDARG00000002690	RAB interacting factor	Only expressed in KO26°C
A0A0R4IV43	RBFOX1	rbfox1	ENSDARG00000014746	RNA binding fox-1 homolog 1	Only expressed in KO26°C
Q7ZWA3	RBMX	rbmx	ENSDARG00000014244	RNA binding motif protein X-linked	Only expressed in KO26°C
A0A2R8RU29	RLN3	rln3b	ENSDARG00000116898	relaxin 3	Only expressed in KO26°C
Q24JV3	RPL31	rpl31	ENSDARG00000053365	ribosomal protein L31	Only expressed in KO26°C
Q6PBW3	RPS14	rps14	ENSDARG00000036629	ribosomal protein S14	Only expressed in KO26°C
Q5BJA1	RPS17	zgc:114188	ENSDARG00000046157	ribosomal protein S17	Only expressed in KO26°C
E7FF70	RPS6KL1	rps6kl1	ENSDARG00000079024	ribosomal protein S6 kinase like 1	Only expressed in KO26°C
Q6P0C7	SCAMP5	scamp5	ENSDARG00000018743	secretory carrier membrane protein 5	Only expressed in KO26°C
A2AV32	SHANK2	shank2b	ENSDARG00000062325	SH3 and multiple ankyrin repeat domains 2	Only expressed in KO26°C
X1WD98	SHPRH	shprh	ENSDARG00000075884	SNF2 histone linker PHD RING helicase	Only expressed in KO26°C
A0A2R8QA50	SLC35F1	slc35f1	ENSDARG00000053003	solute carrier family 35 member F1	Only expressed in KO26°C
E9QCA0	SNAP29	snap29	ENSDARG00000038518	synaptosome associated protein 29	Only expressed in KO26°C
Q6DRE8	SNRNP70	snrnp70	ENSDARG00000077126	small nuclear ribonucleoprotein U1 subunit 70	Only expressed in KO26°C
Q8JGS0	SNRPC	snrpc	ENSDARG00000009871	small nuclear ribonucleoprotein polypeptide C	Only expressed in KO26°C
Q567V5	SNRPD2	snrpd2	ENSDARG00000040440	small nuclear ribonucleoprotein D2 polypeptide	Only expressed in KO26°C
B0S7S4	SNX3	snx3	ENSDARG00000008678	sorting nexin 3	Only expressed in KO26°C
A0A0R4IUB5	SRSF11	srsf11	ENSDARG00000098574	serine and arginine rich splicing factor 11	Only expressed in KO26°C
Q7ZTI0	SSB	ssb	ENSDARG00000029252	small RNA binding exonuclease protection factor La	Only expressed in KO26°C
A0A2R8Q2L1	STXBP5L	stxbp5l	ENSDARG00000110740	syntaxin binding protein 5L	Only expressed in KO26°C
A0A2R8QBK2	TACC2	tacc2	ENSDARG00000062790	transforming acidic coiled-coil containing protein 2	Only expressed in KO26°C
A8DZJ0	TBCB	tbcb	ENSDARG00000068404	tubulin folding cofactor B	Only expressed in KO26°C
Q6DI06	TIMM10	timm10	ENSDARG00000069116	translocase of inner mitochondrial membrane 10	Only expressed in KO26°C
F1R7N8	TTN	ttn.2	ENSDARG00000028213	titin	Only expressed in KO26°C
Q1L8T3	UBAP2L	ubap2l	ENSDARG00000063219	ubiquitin associated protein 2 like	Only expressed in KO26°C
Q7ZWB2	UBL4A	ubl4a	ENSDARG00000007359	ubiquitin like 4A	Only expressed in KO26°C
F1Q6K1	USP24	usp24	ENSDARG00000059925	ubiquitin specific peptidase 24	Only expressed in KO26°C
A0A2R8Q5I2	VTI1A	vti1a	ENSDARG00000045065	vesicle transport through interaction with t-SNAREs 1A	Only expressed in KO26°C
A5PN22	WDR44	wdr44	ENSDARG00000060249	WD repeat domain 44	Only expressed in KO26°C
F1Q7H8	ZDHHC20	zdhhc20a	ENSDARG00000055066	zinc finger DHHC-type palmitoyltransferase 20	Only expressed in KO26°C
F1QWA6	ZFYVE19	zfyve19	ENSDARG00000003642	zinc finger FYVE-type containing 19	Only expressed in KO26°C
A0A286YAJ7	ABI1B	abi1b	ENSDARG00000062991	abl interactor 1B	Only expressed in WT26°C
F1QKV8	ACTR3B	actr3b	ENSDARG00000008790	actin related protein 3B	Only expressed in WT26°C
F1REH8	ANXA13	anxa13	ENSDARG00000013976	annexin A13	Only expressed in WT26°C
X1WHT2	AP2A1	ap2a1	ENSDARG00000054320	adaptor related protein complex 2 subunit alpha 1	Only expressed in WT26°C
F1QDZ6	BIN1	bin1a	ENSDARG00000042114	bridging integrator 1	Only expressed in WT26°C
F1QV29	C3	c3a.2	ENSDARG00000087359	complement C3	Only expressed in WT26°C
A0A2R8QSU3	CALB2	calb2a	ENSDARG00000110220	calbindin 2l	Only expressed in WT26°C
E7FCY3	CCDC136	ccdc136b	ENSDARG00000075513	coiled-coil domain containing 136	Only expressed in WT26°C
A0A0R4IU19	CES2b	ces2b	ENSDARG00000101726	carboxylesterase 2b	Only expressed in WT26°C
F1R966	CLTC1	cltca	ENSDARG00000043493	clathrin heavy chain1	Only expressed in WT26°C
E7EYW5	CST14A	cst14a.1	ENSDARG00000028164	cystatin 14A	Only expressed in WT26°C
F1RBK4	CTNND2B	ctnnd2b	ENSDARG00000003779	catenin delta 2B	Only expressed in WT26°C
A0A286Y8X9	EEF2	eef2b	ENSDARG00000109247	eukaryotic translation elongation factor 2	Only expressed in WT26°C
A0A0R4IEW8	ELAVL4	elavl4	ENSDARG00000045639	ELAV like RNA binding protein 4	Only expressed in WT26°C
Q1LWI2	GLS	glsa	ENSDARG00000062812	glutaminase	Only expressed in WT26°C
A8DZE4	GPI	gpib	ENSDARG00000103826	glucose-6-phosphate isomerase	Only expressed in WT26°C
A7YT47	HADHA	hadhaa	ENSDARG00000057128	hydroxyacyl-CoA dehydrogenase trifunctional multienzyme complex subunit alpha	Only expressed in WT26°C
Q6PHD8	PA2G4b	pa2g4b	ENSDARG00000070657	proliferation-associated 2G4B	Only expressed in WT26°C
Q8AW82	PA2G4	pa2g4a	ENSDARG00000039578	proliferation-associated 2G4	Only expressed in WT26°C
Q6NSN6	PPP1CA	ppp1caa	ENSDARG00000003486	protein phosphatase 1 catalytic subunit alpha	Only expressed in WT26°C
Q7ZVR3	PPP1CAb	ppp1cab	ENSDARG00000071566	protein phosphatase 1 catalytic subunit alpha	Only expressed in WT26°C
Q642H5	PPP2R1B	ppp2r1bb	ENSDARG00000032430	protein phosphatase 2 scaffold subunit beta	Only expressed in WT26°C
A3KGZ6	PPP3CC	ppp3cca	ENSDARG00000014962	protein phosphatase 3 catalytic subunit gamma	Only expressed in WT26°C
A0A286YA64	SEPTIN7	sept7a	ENSDARG00000087647	septin 7	Only expressed in WT26°C
Q6DGP6	SUB1	sub1b	ENSDARG00000007720	SUB1 regulator of transcription	Only expressed in WT26°C
A0A0R4IID7	TLN2	tln2b	ENSDARG00000110973	talin 2	Only expressed in WT26°C
Q6DGI6	TXN1	txn	ENSDARG00000044125	thioredoxin 1	Only expressed in WT26°C
B0R198	VDAC3	vdac3	ENSDARG00000003695	voltage dependent anion channel 3	Only expressed in WT26°C
F8W2X9	ABCA1	abca1b	ENSDARG00000079009	ATP binding cassette subfamily A member 1	Only expressed in WT26°C
Q6DRD9	ABHD11	abhd11	ENSDARG00000069501	abhydrolase domain containing 11	Only expressed in WT26°C
Q7ZYY0	ACAD8	acad8	ENSDARG00000042658	acyl-CoA dehydrogenase family member 8	Only expressed in WT26°C
F1QIL6	ACAD9	acad9	ENSDARG00000055620	acyl-CoA dehydrogenase family member 9	Only expressed in WT26°C
F1Q8J4	ACADVL	acadvl	ENSDARG00000016687	acyl-CoA dehydrogenase very long chain	Only expressed in WT26°C
F1R511	ACAN	acanb	ENSDARG00000113408	aggrecan	Only expressed in WT26°C
Q5SPA3	ACAT2	acat2	ENSDARG00000007127	acetyl-CoA acetyltransferase 2	Only expressed in WT26°C
F1RAV6	ACIN1	acin1a	ENSDARG00000054290	apoptotic chromatin condensation inducer 1	Only expressed in WT26°C
F1QZ09	ACLY	aclya	ENSDARG00000099079	ATP citrate lyase	Only expressed in WT26°C
F1QM42	ACO1	aco1	ENSDARG00000026376	aconitase 1	Only expressed in WT26°C
F1Q7G7	ACOT7	acot7	ENSDARG00000018653	acyl-CoA thioesterase 7	Only expressed in WT26°C
Q7T175	ACOT9	acot9.1	ENSDARG00000058352	acyl-CoA thioesterase 9	Only expressed in WT26°C
B8JHU4	ACTN1	actn1	ENSDARG00000007219	actinin alpha 1	Only expressed in WT26°C
I3ITK2	ACTR10	actr10	ENSDARG00000038432	actin related protein 10	Only expressed in WT26°C
Q4V943	ACTR1B	actr1b	ENSDARG00000011611	actin related protein 1B	Only expressed in WT26°C
Q6NXA6	ADH5	adh5	ENSDARG00000080010	alcohol dehydrogenase 5 (class III), chi polypeptide	Only expressed in WT26°C
E7FD04	AGAP3	agap3	ENSDARG00000087822	ArfGAP with GTPase domain, ankyrin repeat and PH domain 3	Only expressed in WT26°C
A0A0R4IV67	AGL	agla	ENSDARG00000103811	amylo-alpha-1, 6-glucosidase, 4-alpha-glucanotransferase	Only expressed in WT26°C
Q803T5	AHCY	ahcy	ENSDARG00000005191	adenosylhomocysteinase	Only expressed in WT26°C
A0A0R4IE20	AHSA1	ahsa1b	ENSDARG00000100317	activator of HSP90 ATPase activity 1	Only expressed in WT26°C
A5PMF1	AK5	ak5	ENSDARG00000012555	adenylate kinase 5	Only expressed in WT26°C
Q5RH67	AKR1B1	akr1b1.2	ENSDARG00000045598	aldo-keto reductase family 1 member B	Only expressed in WT26°C
Q90Y03	ALDH1A2	aldh1a2	ENSDARG00000053493	aldehyde dehydrogenase 1 family member A2	Only expressed in WT26°C
F1QR17	ALDH7A1	aldh7a1	ENSDARG00000018426	aldehyde dehydrogenase 7 family member A1	Only expressed in WT26°C
Q7ZUP0	ANP32A	anp32a	ENSDARG00000006487	acidic nuclear phosphoprotein 32 family member A	Only expressed in WT26°C
Q6P603	ANXA2	anxa2a	ENSDARG00000003216	annexin A2	Only expressed in WT26°C
Q5U369	ANXA3	anxa3b	ENSDARG00000044254	annexin A3	Only expressed in WT26°C
Q6P0V8	ANXA5	anxa5b	ENSDARG00000016470	annexin A5	Only expressed in WT26°C
I3IT87	AP2M1	ap2m1b	ENSDARG00000033899	adaptor related protein complex 2 subunit mu 1	Only expressed in WT26°C
A0A0G2KQL4	AP3B2	ap3b2	ENSDARG00000105296	adaptor related protein complex 3 subunit beta 2	Only expressed in WT26°C
A0A2R9YJQ0	APEX1	apex1	ENSDARG00000045843	apurinic/apyrimidinic endodeoxyribonuclease 1	Only expressed in WT26°C
A0A2R8QES3	APOOL	apool	ENSDARG00000111985	apolipoprotein O like	Only expressed in WT26°C
F1RB27	APPL2	appl2	ENSDARG00000078139	adaptor protein, phosphotyrosine interacting with PH domain and leucine zipper 2	Only expressed in WT26°C
Q7ZUZ7	Arf2	arf2b	ENSDARG00000016393	ADP-ribosylation factor 2	Only expressed in WT26°C
E9QHI0	ARHGAP4	arhgap4b	ENSDARG00000015003	Rho GTPase activating protein 4	Only expressed in WT26°C
E7FFB4	ARID4A	arid4a	ENSDARG00000043873	AT-rich interaction domain 4A	Only expressed in WT26°C
Q6P2T5	ARPC2	arpc2	ENSDARG00000075989	actin related protein 2/3 complex subunit 2	Only expressed in WT26°C
Q6ZM62	ARPC3	arpc3	ENSDARG00000057882	actin related protein 2/3 complex subunit 3	Only expressed in WT26°C
Q5BKW9	ASRGL1	asrgl1	ENSDARG00000021681	asparaginase and isoaspartyl peptidase 1	Only expressed in WT26°C
A2CEW4	ATIC	atic	ENSDARG00000016706	5-aminoimidazole-4-carboxamide ribonucleotide formyltransferase/IMP cyclohydrolase	Only expressed in WT26°C
Q9DGL3	ATP1B1	atp1b1a	ENSDARG00000013144	ATPase Na+/K+ transporting subunit beta 1	Only expressed in WT26°C
Q90Z34	ATP1B2	atp1b2b	ENSDARG00000034424	ATPase Na+/K+ transporting subunit beta 2	Only expressed in WT26°C
Q8QHI1	ATP1B3	atp1b3a	ENSDARG00000015790	ATPase Na+/K+ transporting subunit beta 3	Only expressed in WT26°C
A2BIP1	ATP2A3	atp2a3	ENSDARG00000060978	ATPase sarcoplasmic/endoplasmic reticulum Ca2+ transporting 3	Only expressed in WT26°C
B8JIS1	ATP5PB	atp5pb	ENSDARG00000011553	ATP synthase peripheral stalk-membrane subunit b	Only expressed in WT26°C
A0A2R8QJG7	ATP8A2	atp8a2	ENSDARG00000110095	ATPase phospholipid transporting 8A2	Only expressed in WT26°C
A0A2R8QG02	ATRX	atrx	ENSDARG00000112921	ATRX chromatin remodeler	Only expressed in WT26°C
A0A2R8Q383	B2M	b2m	ENSDARG00000053136	beta-2-microglobulin	Only expressed in WT26°C
Q6PBH4	BC048507	dynll1	ENSDARG00000058454	cDNA sequence BC048507	Only expressed in WT26°C
G1K2N2	BRK1	brk1	ENSDARG00000041974	BRICK1 subunit of SCAR/WAVE actin nucleating complex	Only expressed in WT26°C
B0V1F9	CA8	ca8	ENSDARG00000039098	carbonic anhydrase 8	Only expressed in WT26°C
F1QDC0	CACNA2D2	cacna2d2a	ENSDARG00000103390	calcium voltage-gated channel auxiliary subunit alpha2delta 2	Only expressed in WT26°C
B0S6K3	CACYBP	cacybp	ENSDARG00000014731	calcyclin binding protein	Only expressed in WT26°C
Q568I9	CAMK4	camk4	ENSDARG00000005372	calcium/calmodulin dependent protein kinase IV	Only expressed in WT26°C
Q5TYZ5	CAND1	cand1	ENSDARG00000017841	cullin associated and neddylation dissociated 1	Only expressed in WT26°C
F1QKS4	CANX	canx	ENSDARG00000037488	calnexin	Only expressed in WT26°C
X1WFZ2	CAPNS1	capns1b	ENSDARG00000013804	calpain small subunit 1	Only expressed in WT26°C
Q6DI16	CASQ2	casq2	ENSDARG00000008982	calsequestrin 2	Only expressed in WT26°C
A0A2R8PXB7	CBX3	cbx3a	ENSDARG00000003860	chromobox 3	Only expressed in WT26°C
A0A0G2KUJ0	CCT2	cct2	ENSDARG00000104674	chaperonin containing TCP1 subunit 2	Only expressed in WT26°C
F1Q6P4	CD82	cd82a	ENSDARG00000019098	CD82 molecule	Only expressed in WT26°C
Q6DHC4	CFB	bfb	ENSDARG00000005616	complement factor B	Only expressed in WT26°C
Q5RIJ7	CHGA	chga	ENSDARG00000008829	chromogranin A	Only expressed in WT26°C
A2CEA5	CKMT2	ckmt2b	ENSDARG00000112795	creatine kinase, mitochondrial 2	Only expressed in WT26°C
Q08BY9	CLGN	clgn	ENSDARG00000009315	calmegin	Only expressed in WT26°C
F1QIN6	CLIP2	clip2	ENSDARG00000059596	CAP-Gly domain containing linker protein 2	Only expressed in WT26°C
Q5RH89	CMAS	cmasa	ENSDARG00000057334	cytidine monophosphate N-acetylneuraminic acid synthetase	Only expressed in WT26°C
F1QGK4	CNTNAP4	cntnap3	ENSDARG00000067824	contactin associated protein family member 4	Only expressed in WT26°C
Q6IQX2	COL1A2	col1a2	ENSDARG00000020007	collagen type I alpha 2 chain	Only expressed in WT26°C
B0R171	COPB2	copb2	ENSDARG00000038743	COPI coat complex subunit beta 2	Only expressed in WT26°C
A0A2R8QSI1	COPS7A	cops7a	ENSDARG00000112421	COP9 signalosome subunit 7A	Only expressed in WT26°C
Q6P6E6	COPS9	cops9	ENSDARG00000045296	COP9 signalosome subunit 9	Only expressed in WT26°C
F1R9X2	COQ3	coq3	ENSDARG00000069857	coenzyme Q3, methyltransferase	Only expressed in WT26°C
A5WW99	COQ5	coq5	ENSDARG00000035618	coenzyme Q5, methyltransferase	Only expressed in WT26°C
A0A2R8Q6S9	COQ6	coq6	ENSDARG00000060380	coenzyme Q6, monooxygenase	Only expressed in WT26°C
Q6TEN9	CPNE1	cpne1	ENSDARG00000075536	copine 1	Only expressed in WT26°C
B0UYA3	CRYL1	cryl1	ENSDARG00000003675	crystallin lambda 1	Only expressed in WT26°C
A5PN39	CRYZ	cryz	ENSDARG00000016074	crystallin zeta	Only expressed in WT26°C
Q7SZC2	CSE1L	cse1l	ENSDARG00000006963	chromosome segregation 1 like	Only expressed in WT26°C
Q91398	CSNK2B	csnk2b	ENSDARG00000077776	casein kinase 2 beta	Only expressed in WT26°C
A0A2R8QPP7	CTBP1	zgc:136929	ENSDARG00000019213	C-terminal binding protein 1	Only expressed in WT26°C
F8W3Q3	CTBP2	ctbp2a	ENSDARG00000044062	C-terminal binding protein 2	Only expressed in WT26°C
B7ZC77	CTNNA2	Ctnna2	ENSDARG00000024785	catenin alpha 2	Only expressed in WT26°C
A0A2R8QRI6	CYB5R1	cyb5r1	ENSDARG00000112062	cytochrome b5 reductase 1	Only expressed in WT26°C
B3DIT1	CYFIP2	cyfip2	ENSDARG00000036375	cytoplasmic FMR1 interacting protein 2	Only expressed in WT26°C
Q6NYL6	CYRIB	fam49bb	ENSDARG00000045417	CYFIP related Rac1 interactor B	Only expressed in WT26°C
X1WHH8	CYTH3	cyth1a	ENSDARG00000005159	cytohesin 3	Only expressed in WT26°C
F1R246	DARS1	dars1	ENSDARG00000070043	aspartyl-tRNA synthetase 1	Only expressed in WT26°C
A0A0R4IW36	DCTN1	dctn1b	ENSDARG00000056753	dynactin subunit 1	Only expressed in WT26°C
A0A0R4I9F5	DDOST	ddost	ENSDARG00000037318	dolichyl-diphosphooligosaccharide--protein glycosyltransferase non-catalytic subunit	Only expressed in WT26°C
B0S6P6	DDX3X	ddx3xa	ENSDARG00000020573	DEAD-box helicase 3 X-linked	Only expressed in WT26°C
B0JZJ1	DDX5	ddx5	ENSDARG00000038068	DEAD-box helicase 5	Only expressed in WT26°C
E7FD91	DDX6	ddx6	ENSDARG00000061338	DEAD-box helicase 6	Only expressed in WT26°C
F1QB21	DECR1	decr1	ENSDARG00000003869	2,4-dienoyl-CoA reductase 1	Only expressed in WT26°C
X1WE64	DMTN	dmtn	ENSDARG00000013110	dematin actin binding protein	Only expressed in WT26°C
A0A0R4IWM7	DMXL2	dmxl2	ENSDARG00000091293	Dmx like 2	Only expressed in WT26°C
E9QF63	DNM1	dnm1b	ENSDARG00000009281	dynamin 1	Only expressed in WT26°C
A0A0R4IXD8	Dync1i2	dync1i2b	ENSDARG00000103195	dynein cytoplasmic 1 intermediate chain 2	Only expressed in WT26°C
Q6TGT3	DYNLT3	dynlt3	ENSDARG00000046132	dynein light chain Tctex-type 3	Only expressed in WT26°C
F1QX93	ECI1	eci1	ENSDARG00000018002	enoyl-CoA delta isomerase 1	Only expressed in WT26°C
A0A0R4IAH3	ECI2	eci2	ENSDARG00000102412	enoyl-CoA delta isomerase 2	Only expressed in WT26°C
Q9I9E9	EIF2S1	eif2s1b	ENSDARG00000052178	eukaryotic translation initiation factor 2 subunit alpha	Only expressed in WT26°C
E9QBU9	EIF2S3	eif2s3	ENSDARG00000008292	eukaryotic translation initiation factor 2 subunit gamma	Only expressed in WT26°C
Q802C9	EIF4A1	eif4a1a	ENSDARG00000092115	eukaryotic translation initiation factor 4A1	Only expressed in WT26°C
A0A0R4IKW3	EIF4A3	eif4a3	ENSDARG00000102978	eukaryotic translation initiation factor 4A3	Only expressed in WT26°C
E9QCI1	ELOC	eloca	ENSDARG00000045355	elongin C	Only expressed in WT26°C
X1WFN0	EML2	eml2	ENSDARG00000008808	EMAP like 2	Only expressed in WT26°C
F1QIM7	EPHA4	epha4a	ENSDARG00000054454	EPH receptor A4	Only expressed in WT26°C
Q6P3G9	ERP44	erp44	ENSDARG00000019008	endoplasmic reticulum protein 44	Only expressed in WT26°C
Q66I16	ETFDH	etfdh	ENSDARG00000038834	electron transfer flavoprotein dehydrogenase	Only expressed in WT26°C
F1RBN6	ETHE1	ethe1	ENSDARG00000005713	ETHE1 persulfide dioxygenase	Only expressed in WT26°C
Q5TYY2	EXOC4	exoc4	ENSDARG00000004336	exocyst complex component 4	Only expressed in WT26°C
E7FE57	FAM107A	si:ch211-236d3.4	ENSDARG00000086300	family with sequence similarity 107 member A	Only expressed in WT26°C
E9QJ40	FAM120C	fam120c	ENSDARG00000019205	family with sequence similarity 120C	Only expressed in WT26°C
A0A2R8Q5C6	FAM91A1	fam91a1	ENSDARG00000003320	family with sequence similarity 91 member A1	Only expressed in WT26°C
B8JHS0	FARP1	farp1	ENSDARG00000074381	FERM, ARH/RhoGEF and pleckstrin domain protein 1	Only expressed in WT26°C
F1Q820	FARSB	farsb	ENSDARG00000016864	phenylalanyl-tRNA synthetase subunit beta	Only expressed in WT26°C
A0A2R8QH66	FAT4	fat4	ENSDARG00000105285	FAT atypical cadherin 4	Only expressed in WT26°C
F1QN60	FDPS	fdps	ENSDARG00000040890	farnesyl diphosphate synthase	Only expressed in WT26°C
F1RCG7	FKBP4	fkbp4	ENSDARG00000008447	FKBP prolyl isomerase 4	Only expressed in WT26°C
F1QEW4	FLOT1	flot1a	ENSDARG00000001710	flotillin 1	Only expressed in WT26°C
F1R159	FMR1	fmr1	ENSDARG00000037433	fragile X messenger ribonucleoprotein 1	Only expressed in WT26°C
Q1LUN9	GABBR2	gabbr2	ENSDARG00000061042	gamma-aminobutyric acid type B receptor subunit 2	Only expressed in WT26°C
Q5XJ10	GAPDH	gapdh	ENSDARG00000043457	glyceraldehyde-3-phosphate dehydrogenase	Only expressed in WT26°C
A0A2R8QK98	GAPVD1	gapvd1	ENSDARG00000090183	GTPase activating protein and VPS9 domains 1	Only expressed in WT26°C
F1QUV7	GARS1	gars1	ENSDARG00000059070	glycyl-tRNA synthetase 1	Only expressed in WT26°C
A0A0R4ISN6	GCDH	gcdhb	ENSDARG00000098831	glutaryl-CoA dehydrogenase	Only expressed in WT26°C
Q6IQE5	GET3	get3	ENSDARG00000018190	guided entry of tail-anchored proteins factor 3, ATPase	Only expressed in WT26°C
X1WGR7	GFPT1	gfpt1	ENSDARG00000057465	glutamine--fructose-6-phosphate transaminase 1	Only expressed in WT26°C
Q6B337	GIPC1	gipc1	ENSDARG00000104483	GIPC PDZ domain containing family member 1	Only expressed in WT26°C
E7FAZ2	GIT1	git1	ENSDARG00000039489	GIT ArfGAP 1	Only expressed in WT26°C
P62247	Gm14438	rps8	ENSDARG00000055996		Only expressed in WT26°C
Q1RLT1	GMPR2	gmpr2	ENSDARG00000061301	guanosine monophosphate reductase 2	Only expressed in WT26°C
Q7ZWI5	GNAI2	gnai2b	ENSDARG00000017294	G protein subunit alpha i2	Only expressed in WT26°C
A9JTC8	GNAI3	gnai3	ENSDARG00000030644	G protein subunit alpha i3	Only expressed in WT26°C
F1QJX7	GNAS	gnas	ENSDARG00000043094	GNAS complex locus	Only expressed in WT26°C
E7F0E2	GNPDA2	gnpda2	ENSDARG00000024443	glucosamine-6-phosphate deaminase 2	Only expressed in WT26°C
D3KYK7	GPHN	gphna	ENSDARG00000089076	gephyrin	Only expressed in WT26°C
E7FGF1	GPR158	gpr158b	ENSDARG00000079665	G protein-coupled receptor 158	Only expressed in WT26°C
X1WEL2	GPRC5B	gprc5ba	ENSDARG00000077080	G protein-coupled receptor class C group 5 member B	Only expressed in WT26°C
A0A2R8QNX8	GRID2	grid2	ENSDARG00000110593	glutamate ionotropic receptor delta type subunit 2	Only expressed in WT26°C
Q9YH61	GSK3A	gsk3ab	ENSDARG00000015681	glycogen synthase kinase 3 alpha	Only expressed in WT26°C
Q9YH60	GSK3B	gsk3ba	ENSDARG00000017803	glycogen synthase kinase 3 beta	Only expressed in WT26°C
F1QUM3	GSN	gsna	ENSDARG00000011459	gelsolin	Only expressed in WT26°C
E9QD21	GSTK1	gstk1	ENSDARG00000056510	glutathione S-transferase kappa 1	Only expressed in WT26°C
Q6PI20	H3-5	h3-5; h3f3a; h3f3b.1; h3f3d	ENSDARG00000045248; ENSDARG00000033009; ENSDARG00000111005; ENSDARG00000020504; ENSDARG00000068436; ENSDARG00000068434	H3.5 histone	Only expressed in WT26°C
E9QI36	HARS1	hars	ENSDARG00000003693	histidyl-tRNA synthetase 1	Only expressed in WT26°C
E7FBA7	HERC1	herc1	ENSDARG00000114013; ENSDARG00000077901	HECT and RLD domain containing E3 ubiquitin protein ligase family member 1	Only expressed in WT26°C
F1QTE2	HEXB	hexb	ENSDARG00000034368	hexosaminidase subunit beta	Only expressed in WT26°C
B0S642	HIBCH	hibch	ENSDARG00000054867	3-hydroxyisobutyryl-CoA hydrolase	Only expressed in WT26°C
B8JL30	HMGB2	hmgb2a	ENSDARG00000029722	high mobility group box 2	Only expressed in WT26°C
A0A2R8Q139	HNRNPK	hnrnpk	ENSDARG00000018914	heterogeneous nuclear ribonucleoprotein K	Only expressed in WT26°C
Q7ZV49	HPRT1	hprt1	ENSDARG00000008884	hypoxanthine phosphoribosyltransferase 1	Only expressed in WT26°C
Q8AYH1	HSD17B4	hsd17b4	ENSDARG00000101239	hydroxysteroid 17-beta dehydrogenase 4	Only expressed in WT26°C
Q6P5L8	HSDL2	hsdl2	ENSDARG00000002523	hydroxysteroid dehydrogenase like 2	Only expressed in WT26°C
Q7T3L3	HSP90B1	hsp90b1	ENSDARG00000003570	heat shock protein 90 beta family member 1	Only expressed in WT26°C
Q6NZU0	HSPA4	hspa4b	ENSDARG00000018989	heat shock protein family A (Hsp70) member 4	Only expressed in WT26°C
F1QL68	HUWE1	huwe1	ENSDARG00000016782	HECT, UBA and WWE domain containing E3 ubiquitin protein ligase 1	Only expressed in WT26°C
F1QSY7	IARS1	iars1	ENSDARG00000007955	isoleucyl-tRNA synthetase 1	Only expressed in WT26°C
F1QUQ0	IARS2	iars2	ENSDARG00000044134	isoleucyl-tRNA synthetase 2, mitochondrial	Only expressed in WT26°C
A0A2R8QMB7	IDH1	idh1	ENSDARG00000112650	isocitrate dehydrogenase (NADP(+)) 1	Only expressed in WT26°C
F8W2V6	IDH3B	idh3b	ENSDARG00000044753	isocitrate dehydrogenase (NAD(+)) 3 non-catalytic subunit beta	Only expressed in WT26°C
F1QZA4	IDH3G	idh3g	ENSDARG00000023648	isocitrate dehydrogenase (NAD(+)) 3 non-catalytic subunit gamma	Only expressed in WT26°C
B8JM93	IGBP1	igbp1	ENSDARG00000002184	immunoglobulin binding protein 1	Only expressed in WT26°C
Q6NZ06	ILF2	ilf2	ENSDARG00000014591	interleukin enhancer binding factor 2	Only expressed in WT26°C
Q6DGB2	IMPA1	impa1	ENSDARG00000003517	inositol monophosphatase 1	Only expressed in WT26°C
F6P8U0	IQCD	iqcd	ENSDARG00000035551	IQ motif containing D	Only expressed in WT26°C
Q08C33	ISOC1	isoc1	ENSDARG00000060069	isochorismatase domain containing 1	Only expressed in WT26°C
A0JME6	ISOC2	isoc2	ENSDARG00000013371	isochorismatase domain containing 2	Only expressed in WT26°C
Q8AW60	IVD	ivd	ENSDARG00000042853	isovaleryl-CoA dehydrogenase	Only expressed in WT26°C
F8W4M8	JUP	jupb	ENSDARG00000059067	junction plakoglobin	Only expressed in WT26°C
E7F3U4	KANK4	kank4	ENSDARG00000059473	KN motif and ankyrin repeat domains 4	Only expressed in WT26°C
F1QSI7	KATNAL2	katnal2	ENSDARG00000012275	katanin catalytic subunit A1 like 2	Only expressed in WT26°C
A0A286Y8D0	KCNK10	kcnk10b	ENSDARG00000045956	potassium two pore domain channel subfamily K member 10	Only expressed in WT26°C
A0A2R8RKI9	KIRREL2	kirrel3l	ENSDARG00000104665	kirre like nephrin family adhesion molecule 2	Only expressed in WT26°C
F1QEW3	KPNA4	kpna4	ENSDARG00000023190	karyopherin subunit alpha 4	Only expressed in WT26°C
A0A0R4IMZ8	KPNB1	kpnb1	ENSDARG00000104889	karyopherin subunit beta 1	Only expressed in WT26°C
B0UYS0	KRT17	krt15	ENSDARG00000036840	keratin 17	Only expressed in WT26°C
A8E5I2	KRT18	krt18b	ENSDARG00000028618	keratin 18	Only expressed in WT26°C
F1R5A5	KRT8	krt5	ENSDARG00000112017	keratin 8	Only expressed in WT26°C
Q1LVF0	LAMC1	lamc1	ENSDARG00000036279	laminin subunit gamma 1	Only expressed in WT26°C
Q90ZL2	LANCL1	lancl1	ENSDARG00000013741	LanC like glutathione S-transferase 1	Only expressed in WT26°C
Q9PVK5	LDHA	ldha	ENSDARG00000101251	lactate dehydrogenase A	Only expressed in WT26°C
Q6P0D2	LGI1	lgi1a	ENSDARG00000020493	leucine rich glioma inactivated 1	Only expressed in WT26°C
A5PLK2	LHPP	lhpp	ENSDARG00000060196	phospholysine phosphohistidine inorganic pyrophosphate phosphatase	Only expressed in WT26°C
F1QPI4	LLGL1	llgl1	ENSDARG00000009693	LLGL scribble cell polarity complex component 1	Only expressed in WT26°C
F1QY34	LRP1	lrp1ab	ENSDARG00000029146	LDL receptor related protein 1	Only expressed in WT26°C
A0A2R8QRN5	MADD	madd	ENSDARG00000115764	MAP kinase activating death domain	Only expressed in WT26°C
Q6NSN2	MAOB	mao	ENSDARG00000023712	monoamine oxidase B	Only expressed in WT26°C
A0A0R4ICI1	MAP4K4	map4k4	ENSDARG00000098670	mitogen-activated protein kinase kinase kinase kinase 4	Only expressed in WT26°C
A0A0R4I9H8	MAPK10	mapk10	ENSDARG00000102730	mitogen-activated protein kinase 10	Only expressed in WT26°C
Q7ZVK8	MAPK3	mapk3	ENSDARG00000070573	mitogen-activated protein kinase 3	Only expressed in WT26°C
A0A0R4IJL5	MBOAT2	mboat2b	ENSDARG00000042551	membrane bound O-acyltransferase domain containing 2	Only expressed in WT26°C
A0A0R4IU50	MCAM	mcama	ENSDARG00000110844	melanoma cell adhesion molecule	Only expressed in WT26°C
Q08BI9	MCU	mcu	ENSDARG00000101175	mitochondrial calcium uniporter	Only expressed in WT26°C
A4QPA0	ME3	me3	ENSDARG00000002305	malic enzyme 3	Only expressed in WT26°C
F1RBY0	MINDY2	mindy2	ENSDARG00000017431	MINDY lysine 48 deubiquitinase 2	Only expressed in WT26°C
A5D6S3	MMUT	mut	ENSDARG00000060554	methylmalonyl-CoA mutase	Only expressed in WT26°C
Q3ZB95	MPI	mpi	ENSDARG00000030786	mannose phosphate isomerase	Only expressed in WT26°C
F1Q9K6	MPST	mpst	ENSDARG00000093235	mercaptopyruvate sulfurtransferase	Only expressed in WT26°C
Q9MIY5	MT-ATP6	mt-atp6	ENSDARG00000063911	ATP synthase F0 subunit 6	Only expressed in WT26°C
P0C8M4	MTURN	mturn	ENSDARG00000074505	maturin, neural progenitor differentiation regulator homolog	Only expressed in WT26°C
Q6WFZ4	MTX2	mtx2	ENSDARG00000029415	metaxin 2	Only expressed in WT26°C
B0V3S8	MYEF2	myef2	ENSDARG00000059398	myelin expression factor 2	Only expressed in WT26°C
F1QJK4	Myh9	myh9b	ENSDARG00000001014	myosin, heavy chain 9	Only expressed in WT26°C
E7F8T6	NAMPT	nampt1	ENSDARG00000030598	nicotinamide phosphoribosyltransferase	Only expressed in WT26°C
Q803X7	NAP1L1	nap1l1	ENSDARG00000101813	nucleosome assembly protein 1 like 1	Only expressed in WT26°C
Q6DHK1	NAXE	naxe	ENSDARG00000058806	NAD(P)HX epimerase	Only expressed in WT26°C
Q7SY38	NDRG3	ndrg3a	ENSDARG00000013087	NDRG family member 3	Only expressed in WT26°C
F1RBK6	NDUFA6	ndufa6	ENSDARG00000038028	NADH:ubiquinone oxidoreductase subunit A6	Only expressed in WT26°C
F1QJ56	NDUFB10	ndufb10	ENSDARG00000028889	NADH:ubiquinone oxidoreductase subunit B10	Only expressed in WT26°C
Q6P119	NDUFB3	ndufb3	ENSDARG00000075709	NADH:ubiquinone oxidoreductase subunit B3	Only expressed in WT26°C
F1Q4N4	NDUFS2	ndufs2	ENSDARG00000007526	NADH:ubiquinone oxidoreductase core subunit S2	Only expressed in WT26°C
F1QHE9	NDUFS7	ndufs7	ENSDARG00000074552	NADH:ubiquinone oxidoreductase core subunit S7	Only expressed in WT26°C
B0R023	NEDD8	nedd8l	ENSDARG00000103472	NEDD8 ubiquitin like modifier	Only expressed in WT26°C
E7F9X0	NHSL2	nhsl2	ENSDARG00000089066	NHS like 2	Only expressed in WT26°C
Q9PU58	NIPSNAP2	nipsnap2	ENSDARG00000007264	nipsnap homolog 2	Only expressed in WT26°C
F1QX74	NLGN2	nlgn2b	ENSDARG00000079251	neuroligin 2	Only expressed in WT26°C
Q9PTF3	NME3	nme3	ENSDARG00000100990	NME/NM23 nucleoside diphosphate kinase 3	Only expressed in WT26°C
F1QRM9	NPEPPS	npepps	ENSDARG00000044943	aminopeptidase puromycin sensitive	Only expressed in WT26°C
A4JYK5	NPTN	nptnb	ENSDARG00000043864	neuroplastin	Only expressed in WT26°C
A0A2R8RMW2	NRP1	nrp1a	ENSDARG00000102153	neuropilin 1	Only expressed in WT26°C
A0A1D5NSX7	NRXN2	nrxn2b	ENSDARG00000063150	neurexin 2	Only expressed in WT26°C
Q6NV13	NUDC	nudc	ENSDARG00000104837	nuclear distribution C, dynein complex regulator	Only expressed in WT26°C
Q7T3C6	NUDT21	nudt21	ENSDARG00000003153	nudix hydrolase 21	Only expressed in WT26°C
B8JI08	OGDH	ogdha	ENSDARG00000034270	oxoglutarate dehydrogenase	Only expressed in WT26°C
E7FGK9	OGDHL	ogdhl	ENSDARG00000079249	oxoglutarate dehydrogenase L	Only expressed in WT26°C
Q7ZU42	OLA1	ola1	ENSDARG00000044565	Obg like ATPase 1	Only expressed in WT26°C
B7ZD17	OLFM1	olfm1b	ENSDARG00000014053	olfactomedin 1	Only expressed in WT26°C
A0A1D5NT06	Otub1	otub1b	ENSDARG00000011462	OTU domain, ubiquitin aldehyde binding 1	Only expressed in WT26°C
Q7T394	PAFAH1B1	pafah1b1a	ENSDARG00000032013	platelet activating factor acetylhydrolase 1b regulatory subunit 1	Only expressed in WT26°C
A2BGB4	PAFAH1B2	pafah1b2	ENSDARG00000035352	platelet activating factor acetylhydrolase 1b catalytic subunit 2	Only expressed in WT26°C
E9QCS6	PAFAH1B3	pafah1b3	ENSDARG00000058047	platelet activating factor acetylhydrolase 1b catalytic subunit 3	Only expressed in WT26°C
A0A2R8PV58	PCCA	pcca	ENSDARG00000110281	propionyl-CoA carboxylase subunit alpha	Only expressed in WT26°C
B0V0X1	PCCB	pccb	ENSDARG00000038910	propionyl-CoA carboxylase subunit beta	Only expressed in WT26°C
A0A0R4I9U6	PCDHA8	pcdh2ab9	ENSDARG00000101318	protocadherin alpha 8	Only expressed in WT26°C
A0A0R4ILP7	PCDHB3	pcdh1g18	ENSDARG00000099447	protocadherin beta 3	Only expressed in WT26°C
A8BAQ7	PCYT2	pcyt2	ENSDARG00000043003	phosphate cytidylyltransferase 2, ethanolamine	Only expressed in WT26°C
Q1ECX9	PDIA4	pdia4	ENSDARG00000018491	protein disulfide isomerase family A member 4	Only expressed in WT26°C
Q90WA5	PDIA6	pdia6	ENSDARG00000009001	protein disulfide isomerase family A member 6	Only expressed in WT26°C
B8A4Q2	PDXK	pdxkb	ENSDARG00000036546	pyridoxal kinase	Only expressed in WT26°C
A0A0R4IEX8	PFKL	pfkla	ENSDARG00000060504	phosphofructokinase, liver type	Only expressed in WT26°C
F1Q883	PGD	pgd	ENSDARG00000015343	phosphogluconate dehydrogenase	Only expressed in WT26°C
Q7SZC7	PGRMC2	pgrmc2	ENSDARG00000030237	progesterone receptor membrane component 2	Only expressed in WT26°C
E9QHY3	PHF5A	phf5a	ENSDARG00000114593	PHD finger protein 5A	Only expressed in WT26°C
A4QNW7	PHYHIPL	phyhipl	ENSDARG00000070498	phytanoyl-CoA 2-hydroxylase interacting protein like	Only expressed in WT26°C
F1RCP0	PI4KA	pi4kaa	ENSDARG00000076724	phosphatidylinositol 4-kinase alpha	Only expressed in WT26°C
A0A2R8QP47	PIP4K2C	pip4k2ca	ENSDARG00000031020	phosphatidylinositol-5-phosphate 4-kinase type 2 gamma	Only expressed in WT26°C
A0A2R8PX90	PITPNA	pitpnab	ENSDARG00000112446	phosphatidylinositol transfer protein alpha	Only expressed in WT26°C
A0A0R4ILR6	PITPNM3	plrdgb	ENSDARG00000089101	PITPNM family member 3	Only expressed in WT26°C
F1Q7A3	PLCL1	plcl1	ENSDARG00000067676	phospholipase C like 1 (inactive)	Only expressed in WT26°C
A5WV02	PLEC	pleca	ENSDARG00000062590	plectin	Only expressed in WT26°C
B1H1M3	PLPBP	plpbp	ENSDARG00000060288	pyridoxal phosphate binding protein	Only expressed in WT26°C
A0A0A0MPG5	PLXNA3	plxna3	ENSDARG00000007172	plexin A3	Only expressed in WT26°C
F1QT45	PNN	pnn	ENSDARG00000015851	pinin, desmosome associated protein	Only expressed in WT26°C
Q6IQL7	PPID	ppid	ENSDARG00000038835	peptidylprolyl isomerase D	Only expressed in WT26°C
F1R8A3	PPM1H	ppm1h	ENSDARG00000063684	protein phosphatase, Mg2+/Mn2+ dependent 1H	Only expressed in WT26°C
Q7ZV37	PPME1	ppme1	ENSDARG00000009771	protein phosphatase methylesterase 1	Only expressed in WT26°C
F1QI59	PPP1CB	ppp1cb	ENSDARG00000044153	protein phosphatase 1 catalytic subunit beta	Only expressed in WT26°C
A0A0R4IZT6	PPP1CC	ppp1cc	ENSDARG00000099226	protein phosphatase 1 catalytic subunit gamma	Only expressed in WT26°C
Q32PL1	PPP1R7	ppp1r7	ENSDARG00000009740	protein phosphatase 1 regulatory subunit 7	Only expressed in WT26°C
A0A2R8QR28	PPP1R9B	ppp1r9ba	ENSDARG00000079366	protein phosphatase 1 regulatory subunit 9B	Only expressed in WT26°C
F1Q6Z7	PPP2CA	ppp2cab	ENSDARG00000053404	protein phosphatase 2 catalytic subunit alpha	Only expressed in WT26°C
A2BG80	PPP2R2A	ppp2r2ab	ENSDARG00000006624	protein phosphatase 2 regulatory subunit Balpha	Only expressed in WT26°C
Q8AXX6	PPP2R5E	ppp2r5ea	ENSDARG00000015474	protein phosphatase 2 regulatory subunit B'epsilon	Only expressed in WT26°C
F1QQK7	PREX1	prex1	ENSDARG00000075793	phosphatidylinositol-3,4,5-trisphosphate dependent Rac exchange factor 1	Only expressed in WT26°C
Q6DBV8	PRKACA	prkacab	ENSDARG00000016809	protein kinase cAMP-activated catalytic subunit alpha	Only expressed in WT26°C
A0A140LGB8	PRKAR2B	si:ch211-272n13.7	ENSDARG00000036446	protein kinase cAMP-dependent type II regulatory subunit beta	Only expressed in WT26°C
A0A2R8QMW2	PRKCB	prkcbb	ENSDARG00000022254	protein kinase C beta	Only expressed in WT26°C
E7F368	PRKCE	prkcea	ENSDARG00000003008	protein kinase C epsilon	Only expressed in WT26°C
F1RBW3	PRKCSH	prkcsh	ENSDARG00000004470	protein kinase C substrate 80K-H	Only expressed in WT26°C
Q7ZV92	PRPF19	prpf19	ENSDARG00000015239	pre-mRNA processing factor 19	Only expressed in WT26°C
Q6NYR9	Prps1l3	prps1a	ENSDARG00000015524	phosphoribosyl pyrophosphate synthetase 1-like 3	Only expressed in WT26°C
A0A2R8QMC5	PSD3	psd3l	ENSDARG00000104820	pleckstrin and Sec7 domain containing 3	Only expressed in WT26°C
Q4V918	PSMA3	psma3	ENSDARG00000086618	proteasome 20S subunit alpha 3	Only expressed in WT26°C
Q7ZV77	PSMA4	psma4	ENSDARG00000045928	proteasome 20S subunit alpha 4	Only expressed in WT26°C
A0A0R4IWP3	PSMB2	psmb2	ENSDARG00000031511	proteasome 20S subunit beta 2	Only expressed in WT26°C
Q7ZUJ8	PSMB3	psmb3	ENSDARG00000013938	proteasome 20S subunit beta 3	Only expressed in WT26°C
A8E7N8	PSMB4	psmb4	ENSDARG00000054696	proteasome 20S subunit beta 4	Only expressed in WT26°C
B0R028	PSMB5	psmb5	ENSDARG00000075445	proteasome 20S subunit beta 5	Only expressed in WT26°C
B0R1D0	PSMC4	psmc4	ENSDARG00000109415	proteasome 26S subunit, ATPase 4	Only expressed in WT26°C
Q6DRD2	PSMC6	psmc6	ENSDARG00000037038	proteasome 26S subunit, ATPase 6	Only expressed in WT26°C
F1QY43	PSMD1	psmd1	ENSDARG00000003189	proteasome 26S subunit, non-ATPase 1	Only expressed in WT26°C
Q8AW07	PSMD12	psmd12	ENSDARG00000052377	proteasome 26S subunit, non-ATPase 12	Only expressed in WT26°C
Q6NYV1	PSMD3	psmd3	ENSDARG00000018124	proteasome 26S subunit, non-ATPase 3	Only expressed in WT26°C
Q7ZYX7	PSMD7	psmd7	ENSDARG00000102417	proteasome 26S subunit, non-ATPase 7	Only expressed in WT26°C
Q6IQH4	PSMD8	psmd8	ENSDARG00000020454	proteasome 26S subunit, non-ATPase 8	Only expressed in WT26°C
A0A2R8Q159	PTGES3	ptges3a	ENSDARG00000113517	prostaglandin E synthase 3	Only expressed in WT26°C
A0A2R8Q3X8	PTPRD	ptprd	ENSDARG00000104937	protein tyrosine phosphatase receptor type D	Only expressed in WT26°C
A0A0R4IIZ4	PTPRN2	ptprn2	ENSDARG00000114075	protein tyrosine phosphatase receptor type N2	Only expressed in WT26°C
A0A2R8Q8N9	PYGB	pygb	ENSDARG00000116450	glycogen phosphorylase B	Only expressed in WT26°C
F1QBP2	RAB14	rab14l	ENSDARG00000035188	RAB14, member RAS oncogene family	Only expressed in WT26°C
Q6P129	RAB18	rab18a	ENSDARG00000055291	RAB18, member RAS oncogene family	Only expressed in WT26°C
Q1L986	RAB3B	rab3b	ENSDARG00000114797	RAB3B, member RAS oncogene family	Only expressed in WT26°C
Q6DGH8	RAB3C	rab3c	ENSDARG00000014462	RAB3C, member RAS oncogene family	Only expressed in WT26°C
Q7ZUG4	RAB5A	rab5ab	ENSDARG00000007257	RAB5A, member RAS oncogene family	Only expressed in WT26°C
A0A0G2KLX0	RABGAP1	rabgap1	ENSDARG00000098967	RAB GTPase activating protein 1	Only expressed in WT26°C
O42248	RACK1	gnb2l1	ENSDARG00000041619	receptor for activated C kinase 1	Only expressed in WT26°C
Q7T383	RALA	ralaa	ENSDARG00000045463	RAS like proto-oncogene A	Only expressed in WT26°C
Z4YIG5	RAP1B	rap1b	ENSDARG00000008867	RAP1B, member of RAS oncogene family	Only expressed in WT26°C
A2CE86	RASL10B	rasl10a	ENSDARG00000062314	RAS like family 10 member B	Only expressed in WT26°C
E9QC86	RBBP7	rbb4l	ENSDARG00000015208	RB binding protein 7, chromatin remodeling factor	Only expressed in WT26°C
A0A0G2KLK6	RFX7	rfx7b	ENSDARG00000103691	regulatory factor X7	Only expressed in WT26°C
A0A2U3TVS8	RNPS1	rnps1	ENSDARG00000015853	RNA binding protein with serine rich domain 1	Only expressed in WT26°C
A0A2R8Q8M5	RPL10A	rpl10a	ENSDARG00000115649	ribosomal protein L10a	Only expressed in WT26°C
Q6IQI6	RPL11	rpl11	ENSDARG00000043509	ribosomal protein L11	Only expressed in WT26°C
Q1LYB7	RPL13A	rpl13a	ENSDARG00000044093	ribosomal protein L13a	Only expressed in WT26°C
Q7ZWJ4	RPL18A	rpl18a	ENSDARG00000025073	ribosomal protein L18a	Only expressed in WT26°C
F1QFV6	RPL28	rpl28	ENSDARG00000005791	ribosomal protein L28	Only expressed in WT26°C
Q5BJJ2	RPL3	rpl3	ENSDARG00000003599	ribosomal protein L3	Only expressed in WT26°C
Q1L8Q7	RPL30	rpl30	ENSDARG00000035871	ribosomal protein L30	Only expressed in WT26°C
F1QFW5	RPN2	rpn2	ENSDARG00000009724	ribophorin II	Only expressed in WT26°C
Q1LWH1	RPS16	rps16	ENSDARG00000045487	ribosomal protein S16	Only expressed in WT26°C
Q7SXA3	RPS27A	rps27a	ENSDARG00000032725	ribosomal protein S27a	Only expressed in WT26°C
Q642H9	RPS4X	rps4x	ENSDARG00000014690	ribosomal protein S4 X-linked	Only expressed in WT26°C
P62084	RPS7	rps7	ENSDARG00000042566	ribosomal protein S7	Only expressed in WT26°C
B5DDE8	RPS8	rps8b	ENSDARG00000057368	ribosomal protein S8	Only expressed in WT26°C
F1QZY9	RTN4IP1	rtn4ip1	ENSDARG00000031366	reticulon 4 interacting protein 1	Only expressed in WT26°C
A0A0G2KQB9	RYR2	ryr2a	ENSDARG00000098856	ryanodine receptor 2	Only expressed in WT26°C
Q6XG62	S100A4	icn	ENSDARG00000009978	S100 calcium binding protein A4	Only expressed in WT26°C
Q6PBX2	SAR1B	sar1b	ENSDARG00000103403	secretion associated Ras related GTPase 1B	Only expressed in WT26°C
F1QT63	SARNP	sarnp	ENSDARG00000059357	SAP domain containing ribonucleoprotein	Only expressed in WT26°C
A3QJX4	SARS2	sars2	ENSDARG00000102736	seryl-tRNA synthetase 2, mitochondrial	Only expressed in WT26°C
A0A2R8RLE3	SCRN3	scrn3	ENSDARG00000016611	secernin 3	Only expressed in WT26°C
E9QBZ6	SDCBP	sdcbp2	ENSDARG00000012513	syndecan binding protein	Only expressed in WT26°C
A0A0R4IBT7	SDR39U1	sdr39u1	ENSDARG00000099617	short chain dehydrogenase/reductase family 39U member 1	Only expressed in WT26°C
Q7T2E1	SEC13	sec13	ENSDARG00000054807	SEC13 homolog, nuclear pore and COPII coat complex component	Only expressed in WT26°C
Q568B3	SEPTIN10	sept10	ENSDARG00000099236	septin 10	Only expressed in WT26°C
Q8AYE3	SERPINC1	serpinc1	ENSDARG00000042684	serpin family C member 1	Only expressed in WT26°C
A0A2R8QNI9	SEZ6L2	sez6l2	ENSDARG00000116380	seizure related 6 homolog like 2	Only expressed in WT26°C
Q6NWB3	SF3B4	sf3b4	ENSDARG00000018574	splicing factor 3b subunit 4	Only expressed in WT26°C
F1QMG8	SGTA	sgta	ENSDARG00000019941	small glutamine rich tetratricopeptide repeat co-chaperone alpha	Only expressed in WT26°C
A0A140LG18	SH3GL3	sh3gl3a	ENSDARG00000013360	SH3 domain containing GRB2 like 3, endophilin A3	Only expressed in WT26°C
Q6DHI5	SIRT5	sirt5	ENSDARG00000039684	sirtuin 5	Only expressed in WT26°C
E9QJ49	SLC25A3	slc25a3b	ENSDARG00000025566	solute carrier family 25 member 3	Only expressed in WT26°C
A0A2R8QGQ5	SLC2A1	slc2a1b	ENSDARG00000007412	solute carrier family 2 member 1	Only expressed in WT26°C
E7F1Z8	SLC44A2	slc44a2	ENSDARG00000037059	solute carrier family 44 member 2	Only expressed in WT26°C
A0A0R4IFX9	SLC4A10	slc4a10a	ENSDARG00000063133	solute carrier family 4 member 10	Only expressed in WT26°C
A0A2R8QD45	SLC4A4	slc4a4a	ENSDARG00000013730	solute carrier family 4 member 4	Only expressed in WT26°C
A0A140LG64	SLC6A11	slc6a11b	ENSDARG00000087981	solute carrier family 6 member 11	Only expressed in WT26°C
F1QZU3	SLC6A13	slc6a13	ENSDARG00000067567	solute carrier family 6 member 13	Only expressed in WT26°C
A0A2R8Q8E9	SLC6A5	slc6a5	ENSDARG00000067964	solute carrier family 6 member 5	Only expressed in WT26°C
E7EXU6	SLC7A8	slc7a8a	ENSDARG00000075831	solute carrier family 7 member 8	Only expressed in WT26°C
B2CZC4	SLC8A2	slc8a2b	ENSDARG00000100592	solute carrier family 8 member A2	Only expressed in WT26°C
A2BIM6	SMAP1	smap1	ENSDARG00000031302	small ArfGAP 1	Only expressed in WT26°C
E7FFZ4	SMARCC2	smarcc2	ENSDARG00000077946	SWI/SNF related, matrix associated, actin dependent regulator of chromatin subfamily c member 2	Only expressed in WT26°C
Q6DRM9	SMC1A	smc1al	ENSDARG00000058203	structural maintenance of chromosomes 1A	Only expressed in WT26°C
A0A0R4ITA5	SMC3	smc3	ENSDARG00000112055	structural maintenance of chromosomes 3	Only expressed in WT26°C
F1RDD7	SMS	sms	ENSDARG00000008155	spermine synthase	Only expressed in WT26°C
Q5RGK8	SND1	snd1	ENSDARG00000006766	staphylococcal nuclease and tudor domain containing 1	Only expressed in WT26°C
F6P9M5	SNRPA1	snrpa1	ENSDARG00000024651	small nuclear ribonucleoprotein polypeptide A'	Only expressed in WT26°C
B8JKY9	SNRPD1	snrpd1	ENSDARG00000011648	small nuclear ribonucleoprotein D1 polypeptide	Only expressed in WT26°C
Q7ZV23	SNU13	snu13b	ENSDARG00000023299	small nuclear ribonucleoprotein 13	Only expressed in WT26°C
F1QYT2	SQOR	sqor	ENSDARG00000017034	sulfide quinone oxidoreductase	Only expressed in WT26°C
A5WWG5	SRSF3	srsf3b	ENSDARG00000059360	serine and arginine rich splicing factor 3	Only expressed in WT26°C
B8A5I7	SSBP1	ssbp1	ENSDARG00000039350	single stranded DNA binding protein 1	Only expressed in WT26°C
E9QHX8	SSR4	ssr4	ENSDARG00000019444	signal sequence receptor subunit 4	Only expressed in WT26°C
Q7ZW92	STRAP	strap	ENSDARG00000007405	serine/threonine kinase receptor associated protein	Only expressed in WT26°C
X1WCQ3	SV2B	sv2bb	ENSDARG00000060711	synaptic vesicle glycoprotein 2B	Only expressed in WT26°C
B3DJ38	SYT12	syt12	ENSDARG00000101776	synaptotagmin 12	Only expressed in WT26°C
A0A1L1QZF2	TALDO1	taldo1	ENSDARG00000103369	transaldolase 1	Only expressed in WT26°C
Q6NYX2	TARDBP	tardbpa	ENSDARG00000004452	TAR DNA binding protein	Only expressed in WT26°C
A0A2R8QFG4	TBC1D24	tbc1d24	ENSDARG00000069339	TBC1 domain family member 24	Only expressed in WT26°C
Q803P2	TCP1	tcp1	ENSDARG00000017891	t-complex 1	Only expressed in WT26°C
A0A5H1ZRH2	THSD7A	thsd7aa	ENSDARG00000061479	thrombospondin type 1 domain containing 7A	Only expressed in WT26°C
E7F8S4	TKT	tkta	ENSDARG00000029689	transketolase	Only expressed in WT26°C
F1QQI6	TOMM70	tomm70a	ENSDARG00000029639	translocase of outer mitochondrial membrane 70	Only expressed in WT26°C
A7E2K1	Tpm1	tpm1	ENSDARG00000087402	tropomyosin 1, alpha	Only expressed in WT26°C
Q4V9N1	TSN	tsn	ENSDARG00000041830	translin	Only expressed in WT26°C
B0VEQ2	TSPAN7	tspan7b	ENSDARG00000008407	tetraspanin 7	Only expressed in WT26°C
E7F5H4	TTYH3	ttyh3a	ENSDARG00000034473	tweety family member 3	Only expressed in WT26°C
Q6DKF4	TWF1	twf1b	ENSDARG00000011661	twinfilin actin binding protein 1	Only expressed in WT26°C
X1WER2	UBA5	uba5	ENSDARG00000063588	ubiquitin like modifier activating enzyme 5	Only expressed in WT26°C
F1QWM3	UBE2K	ube2ka	ENSDARG00000089055	ubiquitin conjugating enzyme E2 K	Only expressed in WT26°C
A2BIR5	UBE2L3	ube2l3b	ENSDARG00000027141	ubiquitin conjugating enzyme E2 L3	Only expressed in WT26°C
F1R1E9	UBE2V1	ube2v1	ENSDARG00000041875	ubiquitin conjugating enzyme E2 V1	Only expressed in WT26°C
F1R4B5	UBE3A	ube3a	ENSDARG00000055737	ubiquitin protein ligase E3A	Only expressed in WT26°C
F1R984	UBR4	ubr4	ENSDARG00000009549	ubiquitin protein ligase E3 component n-recognin 4	Only expressed in WT26°C
Q6NWL6	UCHL5	uchl5	ENSDARG00000103404	ubiquitin C-terminal hydrolase L5	Only expressed in WT26°C
F1QK92	UQCC1	uqcc1	ENSDARG00000068176	ubiquinol-cytochrome c reductase complex assembly factor 1	Only expressed in WT26°C
A0A2R8QLN9	USO1	uso1	ENSDARG00000019581	USO1 vesicle transport factor	Only expressed in WT26°C
I3ISS5	USP7	usp7	ENSDARG00000073710	ubiquitin specific peptidase 7	Only expressed in WT26°C
B0V210	VANGL1	vangl1	ENSDARG00000004305	VANGL planar cell polarity protein 1	Only expressed in WT26°C
Q503D5	VBP1	vbp1	ENSDARG00000030241	VHL binding protein 1	Only expressed in WT26°C
Q6ZM34	VPS35	vps35	ENSDARG00000008224	VPS35 retromer complex component	Only expressed in WT26°C
E9QH92	VPS36	vps36	ENSDARG00000057021	vacuolar protein sorting 36 homolog	Only expressed in WT26°C
A0A2R8QAM7	VPS53	vps53	ENSDARG00000116674	VPS53 subunit of GARP complex	Only expressed in WT26°C
F1QEB7	WDR11	wdr11	ENSDARG00000075245	WD repeat domain 11	Only expressed in WT26°C
E7FEE4	WDR37	wdr37	ENSDARG00000074611	WD repeat domain 37	Only expressed in WT26°C
E7F4B9	WDR47	wdr47a	ENSDARG00000078136	WD repeat domain 47	Only expressed in WT26°C
A0A2R8QMT2	WDR7	wdr7	ENSDARG00000100274	WD repeat domain 7	Only expressed in WT26°C
A0A0R4I9C1	YARS1	yars1	ENSDARG00000035913	tyrosyl-tRNA synthetase 1	Only expressed in WT26°C

## Sheet: S7_HT34°vsWT34°
Protein IDs/UniProt Accession	Gene symbol (Homo sapiens)	Gene Symbol (Danio rerio)	Ensembl Gene ID (Danio rerio)	Entrez gene name	Welch's T-test Difference LFQ
Q90485	HBE1	ba2l; ba2	ENSDARG00000097238	hemoglobin subunit epsilon 1	-2.11533
Q285P3	SLC2A1	slc2a1a	ENSDARG00000001437	solute carrier family 2 member 1	-1.55671
Q7ZUZ7	Arf2	arf2b	ENSDARG00000016393	ADP-ribosylation factor 2	-1.546
A8KBX3	FN3KRP	fn3krp	ENSDARG00000098208	fructosamine 3 kinase related protein	-1.48382
Q98874	ERH	erh	ENSDARG00000032866	ERH mRNA splicing and mitosis factor	-1.27853
B3DJ34	PIP4K2A	pip4k2aa	ENSDARG00000003776	phosphatidylinositol-5-phosphate 4-kinase type 2 alpha	-1.1878
F1QTE2	HEXB	hexb	ENSDARG00000034368	hexosaminidase subunit beta	-1.10214
Q4VBV1	UQCRB	uqcrb	ENSDARG00000011146	ubiquinol-cytochrome c reductase binding protein	-1.09992
Q6DHT4	ALDH6A1	aldh6a1	ENSDARG00000053485	aldehyde dehydrogenase 6 family member A1	-1.00887
A0A0R4ISN6	GCDH	gcdhb	ENSDARG00000098831	glutaryl-CoA dehydrogenase	-0.982887
Q5RHQ7	HNRNPU	hnrnpub	ENSDARG00000004735	heterogeneous nuclear ribonucleoprotein U	-0.948612
Q7ZU46	HSPA4	hspa4a	ENSDARG00000004754	heat shock protein family A (Hsp70) member 4	-0.933484
A5PLK2	LHPP	lhpp	ENSDARG00000060196	phospholysine phosphohistidine inorganic pyrophosphate phosphatase	-0.924529
A2BIN5	MCCC2	mccc2	ENSDARG00000017571	methylcrotonyl-CoA carboxylase subunit 2	-0.901361
Q6ZM13	HBZ	hbaa2	ENSDARG00000069735	hemoglobin subunit zeta	-0.899562
A5PN39	CRYZ	cryz	ENSDARG00000016074	crystallin zeta	-0.898578
Q803P2	TCP1	tcp1	ENSDARG00000017891	t-complex 1	-0.871121
O42248	RACK1	gnb2l1	ENSDARG00000041619	receptor for activated C kinase 1	-0.866274
A2CG95	ACADM	acadm	ENSDARG00000038900	acyl-CoA dehydrogenase medium chain	-0.841756
Q5RH26	ATP5F1C	atp5f1c	ENSDARG00000045514	ATP synthase F1 subunit gamma	-0.836432
E7F624	MAP6A	map6a	ENSDARG00000074521	microtubule associated protein 6A	-0.823959
Q5XJA8	MAP2	map2	ENSDARG00000055052	microtubule associated protein 2	-0.808477
F1RBK6	NDUFA6	ndufa6	ENSDARG00000038028	NADH:ubiquinone oxidoreductase subunit A6	-0.789124
Q6P980	SOD2	sod2	ENSDARG00000042644	superoxide dismutase 2	-0.78868
A0A2R8QN30	MPZ	mpz	ENSDARG00000038609	myelin protein zero	-0.784501
E7F0E2	GNPDA2	gnpda2	ENSDARG00000024443	glucosamine-6-phosphate deaminase 2	-0.732747
A9JRE2	MRI1	mri1	ENSDARG00000075754	methylthioribose-1-phosphate isomerase 1	-0.72103
Q568Q7	STMN1	stmn1b	ENSDARG00000033655	stathmin 1	-0.719148
Q9DGI4	ATP1B3B	atp1b3b	ENSDARG00000042837	ATPase Na+/K+ transporting subunit beta 3B	-0.697196
F1RC82	NECTIN1	nectin1b	ENSDARG00000086034	nectin cell adhesion molecule 1	-0.69522
E9QHX8	SSR4	ssr4	ENSDARG00000019444	signal sequence receptor subunit 4	-0.656343
A0A0R4IXJ1	ELAVL4	elavl4	ENSDARG00000045639	ELAV like RNA binding protein 4	-0.646784
Q7T1D8	PHB1	phb	ENSDARG00000057414	prohibitin 1	-0.632785
Q08BA1	ATP5F1A	atp5fa1	ENSDARG00000010149	ATP synthase F1 subunit alpha	-0.62093
O57521	HSP90AB1	hsp90ab1	ENSDARG00000029150	heat shock protein 90 alpha family class B member 1	-0.589837
E7F1Y1	NFASC	nfasca	ENSDARG00000061099	neurofascin	-0.589654
A0A2R8RPV5	MAP6	map6b	ENSDARG00000074073	microtubule associated protein 6	-0.557305
Q7T3L3	HSP90B1	hsp90b1	ENSDARG00000003570	heat shock protein 90 beta family member 1	-0.548488
E9QCW1	CACNG8	cacng8b	ENSDARG00000070626	calcium voltage-gated channel auxiliary subunit gamma 8	-0.519614
B0UXW0	PIP4K2B	pip4k2ab	ENSDARG00000063544	phosphatidylinositol-5-phosphate 4-kinase type 2 beta	-0.511411
Q6P948	PDHA1	pdha1a	ENSDARG00000012387	pyruvate dehydrogenase E1 subunit alpha 1	-0.510145
A2AR68	GDI1	gdi1	ENSDARG00000056122	GDP dissociation inhibitor 1	-0.509962
F1R4C8	NDUFS3	ndufs3	ENSDARG00000015385	NADH:ubiquinone oxidoreductase core subunit S3	-0.4951
A4IGC1	NPTN	nptna	ENSDARG00000103002	neuroplastin	-0.478847
F1QY43	PSMD1	psmd1	ENSDARG00000003189	proteasome 26S subunit, non-ATPase 1	-0.464779
Q6DRD2	PSMC6	psmc6	ENSDARG00000037038	proteasome 26S subunit, ATPase 6	-0.457154
E7F6R0	PBXIP1	pbxip1b	ENSDARG00000011824	PBX homeobox interacting protein 1	-0.447853
X1WBR5	HSPA4L	hspa4l	ENSDARG00000053544	heat shock protein family A (Hsp70) member 4 like	-0.445027
F1QR62	CRMP1	crmp1	ENSDARG00000056742	collapsin response mediator protein 1	-0.389049
Q7ZV05	RPS11	rps11	ENSDARG00000053058	ribosomal protein S11	-0.369532
F1QF43	ADAM22	adam22	ENSDARG00000060532	ADAM metallopeptidase domain 22	-0.367373
Q6PC77	ATP5PD	atp5pd	ENSDARG00000098355	ATP synthase peripheral stalk subunit d	-0.361534
C7S6G4	F3	f3a	ENSDARG00000099124	coagulation factor III, tissue factor	-0.328247
B0R068	ATP1A1	atp1a1b	ENSDARG00000019856	ATPase Na+/K+ transporting subunit alpha 1	-0.30576
Q9DEU2	ATP1A3	atp1a3b	ENSDARG00000104139	ATPase Na+/K+ transporting subunit alpha 3	-0.288121
Q6PBK9	PRDX6	prdx6	ENSDARG00000043511	peroxiredoxin 6	-0.159463
A0A0G2L1F5	SPTBN1	sptbn1	ENSDARG00000102883	spectrin beta, non-erythrocytic 1	-0.101779
F8W4M7	ACO2	aco2	ENSDARG00000007294	aconitase 2	0.108337
Q5XJ10	GAPDH	gapdh	ENSDARG00000043457	glyceraldehyde-3-phosphate dehydrogenase	0.210181
A0A0R4IGN3	PDIA3	pdia3	ENSDARG00000102640	protein disulfide isomerase family A member 3	0.377588
Q1LVL2	AARS1	aars1	ENSDARG00000069142	alanyl-tRNA synthetase 1	0.4466
O42363	APOA1	apoa1	ENSDARG00000012076	apolipoprotein A1	0.45115
Q5RH89	CMAS	cmasa	ENSDARG00000057334	cytidine monophosphate N-acetylneuraminic acid synthetase	0.482053
A0A140LGB8	PRKAR2B	si:ch211-272n13.7	ENSDARG00000036446	protein kinase cAMP-dependent type II regulatory subunit beta	0.500503
F1QC70	Aldoart1	aldoca	ENSDARG00000057661	aldolase 1 A, retrogene 1	0.510869
Q6PFT7	COTL1	cotl1	ENSDARG00000026829	coactosin like F-actin binding protein 1	0.516513
Q8AWD0	VDAC2	vdac2	ENSDARG00000013623	voltage dependent anion channel 2	0.527032
Q6DRE6	RPL12	rpl12	ENSDARG00000006691	ribosomal protein L12	0.584828
A0A1D5NSX7	NRXN2	nrxn2b	ENSDARG00000063150	neurexin 2	0.694789
F1QPI4	LLGL1	llgl1	ENSDARG00000009693	LLGL scribble cell polarity complex component 1	0.74607
Q6PC44	CALB2A	calb2a	ENSDARG00000041062	calbindin 2A	0.7668
F1R5A9	L1CAM	l1camb	ENSDARG00000015025	L1 cell adhesion molecule	0.780414
Q6P969	EEF1A1	eef1a1a	ENSDARG00000039502	eukaryotic translation elongation factor 1 alpha 1	0.780457
F1QUY7	SLC6A1	slc6a1a	ENSDARG00000045944	solute carrier family 6 member 1	0.796592
B8A5D3	NARS1	nars1	ENSDARG00000061100	asparaginyl-tRNA synthetase 1	0.838952
Q6P2A9	FUBP1	fubp1	ENSDARG00000029248	far upstream element binding protein 1	0.841061
F1QF00	PGM1	pgm1	ENSDARG00000013561	phosphoglucomutase 1	0.86111
B8JLQ3	NCL	ncl	ENSDARG00000002710	nucleolin	0.902091
Q7SXN2	HNRNPDL	hnrnpdl	ENSDARG00000003429	heterogeneous nuclear ribonucleoprotein D like	0.917212
Q6PBY3	EDF1	edf1	ENSDARG00000009950	endothelial differentiation related factor 1	0.931577
B8A565	C9	c9	ENSDARG00000016319	complement C9	0.935714
A2BIR5	UBE2L3	ube2l3b	ENSDARG00000027141	ubiquitin conjugating enzyme E2 L3	0.959925
B2CZC2	SLC8A1	slc8a1b	ENSDARG00000043406	solute carrier family 8 member A1	0.993472
A0A286Y8D0	KCNK10	kcnk10b	ENSDARG00000045956	potassium two pore domain channel subfamily K member 10	1.00126
Q1LVF0	LAMC1	lamc1	ENSDARG00000036279	laminin subunit gamma 1	1.02283
A0A0R4IGK9	CAT	cat	ENSDARG00000104702	catalase	1.02909
E9QEE8	NDUFB4	ndufb4	ENSDARG00000019332	NADH:ubiquinone oxidoreductase subunit B4	1.07806
Q7ZUI4	TXN	zgc:56493	ENSDARG00000031435	thioredoxin	1.08078
F1QTB5	RPN1	rpn1	ENSDARG00000059323	ribophorin I	1.10203
Q6NX98	ST13	st13	ENSDARG00000021973	ST13 Hsp70 interacting protein	1.1265
B0UYS0	KRT15	krt15	ENSDARG00000036840	keratin 15	1.19148
Q6DHB6	KRT17	krt91	ENSDARG00000036830	keratin 17	1.23199
Q1LUZ9	CES1	ces3	ENSDARG00000041595	carboxylesterase 1	1.24245
A0A0R4IGX3	ITLN1	itln3	ENSDARG00000003523	intelectin 1	1.26841
A0A2R8QSI1	COPS7A	cops7a	ENSDARG00000112421	COP9 signalosome subunit 7A	1.33353
A0A0G2KLK6	RFX7	rfx7b	ENSDARG00000103691	regulatory factor X7	1.39031
F1R5A5	KRT8	krt5	ENSDARG00000112017	keratin 8	1.67223
Q6P0V8	ANXA5	anxa5b	ENSDARG00000016470	annexin A5	2.00776
Q1LVG7	ATP5F1D	atp5f1d	ENSDARG00000019404	ATP synthase F1 subunit delta	2.0185
F8W4C1	MBP	mbpb	ENSDARG00000089413	myelin basic protein	2.12216
Q6XG62	S100A4	icn	ENSDARG00000009978	S100 calcium binding protein A4	2.72593
A0A2R8PXE0	SERPINA9	serpina7	ENSDARG00000116067	serpin family A member 9	3.32781
Q8QHI1	ATP1B3A	atp1b3a	ENSDARG00000015790	ATPase Na+/K+ transporting subunit beta 3A	Only expressed in HT34°C
A0A2R8QSU3	CALB2	calb2a	ENSDARG00000110220	calbindin 2	Only expressed in HT34°C
Q5RHP5	ACBD3	acbd3	ENSDARG00000042623	acyl-CoA binding domain containing 3	Only expressed in HT34°C
F1QV17	ANK1	ank1b	ENSDARG00000074777	ankyrin 1	Only expressed in HT34°C
E7F4D7	ANKZF1	ankzf1	ENSDARG00000041904	ankyrin repeat and zinc finger peptidyl tRNA hydrolase 1	Only expressed in HT34°C
X1WHT2	AP2A1	ap2a1	ENSDARG00000054320	adaptor related protein complex 2 subunit alpha 1	Only expressed in HT34°C
Q7ZUW4	ARF5	arf5	ENSDARG00000070472	ADP ribosylation factor 5	Only expressed in HT34°C
Q7SZQ6	ARHGDIB	arhgdig	ENSDARG00000004034	Rho GDP dissociation inhibitor beta	Only expressed in HT34°C
Q6ZM62	ARPC3	arpc3	ENSDARG00000057882	actin related protein 2/3 complex subunit 3	Only expressed in HT34°C
E7FEZ9	ATOX1	atox1	ENSDARG00000087693	antioxidant 1 copper chaperone	Only expressed in HT34°C
H0WES8	ATP5MK	atp5md	ENSDARG00000096003	ATP synthase membrane subunit k	Only expressed in HT34°C
F1Q9J0	BAG3	bag3	ENSDARG00000039486	BAG cochaperone 3	Only expressed in HT34°C
A0A0R4ITU6	BTF3L4	btf3l4	ENSDARG00000089681	basic transcription factor 3 like 4	Only expressed in HT34°C
Q7SZP2	C1orf52	zgc:65873	ENSDARG00000103134	chromosome 1 open reading frame 52	Only expressed in HT34°C
Q5RIJ7	CHGA	chga	ENSDARG00000008829	chromogranin A	Only expressed in HT34°C
A2BHA3	CKM	ckma	ENSDARG00000035327	creatine kinase, M-type	Only expressed in HT34°C
A2CEA5	CKMT2	ckmt2b	ENSDARG00000112795	creatine kinase, mitochondrial 2	Only expressed in HT34°C
E7FCQ0	CNBP	cnbpb	ENSDARG00000070922	CCHC-type zinc finger nucleic acid binding protein	Only expressed in HT34°C
Q6P2U9	COPS3	cops3	ENSDARG00000008623	COP9 signalosome subunit 3	Only expressed in HT34°C
Q6P6E6	COPS9	cops9	ENSDARG00000045296	COP9 signalosome subunit 9	Only expressed in HT34°C
B0R0D7	CORO1C	coro1ca	ENSDARG00000035598	coronin 1C	Only expressed in HT34°C
A0A2R8Q0R6	CPNE2	cpne2	ENSDARG00000007753	copine 2	Only expressed in HT34°C
E9QGU0	CRH	crhb	ENSDARG00000027657	corticotropin releasing hormone	Only expressed in HT34°C
E7FD91	DDX6	ddx6	ENSDARG00000061338	DEAD-box helicase 6	Only expressed in HT34°C
A0A0R4IXD8	Dync1i2	dync1i2b	ENSDARG00000103195	dynein cytoplasmic 1 intermediate chain 2	Only expressed in HT34°C
F1Q8H6	ECH1	ech1	ENSDARG00000012915	enoyl-CoA hydratase 1	Only expressed in HT34°C
A0A2R8Q843	EIF4B	eif4bb	ENSDARG00000112432	eukaryotic translation initiation factor 4B	Only expressed in HT34°C
A0A0R4ICV9	EIF4H	eif4h	ENSDARG00000042252	eukaryotic translation initiation factor 4H	Only expressed in HT34°C
A0A0R4IB53	ENAH	enah	ENSDARG00000032049	ENAH actin regulator	Only expressed in HT34°C
Q1JPX3	FARSA	farsa	ENSDARG00000098825	phenylalanyl-tRNA synthetase subunit alpha	Only expressed in HT34°C
Q6NYE1	FGB	fgb	ENSDARG00000008969	fibrinogen beta chain	Only expressed in HT34°C
Q4V942	G3BP2	g3bp2b	ENSDARG00000074572	G3BP stress granule assembly factor 2	Only expressed in HT34°C
Q6DG93	GAP43	gap43	ENSDARG00000099744	growth associated protein 43	Only expressed in HT34°C
A2BG45	GIT2	git2a	ENSDARG00000061915	GIT ArfGAP 2	Only expressed in HT34°C
Q7ZV96	Gm5621	rpl10	ENSDARG00000025581	predicted gene 5621	Only expressed in HT34°C
F1QJX7	GNAS	gnas	ENSDARG00000043094	GNAS complex locus	Only expressed in HT34°C
E7FGF1	GPR158	gpr158b	ENSDARG00000079665	G protein-coupled receptor 158	Only expressed in HT34°C
A0A0R4IVS6	GRIP1	grip1	ENSDARG00000015053	glutamate receptor interacting protein 1	Only expressed in HT34°C
I3IST4	GRN	grna	ENSDARG00000004954	granulin precursor	Only expressed in HT34°C
Q68EH0	GSPT1	gspt1	ENSDARG00000031048	G1 to S phase transition 1	Only expressed in HT34°C
Q6IQG1	GUK1	guk1a	ENSDARG00000030340	guanylate kinase 1	Only expressed in HT34°C
B8JL30	HMGB2	hmgb2a	ENSDARG00000029722	high mobility group box 2	Only expressed in HT34°C
F1QSY7	IARS1	iars1	ENSDARG00000007955	isoleucyl-tRNA synthetase 1	Only expressed in HT34°C
Q503S9	IMPA2	impa2	ENSDARG00000059411	inositol monophosphatase 2	Only expressed in HT34°C
A8E7C5	INPP5F	inpp5f	ENSDARG00000061437	inositol polyphosphate-5-phosphatase F	Only expressed in HT34°C
A0JME6	ISOC2	isoc2	ENSDARG00000013371	isochorismatase domain containing 2	Only expressed in HT34°C
A2BIC6	LAP3	lap3	ENSDARG00000061981	leucine aminopeptidase 3	Only expressed in HT34°C
A0A0R4IGQ0	LETM1	letm1	ENSDARG00000110254	leucine zipper and EF-hand containing transmembrane protein 1	Only expressed in HT34°C
A0A0R4IDR7	MAPK8IP3	mapk8ip3	ENSDARG00000062531	mitogen-activated protein kinase 8 interacting protein 3	Only expressed in HT34°C
Q9DDG2	MDK	mdkb	ENSDARG00000020708	midkine	Only expressed in HT34°C
Q6PBJ6	NDUFB6	ndufb6	ENSDARG00000037259	NADH:ubiquinone oxidoreductase subunit B6	Only expressed in HT34°C
A0A2R8RMW2	NRP1	nrp1a	ENSDARG00000102153	neuropilin 1	Only expressed in HT34°C
F1QW82	NUCB2	nucb2a	ENSDARG00000036299	nucleobindin 2	Only expressed in HT34°C
Q7T3C6	NUDT21	nudt21	ENSDARG00000003153	nudix hydrolase 21	Only expressed in HT34°C
Q2PRI5	OR8G5	or70a17	ENSDARG00000044343	olfactory receptor family 8 subfamily G member 5	Only expressed in HT34°C
A0A2R8RW02	PAG1	pag1	ENSDARG00000055875	phosphoprotein membrane anchor with glycosphingolipid microdomains 1	Only expressed in HT34°C
C4P342	PCDH17	pcdh17	ENSDARG00000027041	protocadherin 17	Only expressed in HT34°C
E9QIE6	PCSK1	pcsk1	ENSDARG00000002600	proprotein convertase subtilisin/kexin type 1	Only expressed in HT34°C
E9QCG5	PKN1	pkn1a	ENSDARG00000060184	protein kinase N1	Only expressed in HT34°C
A0A2R8QK10	PLEKHA7	plekha7b	ENSDARG00000110462	pleckstrin homology domain containing A7	Only expressed in HT34°C
E7FGY1	PLXNB2	plxnb2b	ENSDARG00000036985	plexin B2	Only expressed in HT34°C
Q7ZV37	PPME1	ppme1	ENSDARG00000009771	protein phosphatase methylesterase 1	Only expressed in HT34°C
Q7ZVR3	PPP1CA	ppp1cab	ENSDARG00000071566	protein phosphatase 1 catalytic subunit alpha	Only expressed in HT34°C
A0A2R8QR28	PPP1R9B	ppp1r9ba	ENSDARG00000079366	protein phosphatase 1 regulatory subunit 9B	Only expressed in HT34°C
F1R6K9	PROM1	prom1a	ENSDARG00000039966	prominin 1	Only expressed in HT34°C
Q7ZV77	PSMA4	psma4	ENSDARG00000045928	proteasome 20S subunit alpha 4	Only expressed in HT34°C
B0R1D0	PSMC4	psmc4	ENSDARG00000027099	proteasome 26S subunit, ATPase 4	Only expressed in HT34°C
F1QUD0	PTMA	ptmaa	ENSDARG00000021113	prothymosin alpha	Only expressed in HT34°C
A0A0R4IV43	RBFOX1	rbfox1	ENSDARG00000014746	RNA binding fox-1 homolog 1	Only expressed in HT34°C
Q6PBX9	REEP5	reep5	ENSDARG00000100742	receptor accessory protein 5	Only expressed in HT34°C
A0A0R4IF42	ROGDI	rogdi	ENSDARG00000104413	rogdi atypical leucine zipper	Only expressed in HT34°C
F1QC45	RP2	rp2	ENSDARG00000044339	RP2 activator of ARL3 GTPase	Only expressed in HT34°C
Q6P0V6	RPL8	rpl8	ENSDARG00000014867	ribosomal protein L8	Only expressed in HT34°C
A7E2K4	RPLP2	rplp2l	ENSDARG00000011201	ribosomal protein lateral stalk subunit P2	Only expressed in HT34°C
P62084	RPS7	rps7	ENSDARG00000042566	ribosomal protein S7	Only expressed in HT34°C
A3KQQ9	SCG3	scg3	ENSDARG00000086288	secretogranin III	Only expressed in HT34°C
A7MCK9	SEC22B	sec22bb	ENSDARG00000100435	SEC22 homolog B, vesicle trafficking protein	Only expressed in HT34°C
Q5RIK6	SEL1L	sel1l	ENSDARG00000004581	SEL1L adaptor subunit of ERAD E3 ubiquitin ligase	Only expressed in HT34°C
F1QJK2	SEPTIN8	sept8a	ENSDARG00000032606	septin 8	Only expressed in HT34°C
A0A140LG18	SH3GL3	sh3gl3a	ENSDARG00000013360	SH3 domain containing GRB2 like 3, endophilin A3	Only expressed in HT34°C
E7F1Z8	SLC44A2	slc44a2	ENSDARG00000037059	solute carrier family 44 member 2	Only expressed in HT34°C
A0A0R4IFX9	SLC4A10	slc4a10a	ENSDARG00000063133	solute carrier family 4 member 10	Only expressed in HT34°C
B0V3H3	SNRPA	snrpa	ENSDARG00000018890	small nuclear ribonucleoprotein polypeptide A	Only expressed in HT34°C
F6P9M5	SNRPA1	snrpa1	ENSDARG00000024651	small nuclear ribonucleoprotein polypeptide A'	Only expressed in HT34°C
F1Q4Y5	SRGAP1	srgap1a	ENSDARG00000007461	SLIT-ROBO Rho GTPase activating protein 1	Only expressed in HT34°C
B8A5I7	SSBP1	ssbp1	ENSDARG00000039350	single stranded DNA binding protein 1	Only expressed in HT34°C
A0A2R8Q2L1	STXBP5L	stxbp5l	ENSDARG00000110740	syntaxin binding protein 5L	Only expressed in HT34°C
F1REN9	TBC1D22A	tbc1d22a	ENSDARG00000045510	TBC1 domain family member 22A	Only expressed in HT34°C
Q7T3C1	TCEA1	tcea1	ENSDARG00000003531	transcription elongation factor A1	Only expressed in HT34°C
Q6P0G5	TFG	tfg	ENSDARG00000003641	trafficking from ER to golgi regulator	Only expressed in HT34°C
F1QUA3	TLN2	tln2a	ENSDARG00000017901	talin 2	Only expressed in HT34°C
Q6IQC7	TMX2	tmx2b	ENSDARG00000007786	thioredoxin related transmembrane protein 2	Only expressed in HT34°C
A7E2K1	Tpm1	tpm1	ENSDARG00000087402	tropomyosin 1, alpha	Only expressed in HT34°C
Q7T3F3	UBE2N	ube2nb	ENSDARG00000045877	ubiquitin conjugating enzyme E2 N	Only expressed in HT34°C
F1Q8U2	UBQLN4	ubqln4	ENSDARG00000052975	ubiquilin 4	Only expressed in HT34°C
F1QK92	UQCC1	uqcc1	ENSDARG00000068176	ubiquinol-cytochrome c reductase complex assembly factor 1	Only expressed in HT34°C
F1Q6K1	USP24	usp24	ENSDARG00000059925	ubiquitin specific peptidase 24	Only expressed in HT34°C
A0A2R8QAM7	VPS53	vps53	ENSDARG00000116674	VPS53 subunit of GARP complex	Only expressed in HT34°C
A0A2R8Q261	WASF1	wasf1	ENSDARG00000060349	WASP family member 1	Only expressed in HT34°C
F1QJX3	WBP2	wbp2	ENSDARG00000056605	WW domain binding protein 2	Only expressed in HT34°C
A0A2R9YJQ0	APEX1	apex1	ENSDARG00000045843	apurinic/apyrimidinic endodeoxyribonuclease 1	Only expressed in WT34°C
E7FFB4	ARID4A	arid4a	ENSDARG00000043873	AT-rich interaction domain 4A	Only expressed in WT34°C
B0S5H3	ATP2B3	atp2b3a	ENSDARG00000043474	ATPase plasma membrane Ca2+ transporting 3	Only expressed in WT34°C
A0A0R4IQ37	ATXN2L	atxn2l	ENSDARG00000112336	ataxin 2 like	Only expressed in WT34°C
F1R7M3	CACNA2D2	cacna2d2b	ENSDARG00000078169	calcium voltage-gated channel auxiliary subunit alpha2delta 2	Only expressed in WT34°C
Q9DE44	CDK5	cdk5	ENSDARG00000056683	cyclin dependent kinase 5	Only expressed in WT34°C
A0A0R4IUL1	CHCHD3	chchd3a	ENSDARG00000032919	coiled-coil-helix-coiled-coil-helix domain containing 3	Only expressed in WT34°C
A0A0R4IRJ8	CLIC1	clic1	ENSDARG00000103340	chloride intracellular channel 1	Only expressed in WT34°C
A0A0R4I9G5	COQ8A	coq8aa	ENSDARG00000020123	coenzyme Q8A	Only expressed in WT34°C
F8W5N8	CSRP1	csrp1a	ENSDARG00000006603	cysteine and glycine rich protein 1	Only expressed in WT34°C
F1R306	CTNND2	ctnnd2a	ENSDARG00000062415	catenin delta 2	Only expressed in WT34°C
A0A0G2KXQ3	DCC	dcc	ENSDARG00000104282	DCC netrin 1 receptor	Only expressed in WT34°C
F1R3T3	DDX1	ddx1	ENSDARG00000032117	DEAD-box helicase 1	Only expressed in WT34°C
A0A0R4IIC4	DENND4C	dennd4c	ENSDARG00000102766	DENN domain containing 4C	Only expressed in WT34°C
A0A140LH30	DNM1L	dnm1l	ENSDARG00000015006	dynamin 1 like	Only expressed in WT34°C
Q5SPD1	EEF1D	eef1db	ENSDARG00000030053	eukaryotic translation elongation factor 1 delta	Only expressed in WT34°C
Q1LY10	FSD1	fsd1	ENSDARG00000062017	fibronectin type III and SPRY domain containing 1	Only expressed in WT34°C
Q6B337	GIPC1	gipc1	ENSDARG00000104483	GIPC PDZ domain containing family member 1	Only expressed in WT34°C
B8A4B0	GLUD1	glud1a	ENSDARG00000008816	glutamate dehydrogenase 1	Only expressed in WT34°C
A3KPM6	GRM3	grm3	ENSDARG00000031712	glutamate metabotropic receptor 3	Only expressed in WT34°C
A7MBY4	H2BC21	zgc:194989	ENSDARG00000114405	H2B clustered histone 21	Only expressed in WT34°C
X1WCR3	HAS1	has1	ENSDARG00000042983	hyaluronan synthase 1	Only expressed in WT34°C
Q3B732	HMGN2	hmgn2	ENSDARG00000099572	high mobility group nucleosomal binding domain 2	Only expressed in WT34°C
Q6P5L8	HSDL2	hsdl2	ENSDARG00000002523	hydroxysteroid dehydrogenase like 2	Only expressed in WT34°C
F1R0S8	IST1	ist1	ENSDARG00000051888	IST1 factor associated with ESCRT-III	Only expressed in WT34°C
A0A0R4IDF8	MAG	mag	ENSDARG00000104023	myelin associated glycoprotein	Only expressed in WT34°C
A0A0R4I9H8	MAPK10	mapk10	ENSDARG00000102730	mitogen-activated protein kinase 10	Only expressed in WT34°C
A8WIP2	MECP2	mecp2	ENSDARG00000014218	methyl-CpG binding protein 2	Only expressed in WT34°C
A9JTC4	MEMO1	memo1	ENSDARG00000010823	mediator of cell motility 1	Only expressed in WT34°C
Q0ZBR7	MIF	mif	ENSDARG00000071336	macrophage migration inhibitory factor	Only expressed in WT34°C
Q4V8X5	MLF2	mlf2	ENSDARG00000034616	myeloid leukemia factor 2	Only expressed in WT34°C
F1R6V5	MMRN2	mmrn2a	ENSDARG00000076135	multimerin 2	Only expressed in WT34°C
Q566V8	MRPL12	mrpl12	ENSDARG00000038768	mitochondrial ribosomal protein L12	Only expressed in WT34°C
Q6WFZ4	MTX2	mtx2	ENSDARG00000029415	metaxin 2	Only expressed in WT34°C
Q6DHK1	NAXE	naxe	ENSDARG00000058806	NAD(P)HX epimerase	Only expressed in WT34°C
F1QMZ6	NCALD	ncalda	ENSDARG00000070688	neurocalcin delta	Only expressed in WT34°C
Q6P119	NDUFB3	ndufb3	ENSDARG00000075709	NADH:ubiquinone oxidoreductase subunit B3	Only expressed in WT34°C
F1Q632	NEDD4L	nedd4l	ENSDARG00000060006	NEDD4 like E3 ubiquitin protein ligase	Only expressed in WT34°C
Q1MTK5	NUAK2	nuak2	ENSDARG00000063661	NUAK family kinase 2	Only expressed in WT34°C
B7ZD17	OLFM1	olfm1b	ENSDARG00000014053	olfactomedin 1	Only expressed in WT34°C
Q805F0	PCDH10	pcdh10b	ENSDARG00000102824	protocadherin 10	Only expressed in WT34°C
A0A0R4ILP7	PCDHB3	pcdh1g18	ENSDARG00000099447	protocadherin beta 3	Only expressed in WT34°C
F1QHK0	PGM3	pgm3	ENSDARG00000024654	phosphoglucomutase 3	Only expressed in WT34°C
A0A2R8Q2W3	PLEKHG4	plekhg4	ENSDARG00000075964	pleckstrin homology and RhoGEF domain containing G4	Only expressed in WT34°C
X1WD18	PLPPR3	plppr3b	ENSDARG00000028552	phospholipid phosphatase related 3	Only expressed in WT34°C
F1Q6L2	PLXNB3	plxnb3	ENSDARG00000032990	plexin B3	Only expressed in WT34°C
Z4YIS0	PPP1R12A	ppp1r12a	ENSDARG00000010784	protein phosphatase 1 regulatory subunit 12A	Only expressed in WT34°C
E7F169	PPP3CA	ppp3cb	ENSDARG00000025106	protein phosphatase 3 catalytic subunit alpha	Only expressed in WT34°C
A8E7N8	PSMB4	psmb4	ENSDARG00000054696	proteasome 20S subunit beta 4	Only expressed in WT34°C
B0R028	PSMB5	psmb5	ENSDARG00000075445	proteasome 20S subunit beta 5	Only expressed in WT34°C
F1QZA5	PSMD6	psmd6	ENSDARG00000070674	proteasome 26S subunit, non-ATPase 6	Only expressed in WT34°C
Z4YIG5	RAP1B	rap1b	ENSDARG00000008867	RAP1B, member of RAS oncogene family	Only expressed in WT34°C
A0A2R8PYV4	RAPGEF2	rapgef2	ENSDARG00000005482	Rap guanine nucleotide exchange factor 2	Only expressed in WT34°C
A0A0G2KQB9	RYR2	ryr2a	ENSDARG00000098856	ryanodine receptor 2	Only expressed in WT34°C
A3QJX4	SARS2	sars2	ENSDARG00000102736	seryl-tRNA synthetase 2, mitochondrial	Only expressed in WT34°C
A0A2R8RLE3	SCRN3	scrn3	ENSDARG00000016611	secernin 3	Only expressed in WT34°C
A0A2R8QNI9	SEZ6L2	sez6l2	ENSDARG00000116380	seizure related 6 homolog like 2	Only expressed in WT34°C
X1WD98	SHPRH	shprh	ENSDARG00000075884	SNF2 histone linker PHD RING helicase	Only expressed in WT34°C
Q8JGS0	SNRPC	snrpc	ENSDARG00000009871	small nuclear ribonucleoprotein polypeptide C	Only expressed in WT34°C
A0A5H1ZRH2	THSD7A	thsd7aa	ENSDARG00000061479	thrombospondin type 1 domain containing 7A	Only expressed in WT34°C
B0V332	TRA2B	tra2b	ENSDARG00000002168	transformer 2 beta homolog	Only expressed in WT34°C
A0A0G2LAX4	TRAPPC10	trappc10	ENSDARG00000098118	trafficking protein particle complex subunit 10	Only expressed in WT34°C
Q4FE55	USP9X	usp9	ENSDARG00000013708	ubiquitin specific peptidase 9 X-linked	Only expressed in WT34°C
B0R198	VDAC3	vdac3	ENSDARG00000003695	voltage dependent anion channel 3	Only expressed in WT34°C
E9QH92	VPS36	vps36	ENSDARG00000057021	vacuolar protein sorting 36 homolog	Only expressed in WT34°C
E7FEE4	WDR37	wdr37	ENSDARG00000074611	WD repeat domain 37	Only expressed in WT34°C

## Sheet: S8_KO34°CvsWT34°C
Protein IDs/UniProt Accession	Gene symbol (Homo sapiens)	Gene Symbol (Danio rerio)	Ensembl Gene ID (Danio rerio)	Entrez gene name	Welch's T-test Difference LFQ
E9QBV1	CLTCB	cltcb	ENSDARG00000090716	clathrin heavy chain B	-8.02643
Q6PGV1	ATP6V0D1	atp6v0d1	ENSDARG00000069090	ATPase H+ transporting V0 subunit d1	-5.76508
X1WBR5	HSPA4L	hspa4l	ENSDARG00000053544	heat shock protein family A (Hsp70) member 4 like	-5.74208
Q6NVI6	CCT5	cct5	ENSDARG00000045399	chaperonin containing TCP1 subunit 5	-5.67424
F1QZU7	ALDH2b	aldh2.2	ENSDARG00000028087	aldehyde dehydrogenase 2b family member	-5.51674
Q6NWJ5	TUBA4A	tuba8l4	ENSDARG00000006260	tubulin alpha 4a	-5.43444
I3IRW7	ABAT	abat	ENSDARG00000006031	4-aminobutyrate aminotransferase	-5.07765
Q6YBS2	CAP1	cap1	ENSDARG00000016350	cyclase associated actin cytoskeleton regulatory protein 1	-5.04759
B2GTW6	CS	cs	ENSDARG00000103364	citrate synthase	-4.99571
A5PMV7	PPP2R1B	ppp2r1ba	ENSDARG00000007791	protein phosphatase 2 scaffold subunit Abeta	-4.84137
O57521	HSP90AB1	hsp90ab1	ENSDARG00000029150	heat shock protein 90 alpha family class B member 1	-4.79883
A0A2R8RLZ9	GDI2	gdi2	ENSDARG00000113039	GDP dissociation inhibitor 2	-4.75271
Q6IQ59	UQCRC2	uqcrc2b	ENSDARG00000071691	ubiquinol-cytochrome c reductase core protein 2	-4.74639
E7F4R9	IDH2	idh2	ENSDARG00000003795	isocitrate dehydrogenase (NADP(+)) 2	-4.71053
F1R5C0	SYT2	syt2a	ENSDARG00000025206	synaptotagmin 2	-4.66916
F1QCD4	GOT2A	got2b	ENSDARG00000005840	Aspartate aminotransferase, mitochondrial	-4.60846
B0R197	VDAC3	vdac3	ENSDARG00000003695	voltage dependent anion channel 3	-4.46978
Q7ZU96	CCT8	cct8	ENSDARG00000008243	chaperonin containing TCP1 subunit 8	-4.3557
F1QZL6	GPIA	gpia	ENSDARG00000012987	glucose-6-phosphate isomerase a	-4.34043
B8JJ32	SFXN3	sfxn3	ENSDARG00000057374	sideroflexin 3	-4.32403
A0A0R4IQM9	STXBP1	stxbp1a	ENSDARG00000001994	syntaxin binding protein 1 isoform X1	-4.26993
F1RCA1	UBA1	uba1	ENSDARG00000037559	ubiquitin like modifier activating enzyme 1	-4.22774
F6NK19	AP2B1	ap2b1	ENSDARG00000035152	adaptor related protein complex 2 subunit beta 1	-4.2048
F1RCD5	CADPS	cadpsb	ENSDARG00000070567	calcium dependent secretion activator	-4.18732
Q6P972	TUBA1B	tuba2	ENSDARG00000045014	tubulin alpha 1b	-4.13268
F1RAN8	RAP1GDS1	rap1gds1	ENSDARG00000073741	Rap1 GTPase-GDP dissociation stimulator 1	-4.13231
F1RDA6	NDUFS1	ndufs1	ENSDARG00000028546	NADH:ubiquinone oxidoreductase core subunit S1	-4.11414
Q6NSN3	UQCRC1	uqcrc1	ENSDARG00000052304	ubiquinol-cytochrome c reductase core protein 1	-3.98811
A0A2R8Q4P7	GPM6A	gpm6aa	ENSDARG00000110942	glycoprotein M6A	-3.90063
E9QI46	CORO1C	coro1cb	ENSDARG00000021193	coronin 1C	-3.89948
Q6DHT4	ALDH6A1	aldh6a1	ENSDARG00000053485	aldehyde dehydrogenase 6 family member A1	-3.88752
Q7T3L3	HSP90B1	hsp90b1	ENSDARG00000003570	heat shock protein 90 beta family member 1	-3.88063
Q8AWD0	VDAC2	vdac2	ENSDARG00000013623	voltage dependent anion channel 2	-3.82414
A2BEN1	ATP6V1A	atp6v1aa	ENSDARG00000034534	ATPase H+ transporting V1 subunit A	-3.76926
B0S5B9	SYP	sypa	ENSDARG00000110528	synaptophysin	-3.72689
Q7SXP1	CAPZB	capzb	ENSDARG00000100252	capping actin protein of muscle Z-line subunit beta	-3.71644
A0A0R4IYX8	DPYSL4	dpysl4	ENSDARG00000103490	dihydropyrimidinase like 4	-3.71365
A0A0R4IQ16	MAG	mag	ENSDARG00000104023	myelin associated glycoprotein	-3.68027
Q08BA1	ATP5F1A	atp5fa1	ENSDARG00000010149	ATP synthase F1 subunit alpha	-3.52382
Q7T368	PDHB	pdhb	ENSDARG00000021346	pyruvate dehydrogenase E1 subunit beta	-3.49122
Q7ZYX4	CCT6A	cct6a	ENSDARG00000021252	chaperonin containing TCP1 subunit 6A	-3.47862
F1Q6P4	CD82	cd82a	ENSDARG00000019098	CD82 molecule	-3.45262
Q7T334	MDH2	mdh2	ENSDARG00000043371	malate dehydrogenase 2	-3.39785
F1QWR4	FH	fh	ENSDARG00000075132	fumarate hydratase	-3.39556
F1R4C8	NDUFS3	ndufs3	ENSDARG00000015385	NADH:ubiquinone oxidoreductase core subunit S3	-3.34886
B8JI17	PSAP	psap	ENSDARG00000013968	prosaposin	-3.32885
A2AR68	GDI1	gdi1	ENSDARG00000056122	GDP dissociation inhibitor 1	-3.3175
B7ZV62	NSF	nsfa	ENSDARG00000007654	N-ethylmaleimide sensitive factor, vesicle fusing ATPase	-3.26993
Q9PVK4	LDHB	ldhba	ENSDARG00000019644	lactate dehydrogenase B	-3.23702
Q804W1	PVALB	pvalb6	ENSDARG00000009311	parvalbumin	-3.22988
Q5RG12	HSP90AA1	hsp90aa1.2	ENSDARG00000024746	heat shock protein 90 alpha family class A member 1	-3.21577
Q4V914	MACROH2A2	macroh2a2	ENSDARG00000087897	macroH2A.2 histone	-3.15121
F1QZ09	ACLY	aclya	ENSDARG00000099079	ATP citrate lyase	-3.13666
Q6P5M9	TUBB2C	tubb4b	ENSDARG00000002344	tubulin beta chain2C	-3.11765
Q5RH26	ATP5F1C	atp5f1c	ENSDARG00000045514	ATP synthase F1 subunit gamma	-3.11358
Q7ZVF3	SDHA	sdha	ENSDARG00000016721	succinate dehydrogenase complex flavoprotein subunit A	-3.06851
E7FCD8	ATP6V1Ab	atp6v1ab	ENSDARG00000076318	ATPase H+ transporting V1 subunit Ab	-3.05112
Q8JHI0	SLC25A5	slc25a5	ENSDARG00000092553	solute carrier family 25 member 5	-3.02299
Q7ZV39	VDAC2	zgc:56235	ENSDARG00000116680	voltage dependent anion channel like	-3.00411
Q7ZVB2	ALDH9A1	aldh9a1a	ENSDARG00000069100	aldehyde dehydrogenase 9 family member A1	-2.97051
Q6P948	PDHA1	pdha1a	ENSDARG00000012387	pyruvate dehydrogenase E1 subunit alpha 1	-2.94442
A0A2R8Q8X0	TUBB4B	zgc:55461	ENSDARG00000116706	tubulin beta 4B class IVb	-2.92853
Q5XJS8	HSD17B10	hsd17b10	ENSDARG00000017781	hydroxysteroid 17-beta dehydrogenase 10	-2.87073
Q803G3	PPP2CB	ppp2cb	ENSDARG00000099241	protein phosphatase 2 catalytic subunit beta	-2.79011
Q6DGT8	S100B	s100b	ENSDARG00000057598	S100 calcium binding protein B	-2.7901
E9QFU8	BCAT2	bcat2	ENSDARG00000054849	branched chain amino acid transaminase 2	-2.77971
Q7T356	YWHAB	ywhabb	ENSDARG00000075758	tyrosine 3-monooxygenase/tryptophan 5-monooxygenase activation protein beta	-2.76732
Q7ZUI4	TXN	zgc:56493	ENSDARG00000031435	thioredoxin	-2.75417
Q6P3J5	EEF2B	eef2b	ENSDARG00000100371	eukaryotic translation elongation factor 2	-2.70703
F1QKY8	TUBB2A	tubb2	ENSDARG00000039522	tubulin beta 2A class IIa	-2.70494
F1QET7	FSCN1	fscn1a	ENSDARG00000059680	fascin actin-bundling protein 1	-2.69693
Q5RGB5	RAB3A	rab3ab	ENSDARG00000043835	RAB3A, member RAS oncogene family	-2.59943
A4FUM8	ATP6V1B2	atp6v1b2	ENSDARG00000043465	ATPase H+ transporting V1 subunit B2	-2.56044
E7FC32	TUBB1	tubb1	ENSDARG00000053066	tubulin beta 1 class VI	-2.55436
Q90WA5	PDIA6	pdia6	ENSDARG00000009001	protein disulfide isomerase family A member 6	-2.5344
F1R3D3	GAPDHS	gapdhs	ENSDARG00000039914	glyceraldehyde-3-phosphate dehydrogenase, spermatogenic	-2.50705
F8W4M7	ACO2	aco2	ENSDARG00000007294	aconitase 2	-2.5041
Q6PE34	TUBB	zgc:65894	ENSDARG00000016301	tubulin beta chain	-2.48819
Q9DDU5	GSTP1	gstp1	ENSDARG00000104068	glutathione S-transferase pi 1	-2.48101
F1QC70	Aldoart1	aldoca	ENSDARG00000057661	aldolase 1 A, retrogene 1	-2.47927
A8E7G6	PRDX3	prdx3	ENSDARG00000032102	peroxiredoxin 3	-2.45006
Q9I8V1	ACTC1	actc1b	ENSDARG00000099197	actin alpha cardiac muscle 1	-2.41842
Q6TNU6	DLD	dldh	ENSDARG00000008785	dihydrolipoamide dehydrogenase	-2.3433
A8WGC6	ATP5F1B	atp5f1b	ENSDARG00000070083	ATP synthase F1 subunit beta	-2.33472
F1QF00	PGM1	pgm1	ENSDARG00000013561	phosphoglucomutase 1	-2.2892
B0S5C5	ACAA2	acaa2	ENSDARG00000038881	acetyl-CoA acyltransferase 2	-2.28508
A5PL98	SDHB	sdhb	ENSDARG00000075768	succinate dehydrogenase complex iron sulfur subunit B	-2.27632
Q6P980	SOD2	sod2	ENSDARG00000042644	superoxide dismutase 2	-2.27428
Q7ZUZ7	Arf2	arf2b	ENSDARG00000016393	ADP-ribosylation factor 2	-2.27074
Q5SPJ4	SERPINA1	serpina1	ENSDARG00000090286	serpin family A member 1	-2.25866
Q5RKP9	GNA11	gna11b	ENSDARG00000053326	G protein subunit alpha 11	-2.24957
Q6ZM17	HBZ	si:ch211-5k11.8	ENSDARG00000079078	hemoglobin subunit zeta	-2.23381
Q1LVL2	AARS1	aars1	ENSDARG00000069142	alanyl-tRNA synthetase 1	-2.15285
Q7T3G2	YWHAH	ywhah	ENSDARG00000005560	tyrosine 3-monooxygenase/tryptophan 5-monooxygenase activation protein eta	-2.1508
A0A0R4IPH2	TUBB2B	tubb2b	ENSDARG00000098591	tubulin beta 2B class IIb	-2.13915
Q7T1D8	PHB1	phb	ENSDARG00000057414	prohibitin 1	-2.13222
F1Q8Y0	IGLON5	iglon5	ENSDARG00000022176	IgLON family member 5	-2.10417
B3DIT1	CYFIP2	cyfip2	ENSDARG00000036375	cytoplasmic FMR1 interacting protein 2	-2.07995
F1Q8W8	CALR	calr	ENSDARG00000076290	calreticulin	-2.05563
A0A0R4I9C6	UFM1	ufm1	ENSDARG00000043857	ubiquitin fold modifier 1	-2.05333
F1R4K1	TUBB4A	tubb4bl	ENSDARG00000104436	tubulin beta 4A class IVa	-2.03977
A9C3T0	PRKAR2A	prkar2aa	ENSDARG00000033184	protein kinase cAMP-dependent type II regulatory subunit alpha	-2.0304
Q6ZM12	HBBA2	hbba2	ENSDARG00000069734	hemoglobin, beta adult 2	-2.03024
Q90486	HBE1	ba1l	ENSDARG00000097238	hemoglobin subunit epsilon 1	-2.00965
Q7SXA3	RPS27A	rps27a	ENSDARG00000032725	ribosomal protein S27a	-2.00351
F8W4C4	USP5	usp5	ENSDARG00000014517	ubiquitin specific peptidase 5	-1.9653
Q6AZA0	ACAT1	acat1	ENSDARG00000045888	acetyl-CoA acetyltransferase 1	-1.96079
Q7SXN6	PSMA6	psma6a	ENSDARG00000019398	proteasome 20S subunit alpha 6	-1.88371
F1Q6G8	ATP1B1	atp1b1b	ENSDARG00000076833	ATPase Na+/K+ transporting subunit beta 1	-1.87828
Q567Y4	NDUFB9	ndufb9	ENSDARG00000041314	NADH:ubiquinone oxidoreductase subunit B9	-1.8582
B8JI00	SUCLG1	suclg1	ENSDARG00000052712	succinate-CoA ligase GDP/ADP-forming subunit alpha	-1.81859
A0A2R8RZF2	CDH2	cdh2	ENSDARG00000018693	cadherin 2	-1.7841
F1QR62	CRMP1	crmp1	ENSDARG00000056742	collapsin response mediator protein 1	-1.78321
Q7ZUS9	ETFA	etfa	ENSDARG00000101631	electron transfer flavoprotein subunit alpha	-1.78108
Q6AZC1	PSMC5	psmc5	ENSDARG00000015315	proteasome 26S subunit, ATPase 5	-1.77369
Q6P969	EEF1A1	eef1a1a	ENSDARG00000039502	eukaryotic translation elongation factor 1 alpha 1	-1.77363
Q803J3	RAB2A	rab2a	ENSDARG00000020261	RAB2A, member RAS oncogene family	-1.74207
Q502C8	PRDX5	prdx5	ENSDARG00000055064	peroxiredoxin 5	-1.71295
Q92005	LOC100360413	eef1a	ENSDARG00000020850	eukaryotic translation elongation factor 1 alpha 1-like	-1.67849
A0A2R8QEC5	DLST	dlst	ENSDARG00000113407	dihydrolipoamide S-succinyltransferase	-1.67738
E7FEZ7	NDRG3a	ndrg3a	ENSDARG00000013087	NDRG family member 3a	-1.637
E7F1Y1	NFASC	nfasca	ENSDARG00000061099	neurofascin	-1.63526
Q8AY63	CKB	ckbb	ENSDARG00000043257	creatine kinase B	-1.63288
Q7SYD0	CBR1	cbr1	ENSDARG00000036587	carbonyl reductase 1	-1.60814
Q7ZZ04	ECHS1	echs1	ENSDARG00000001578	enoyl-CoA hydratase, short chain 1	-1.57564
F1QF86	PPP3CCB	ppp3ccb	ENSDARG00000057456	protein phosphatase 3 catalytic subunit gammab	-1.56912
Q6P102	YWHAZ	ywhabl	ENSDARG00000040287	tyrosine 3-monooxygenase/tryptophan 5-monooxygenase activation protein zeta	-1.56291
A0A2R8Q0F5	OPA1	opa1	ENSDARG00000070801	OPA1 mitochondrial dynamin like GTPase	-1.55655
F1QXV8	PGK1	pgk1	ENSDARG00000054191	phosphoglycerate kinase 1	-1.55003
Q5RGY8	DPYSL5	dpysl5b	ENSDARG00000059311	dihydropyrimidinase like 5	-1.54293
F1QIF7	SLC44A2	slc44a2	ENSDARG00000037059	solute carrier family 44 member 2	-1.53986
Q7ZVJ0	PFN2	pfn2l	ENSDARG00000012682	profilin 2	-1.52097
Q6DRD1	ATP5PO	atp5po	ENSDARG00000001788	ATP synthase peripheral stalk subunit OSCP	-1.51359
E9QB41	MYL6	myl6	ENSDARG00000008494	myosin light chain 6	-1.50849
A0A0R4IMF8	HSPA8	hspa8	ENSDARG00000114726	heat shock protein family A (Hsp70) member 8	-1.50345
Q9DGL2	ATP1B2a	atp1b2a	ENSDARG00000099203	ATPase Na+/K+ transporting subunit beta 2a	-1.47764
O93423	STOM	stom	ENSDARG00000003835	stomatin	-1.47379
A0A0R4IGP6	PKM	pkma	ENSDARG00000099730	pyruvate kinase M1/2	-1.47119
F1QV19	GGCT	ggctb	ENSDARG00000005085	gamma-glutamylcyclotransferase	-1.44739
A0A0R4IPV5	P4HB	p4hb	ENSDARG00000105116	prolyl 4-hydroxylase subunit beta	-1.4458
Q6GQM9	ENO2	eno2	ENSDARG00000014287	enolase 2	-1.42926
A0A0R4II73	SLC25A12	slc25a12	ENSDARG00000102362	solute carrier family 25 member 12	-1.42461
A5PLJ7	STK39	oxsr1a	ENSDARG00000034189	serine/threonine kinase 39	-1.42129
Q6P5K3	RPLP0	rplp0	ENSDARG00000051783	ribosomal protein lateral stalk subunit P0	-1.39323
A0A140LG76	ALDH4A1	aldh4a1	ENSDARG00000038207	aldehyde dehydrogenase 4 family member A1	-1.31577
Q6DI22	HADH	hadh	ENSDARG00000030765	hydroxyacyl-CoA dehydrogenase	-1.27107
F1QPB5	SEPTIN5	sept5a	ENSDARG00000013843	septin 5	-1.25013
Q9DGI4	ATP1B3	atp1b3b	ENSDARG00000042837	ATPase Na+/K+ transporting subunit beta 3	-1.23253
A0A2R8PZT6	TTN1	ttn.1	ENSDARG00000000563	titin tandem duplicate 1	-1.21595
A0A0G2L1F5	SPTBN1	sptbn1	ENSDARG00000102883	spectrin beta, non-erythrocytic 1	-1.21496
Q7ZUP5	DNAJA2	dnaja2a	ENSDARG00000104066	DnaJ heat shock protein family (Hsp40) member A2	-1.19404
Q6PBK9	PRDX6	prdx6	ENSDARG00000043511	peroxiredoxin 6	-1.18971
Q5TZ27	SYT1	syt1a	ENSDARG00000030614	synaptotagmin 1	-1.1739
B3DH85	NCAM1	ncam1a	ENSDARG00000056181	neural cell adhesion molecule 1	-1.16556
Q498W6	NDUFA12	ndufa12	ENSDARG00000116793	NADH:ubiquinone oxidoreductase subunit A12	-1.13347
F1R0A8	SYN2	syn2a	ENSDARG00000045945	synapsin II	-1.10169
Q801E6	MDH1	mdh1aa	ENSDARG00000017772	malate dehydrogenase 1	-1.08233
F1R4G7	NOVA1	nova2	ENSDARG00000017673	NOVA alternative splicing regulator 1	-1.07878
F1QK94	AMPH	amph	ENSDARG00000007663	amphiphysin	-1.075
B0UXI4	SYN1	syn1	ENSDARG00000060368	synapsin I	-1.07074
A2BGK0	CDS2	cds2	ENSDARG00000035577	CDP-diacylglycerol synthase 2	-1.05864
Q6ZM50	CAPZA1	capza1b	ENSDARG00000056090	capping actin protein of muscle Z-line subunit alpha 1	-1.04777
Q6PBP1	GNAO1	gnao1a	ENSDARG00000016676	G protein subunit alpha o1	-1.03637
F1R3A6	FKBP1A	fkbp1ab	ENSDARG00000033567	FKBP prolyl isomerase 1A	-1.02748
Q6P3L3	HSPA5	hspa5	ENSDARG00000103846	heat shock protein family A (Hsp70) member 5	-1.0133
A2BGU8	SEPTIN3	septin3	ENSDARG00000030656	septin 3	-1.00168
A4IGC1	1Nptn	nptna	ENSDARG00000103002	neuroplastin a	-0.962082
F1R446	SPTAN1	sptan1	ENSDARG00000019231	spectrin alpha, non-erythrocytic 1	-0.953037
Q6PH57	GNB1L	gnb1	ENSDARG00000090454	G protein subunit beta 1L	-0.949306
F1QFC0	HSPA9	hspa9	ENSDARG00000003035	heat shock protein family A (Hsp70) member 9	-0.925671
F1RC03	ATP2B2	atp2b2	ENSDARG00000063433	ATPase plasma membrane Ca2+ transporting 2	-0.920488
Q52PJ5	DPYSL3	dpysl3	ENSDARG00000002587	dihydropyrimidinase like 3	-0.868659
Q6P0T0	NDUFS8	ndufs8a	ENSDARG00000051986	NADH:ubiquinone oxidoreductase core subunit S8	-0.861725
Q6ZM13	HBAA2	hbaa2	ENSDARG00000069735	hemoglobin subunit zeta	-0.850135
A0A0R4INT7	HOMER1	homer1b	ENSDARG00000101759	homer scaffold protein 1	-0.846155
B3DIV6	DLAT	dlat	ENSDARG00000015918	dihydrolipoamide S-acetyltransferase	-0.837523
F1Q890	PLG	plg	ENSDARG00000023111	plasminogen	-0.71348
X1WD98	SHPRH	shprh	ENSDARG00000075884	SNF2 histone linker PHD RING helicase	-0.668836
Q58EE9	GFAP	gfap	ENSDARG00000025301	glial fibrillary acidic protein	-0.663631
Q4V8S5	ACBD7	acbd7	ENSDARG00000094730	acyl-CoA binding domain containing 7	-0.552129
A0A0R4IGG3	TPI1	tpi1b	ENSDARG00000040988	triosephosphate isomerase 1	-0.544251
F1R9V3	LOC680121	hspa8b	ENSDARG00000037403	similar to heat shock protein 8	-0.501453
Q803Q7	ALDOA	aldoaa	ENSDARG00000011665	aldolase, fructose-bisphosphate A	-0.427268
A0A2R8Q6V3	KRT8	krt8	ENSDARG00000109279	keratin 8	-0.426502
F1RC82	NECTIN1	nectin1b	ENSDARG00000086034	nectin cell adhesion molecule 1	-0.384141
Q9DGL6	ATP1A1	atp1a1a.1	ENSDARG00000002791	ATPase Na+/K+ transporting subunit alpha 1	-0.333363
Q6P3J2	ARHGDIA	arhgdia	ENSDARG00000043795	Rho GDP dissociation inhibitor alpha	0.303156
Q803B0	HSPD1	hspd1	ENSDARG00000056160	heat shock protein family D (Hsp60) member 1	0.431289
E7F9R1	ATP1B4	atp1b4	ENSDARG00000053262	ATPase Na+/K+ transporting family member beta 4	0.439666
F1QB54	PABPC3	pabpc1a	ENSDARG00000017219	poly(A) binding protein cytoplasmic 3	0.449643
Q6PC44	CALB2A	calb2a	ENSDARG00000041062	calbindin 2A	0.471246
E9QB54	DCTN3	dctn3	ENSDARG00000041363	dynactin subunit 3	0.64112
Q6YI49	UCHL1	uchl1	ENSDARG00000026871	ubiquitin C-terminal hydrolase L1	0.64611
Q6DEM2	CRK	crk	ENSDARG00000055635	CRK proto-oncogene, adaptor protein	0.664247
B3DFN3	LMNB2	lmnb2	ENSDARG00000101624	lamin B2	0.673512
A0A4W4	NEGR1	negr1	ENSDARG00000021607	neuronal growth regulator 1	0.708788
Q6P5L3	RPL19	rpl19	ENSDARG00000013307	ribosomal protein L19	0.813499
Q8JH70	ALDOC	aldocb	ENSDARG00000019702	aldolase, fructose-bisphosphate C	0.821043
Q5TYR6	Crip2L	crip2l	ENSDARG00000033201	cysteine rich protein 2 like	0.823278
F1QA97	DCTN2	dctn2	ENSDARG00000031388	dynactin subunit 2	0.86853
Q6PBJ3	VAMP1A	vamp1	ENSDARG00000031283	vesicle associated membrane protein 1A	0.873674
E7EZW7	UCHL3	uchl3	ENSDARG00000109434	ubiquitin C-terminal hydrolase L3	0.883842
Q45QT2	TMSB10/TMSB4X	tmsb4x	ENSDARG00000077777	thymosin beta 4 X-linked	0.923764
Q7SZZ5	VAMP2	vamp2	ENSDARG00000056877	vesicle associated membrane protein 2	0.938554
F1QUY7	SLC6A1	slc6a1a	ENSDARG00000045944	solute carrier family 6 member 1	0.953997
A8WIP5	HCFC1	hcfc1b	ENSDARG00000012519	host cell factor C1	0.965612
Q4G5V7	RTN1	rtn1a	ENSDARG00000006497	reticulon 1	0.971277
A0A0R4IZC2	SNAP91	snap91a	ENSDARG00000098809	synaptosome associated protein 91	0.999032
Q6NYA0	SRSF1	srsf1b	ENSDARG00000017843	serine and arginine rich splicing factor 1	1.02879
Q9PTK4	ELAVL1b	elavl1b	ENSDARG00000101744	ELAV like RNA binding protein 1b	1.07355
F1R9X3	L1CAM	l1cama	ENSDARG00000007149	L1 cell adhesion molecule	1.09038
F8W3K1	EIF3J	eif3ja	ENSDARG00000012603	eukaryotic translation initiation factor 3 subunit J	1.09075
Q5U3I3	SCAMP3	scamp3	ENSDARG00000016765	secretory carrier membrane protein 3	1.12141
A0A0B4J1A5	EWSR1	ewsr1a	ENSDARG00000020258	EWS RNA binding protein 1	1.17404
F1QXP8	KHSRP	khsrp	ENSDARG00000026489	KH-type splicing regulatory protein	1.1778
E7F744	NPTXR	nptxra	ENSDARG00000040430	neuronal pentraxin receptor	1.17962
Q6P6E5	NDUFB7	ndufb7	ENSDARG00000033789	NADH:ubiquinone oxidoreductase subunit B7	1.19133
F1R306	CTNND2	ctnnd2a	ENSDARG00000062415	catenin delta 2	1.24462
Q7ZUQ9	CIRBP	cirbpb	ENSDARG00000013351	cold inducible RNA binding protein	1.24673
R4GE02	H2AC21	si:ch211-113a14.11	ENSDARG00000086591	H2A clustered histone 21	1.263
F1QLH1	PPIF	ppifb	ENSDARG00000052842	peptidylprolyl isomerase F	1.27337
A2AV32	SHANK2	shank2b	ENSDARG00000062325	SH3 and multiple ankyrin repeat domains 2	1.27476
Q6P937	CLTA1	clta	ENSDARG00000045618	clathrin light chain A1	1.28527
Q5BJ17	TUFM	tufm	ENSDARG00000104173	Tu translation elongation factor, mitochondrial	1.29137
A0JMK6	SCG2	scg2b	ENSDARG00000038574	secretogranin II	1.29318
Q6PC36	NECAP1	necap1	ENSDARG00000020798	NECAP endocytosis associated 1	1.30125
Q503D8	TXNDC12	txndc12	ENSDARG00000038980	thioredoxin domain containing 12	1.30937
A0A2R8PZU6	RTN4	rtn4a	ENSDARG00000112237	reticulon 4	1.33514
Q7ZTS8	ELAVL1	elavl1a	ENSDARG00000038695	ELAV like RNA binding protein 1	1.3393
A0A0R4IXJ1	ELAVL4a	elavl4	ENSDARG00000045639	ELAV like RNA binding protein 4a	1.36713
A0A0R4IZ33	TOLLIP	tollip	ENSDARG00000098486	toll interacting protein	1.37621
E7F624	MAP6	map6a	ENSDARG00000074521	microtubule associated protein 6	1.40187
Q502E4	NDUFS4	ndufs4	ENSDARG00000052840	NADH:ubiquinone oxidoreductase subunit S4	1.4058
F8W2K0	ERC1	erc1a	ENSDARG00000009941	ELKS/RAB6-interacting/CAST family member 1	1.41816
A0A0R4IH73	PAK1	pak1	ENSDARG00000103959	p21 (RAC1) activated kinase 1	1.42568
X1WC82	RPS28	rps28	ENSDARG00000035860	ribosomal protein S28	1.43429
E7F192	DBN1	dbn1	ENSDARG00000069113	drebrin 1	1.44907
A4QNZ7	KIAA1191	p33monox	ENSDARG00000003127	KIAA1191	1.45507
F6P4Z6	NDUFV3	ndufv3	ENSDARG00000090389	NADH:ubiquinone oxidoreductase subunit V3	1.45607
F1R097	CASKIN1	caskin1	ENSDARG00000046107	CASK interacting protein 1	1.47485
A0A2R8QHK1	HNRNPD	hnrnpd	ENSDARG00000059246	heterogeneous nuclear ribonucleoprotein D	1.47615
E7F6S5	TRARG1	trarg1a	ENSDARG00000090481	trafficking regulator of GLUT4 (SLC2A4) 1	1.4853
E9QEE8	NDUFB4	ndufb4	ENSDARG00000019332	NADH:ubiquinone oxidoreductase subunit B4	1.49213
F1QC52	PCLO	pcloa	ENSDARG00000063299	piccolo presynaptic cytomatrix protein	1.49828
A0A0R4IEW8	ELAVL4	elavl4	ENSDARG00000045639	ELAV like RNA binding protein 4	1.50167
Q6PBX8	NDUFV2	ndufv2	ENSDARG00000013044	NADH:ubiquinone oxidoreductase core subunit V2	1.53278
Q66I37	NUCKS1	nucks1a	ENSDARG00000078473	nuclear casein kinase and cyclin dependent kinase substrate 1	1.55682
A1A5X4	ADD1	add1	ENSDARG00000103962	adducin 1	1.55913
Q1LV81	SAFB	safb	ENSDARG00000020467	scaffold attachment factor B	1.55997
Q7ZUG5	RPS21	rps21	ENSDARG00000025850	ribosomal protein S21	1.56445
B8JLQ3	NCL	ncl	ENSDARG00000002710	nucleolin	1.58171
A0A0R4IKF0	APOA1	apoa1b	ENSDARG00000101324	apolipoprotein A1	1.58329
A0A2R8RSR9	RPH3A	rph3ab	ENSDARG00000105490	rabphilin 3A	1.61678
E7FE74	CAMKVA	camkva	ENSDARG00000027963	CaM kinase like vesicle associated A	1.64325
Q6PBU0	FAM136A	fam136a	ENSDARG00000098401	family with sequence similarity 136 member A	1.65499
Q7T370	CDV3	cdv3	ENSDARG00000023028	CDV3 homolog	1.67774
F1QT82	PRPH	prph	ENSDARG00000028306	peripherin	1.68192
Q7ZUZ4	PDCD5	pdcd5	ENSDARG00000026072	programmed cell death 5	1.73318
A0A0R4IC33	ELAVL3	elavl3	ENSDARG00000014420	ELAV like RNA binding protein 3	1.74947
A2BF67	ENSA	ensab	ENSDARG00000061644	endosulfine alpha	1.77338
A0A2R8RX88	FUS	fus	ENSDARG00000113554	FUS RNA binding protein	1.77407
F1Q932	CTTN	cttn	ENSDARG00000011777	cortactin	1.77817
A2ARG7	ATP5ME	atp5meb	ENSDARG00000068940	ATP synthase membrane subunit e	1.80879
B8JM34	ATP5PF	atp5pf	ENSDARG00000014313	ATP synthase peripheral stalk subunit F6	1.8239
Q642J0	HINT1	hint1	ENSDARG00000103824	histidine triad nucleotide binding protein 1	1.8367
F1QFJ8	HNRNPH1	hnrnph1l	ENSDARG00000005551	heterogeneous nuclear ribonucleoprotein H1	1.85301
F1Q8D2	NSFL1C	nsfl1c	ENSDARG00000087640	NSFL1 cofactor	1.85557
Q6DH00	GNG13	gng13b	ENSDARG00000037921	G protein subunit gamma 13	1.87053
Q802Z5	NONO	nono	ENSDARG00000020482	non-POU domain containing octamer binding	1.92951
Q6TNQ4	SNX12	snx12	ENSDARG00000019060	sorting nexin 12	1.93813
Q6PC22	NDUFA8	ndufa8	ENSDARG00000058041	NADH:ubiquinone oxidoreductase subunit A8	1.94795
Q6DRE6	RPL12	rpl12	ENSDARG00000006691	ribosomal protein L12	1.95711
Q5D016	PFDN1	pfdn1	ENSDARG00000014536	prefoldin subunit 1	1.95782
F1QJZ6	TMOD2	tmod2	ENSDARG00000002571	tropomodulin 2	1.97429
B3DGI9	TIMM8B	timm8b	ENSDARG00000055708	translocase of inner mitochondrial membrane 8 homolog B	1.97585
A0A0R4IQ37	ATXN2L	atxn2l	ENSDARG00000112336	ataxin 2 like	2.0126
F1QVC6	SRSF9	srsf9	ENSDARG00000008097	serine and arginine rich splicing factor 9	2.01534
F1Q771	ZNF346	znf346	ENSDARG00000060695	zinc finger protein 346	2.06686
O73872	SOD1	sod1	ENSDARG00000043848	superoxide dismutase 1	2.07098
E7FBR8	CPLX1	cplx2	ENSDARG00000111920	complexin 1	2.1186
A0A2R8QF52	COX5B	cox5b1	ENSDARG00000113254	cytochrome c oxidase subunit 5B	2.14492
O57474	GJA1	gja1	ENSDARG00000041799	gap junction protein alpha 1	2.20499
E7F8K3	CD59	kcnj11l	ENSDARG00000089255	CD59 molecule (CD59 blood group)	2.23263
Q98874	ERH	erh	ENSDARG00000032866	ERH mRNA splicing and mitosis factor	2.28812
F1RCB2	D1Pas1	ddx3xb	ENSDARG00000005774	DNA segment, Chr 1, Pasteur Institute 1	2.29699
A0A0R4IUQ9	ILF3	ilf3b	ENSDARG00000105177	interleukin enhancer binding factor 3	2.29927
A0A2R8RVZ7	GNG4	gng4	ENSDARG00000114001	G protein subunit gamma 4	2.34332
Q15KE4	GNG2	gng2	ENSDARG00000056831	G protein subunit gamma 2	2.35157
E7FE19	CNP	cnp	ENSDARG00000070822	2',3'-cyclic nucleotide 3' phosphodiesterase	2.47761
D2K290	CPLX3	cplx3b	ENSDARG00000089486	complexin 3	2.52389
A0A0R4IS84	CPLX2	cplx2	ENSDARG00000061918	complexin 2	2.59516
Q7SXQ1	TIAL1	tial1	ENSDARG00000009525	TIA1 cytotoxic granule associated RNA binding protein like 1	2.60295
Q6PBY8	SKP1	skp1	ENSDARG00000003151	S-phase kinase associated protein 1	2.67219
Q1LWG2	NDUFS6	ndufs6	ENSDARG00000056583	NADH:ubiquinone oxidoreductase subunit S6	2.69724
B8JMZ3	DPY30	dpy30	ENSDARG00000004427	dpy-30 histone methyltransferase complex regulatory subunit	2.70818
Q568Q7	STMN1	stmn1b	ENSDARG00000033655	stathmin 1	2.74608
B5DE31	YBX1	ybx1	ENSDARG00000004757	Y-box binding protein 1	2.82331
Q6DRC4	EIF3G	eif3g	ENSDARG00000016889	eukaryotic translation initiation factor 3 subunit G	2.82409
Q6P2A9	FUBP1	fubp1	ENSDARG00000029248	far upstream element binding protein 1	2.83664
Q7ZWA3	RBMX	rbmx	ENSDARG00000014244	RNA binding motif protein X-linked	3.01109
A0A0R4I9G5	COQ8A	coq8aa	ENSDARG00000020123	coenzyme Q8A	3.04719
E7FD23	C7orf57	si:dkey-276j7.1	ENSDARG00000090872	chromosome 7 open reading frame 57	3.15106
Q6TH01	C12orf57	grcc10	ENSDARG00000030038	chromosome 12 open reading frame 57	3.24746
Q1RM09	BASP1	basp1	ENSDARG00000053358	brain abundant membrane attached signal protein 1	3.30304
A8WIP2	MECP2	mecp2	ENSDARG00000014218	methyl-CpG binding protein 2	3.39578
A0A2R8RW72	STAU2	stau2	ENSDARG00000112268	staufen double-stranded RNA binding protein 2	3.46884
Q568K2	PPP1R11	ppp1r11	ENSDARG00000036063	protein phosphatase 1 regulatory inhibitor subunit 11	3.4818
Q6PBR5	ATP6V1G1	atp6v1g1	ENSDARG00000022315	ATPase H+ transporting V1 subunit G1	3.50223
E7FAZ5	HP1BP3	hp1bp3	ENSDARG00000044669	heterochromatin protein 1 binding protein 3	3.79634
F6P364	HNRNPA3	hnrnpa3	ENSDARG00000059351	heterogeneous nuclear ribonucleoprotein A3	4.05434
E7FC78	TIMM9	timm9	ENSDARG00000043865	translocase of inner mitochondrial membrane 9	4.38433
E7F225	H1-6	zgc:163061	ENSDARG00000075538	H1.6 linker histone, cluster member	4.80506
F1QHI0	CARMIL2	carmil2	ENSDARG00000115942	capping protein regulator and myosin 1 linker 2	5.48872
Q1LVG7	ATP5F1D	atp5f1d	ENSDARG00000019404	ATP synthase F1 subunit delta	6.06524
F8W4C1	MBP	mbpb	ENSDARG00000089413	myelin basic protein	6.56066
A0A2R8QSU3	CALB2	calb2a	ENSDARG00000110220	calbindin 2	Only expressed in KO34°C
F1QUS0	CALB1	calb2b	ENSDARG00000036344	calbindin 1	Only expressed in KO34°C
E7F1Q8	CLTA	clta	ENSDARG00000045618	clathrin light chain A	Only expressed in KO34°C
F1QUA3	ATLN2	tln2a	ENSDARG00000017901	talin 2A	Only expressed in KO34°C
F1R7N8	TTN2	ttn.2	ENSDARG00000028213	titin tandem duplicate 2	Only expressed in KO34°C
E7F0M6	ARHGAP29	arhgap29a	ENSDARG00000026329	Rho GTPase activating protein 29	Only expressed in KO34°C
R4GEM4	ARID5B	arid5b	ENSDARG00000037196	AT-rich interaction domain 5B	Only expressed in KO34°C
Q6PFV1	ARPP19	arpp19a	ENSDARG00000032532	cAMP regulated phosphoprotein 19	Only expressed in KO34°C
Q1LYB6	ATP5IF1	atp5if1b	ENSDARG00000044092	ATP synthase inhibitory factor subunit 1	Only expressed in KO34°C
A0A2R8QJG7	ATP8A2	atp8a2	ENSDARG00000110095	ATPase phospholipid transporting 8A2	Only expressed in KO34°C
F1Q9J0	BAG3	bag3	ENSDARG00000039486	BAG cochaperone 3	Only expressed in KO34°C
F1QK55	BICRA	bicra	ENSDARG00000061159	BRD4 interacting chromatin remodeling complex associated protein	Only expressed in KO34°C
Q08C78	BTF3	btf3	ENSDARG00000035400	basic transcription factor 3	Only expressed in KO34°C
A0A1D5NSW2	BTN3A3	cabz01076234.2	ENSDARG00000067794	butyrophilin subfamily 3 member A3	Only expressed in KO34°C
E9QEB3	CCK	ccka	ENSDARG00000070810	cholecystokinin	Only expressed in KO34°C
Q5RIJ7	CHGA	chga	ENSDARG00000008829	chromogranin A	Only expressed in KO34°C
A0A286Y9F1	CLTB	cltb	ENSDARG00000052368	clathrin light chain B	Only expressed in KO34°C
Q6P2U9	COPS3	cops3	ENSDARG00000008623	COP9 signalosome subunit 3	Only expressed in KO34°C
B7ZVA6	COX19	cox19	ENSDARG00000063882	cytochrome c oxidase assembly factor COX19	Only expressed in KO34°C
E9QGU0	CRH	crhb	ENSDARG00000027657	corticotropin releasing hormone	Only expressed in KO34°C
F1Q7M7	CRTC1	crtc1b	ENSDARG00000076076	CREB regulated transcription coactivator 1	Only expressed in KO34°C
X1WDW2	DCHS1	dchs1a	ENSDARG00000070025	dachsous cadherin-related 1	Only expressed in KO34°C
F1QGC8	DTD1	dtd1	ENSDARG00000044628	D-aminoacyl-tRNA deacylase 1	Only expressed in KO34°C
F1Q8H6	ECH1	ech1	ENSDARG00000012915	enoyl-CoA hydratase 1	Only expressed in KO34°C
F1QS51	EEA1	eea1	ENSDARG00000062868	early endosome antigen 1	Only expressed in KO34°C
A0A2R8Q843	EIF4B	eif4bb	ENSDARG00000112432	eukaryotic translation initiation factor 4B	Only expressed in KO34°C
A0A0R4ICV9	EIF4H	eif4h	ENSDARG00000042252	eukaryotic translation initiation factor 4H	Only expressed in KO34°C
A0A0R4IB53	ENAH	enah	ENSDARG00000032049	ENAH actin regulator	Only expressed in KO34°C
Q6PC01	FAU	faua	ENSDARG00000099022	FAU ubiquitin like and ribosomal protein S30 fusion	Only expressed in KO34°C
Q6NYE1	FGB	fgb	ENSDARG00000008969	fibrinogen beta chain	Only expressed in KO34°C
Q4V942	G3BP2	g3bp2b	ENSDARG00000074572	G3BP stress granule assembly factor 2	Only expressed in KO34°C
Q6DG93	GAP43	gap43	ENSDARG00000099744	growth associated protein 43	Only expressed in KO34°C
F6NIQ9	GATAD2B	gatad2b	ENSDARG00000005834	GATA zinc finger domain containing 2B	Only expressed in KO34°C
A0A0H2UKD1	Gm16500	scocb	ENSDARG00000002217		Only expressed in KO34°C
I3IST4	GRN	grna	ENSDARG00000004954	granulin precursor	Only expressed in KO34°C
Q6NYV3	H1-0	h1-0	ENSDARG00000038559	H1.0 linker histone	Only expressed in KO34°C
A3KPW8	HPCAL4	hpcal4	ENSDARG00000070491	hippocalcin like 4	Only expressed in KO34°C
A0A0R4IWJ1	ITSN1	itsn1	ENSDARG00000000086	intersectin 1	Only expressed in KO34°C
F1QDH4	LARP6	larp6a	ENSDARG00000005355	La ribonucleoprotein 6, translational regulator	Only expressed in KO34°C
A0A0R4IJJ4	LIMCH1	limch1b	ENSDARG00000103774	LIM and calponin homology domains 1	Only expressed in KO34°C
Q66IB0	LIN7C	lin7c	ENSDARG00000027322	lin-7 homolog C, crumbs cell polarity complex component	Only expressed in KO34°C
B3DKC5	LMNA	lmna	ENSDARG00000013415	lamin A/C	Only expressed in KO34°C
Q5SPG2	MAX	max	ENSDARG00000024844	MYC associated factor X	Only expressed in KO34°C
Q9DDG2	MDK	mdkb	ENSDARG00000020708	midkine	Only expressed in KO34°C
A0A2R8Q4M1	MRPL49	mrpl49	ENSDARG00000109386	mitochondrial ribosomal protein L49	Only expressed in KO34°C
A0A286YAD0	MYO5B	myo5b	ENSDARG00000062003	myosin VB	Only expressed in KO34°C
A5JEM4	NDEL1	ndel1a	ENSDARG00000010953	nudE neurodevelopment protein 1 like 1	Only expressed in KO34°C
Q6DGM9	NDUFA7	ndufa7	ENSDARG00000036684	NADH:ubiquinone oxidoreductase subunit A7	Only expressed in KO34°C
E7FDX3	NDUFAF4	ndufaf4	ENSDARG00000077859	NADH:ubiquinone oxidoreductase complex assembly factor 4	Only expressed in KO34°C
Q6PBJ6	NDUFB6	ndufb6	ENSDARG00000037259	NADH:ubiquinone oxidoreductase subunit B6	Only expressed in KO34°C
B0V3W0	NPB	npb	ENSDARG00000078828	neuropeptide B	Only expressed in KO34°C
Q9DGJ3	NPC2	npc2	ENSDARG00000090912	NPC intracellular cholesterol transporter 2	Only expressed in KO34°C
Q6NW91	NPTX1	nptx1l	ENSDARG00000074671	neuronal pentraxin 1	Only expressed in KO34°C
Q9I8P3	NPY	npy	ENSDARG00000036222	neuropeptide Y	Only expressed in KO34°C
B0S7J7	NRIP2	nrip2	ENSDARG00000079985	nuclear receptor interacting protein 2	Only expressed in KO34°C
A0A2R8RW02	PAG1	pag1	ENSDARG00000055875	phosphoprotein membrane anchor with glycosphingolipid microdomains 1	Only expressed in KO34°C
E9QBW4	PDYN	pdyn	ENSDARG00000087798	prodynorphin	Only expressed in KO34°C
A8E7S2	PENK	penka	ENSDARG00000004869	proenkephalin	Only expressed in KO34°C
Q1JPY6	PFDN2	pfdn2	ENSDARG00000025391	prefoldin subunit 2	Only expressed in KO34°C
Q5RGI5	PPP6R2	ppp6r2a	ENSDARG00000045540	protein phosphatase 6 regulatory subunit 2	Only expressed in KO34°C
F1R6K9	PROM1	prom1a	ENSDARG00000039966	prominin 1	Only expressed in KO34°C
Q1JPY8	PSPC1	pspc1	ENSDARG00000006621	paraspeckle component 1	Only expressed in KO34°C
F1QYQ8	PTPDC1	ptpdc1a	ENSDARG00000061656	protein tyrosine phosphatase domain containing 1	Only expressed in KO34°C
A0A0R4IV43	RBFOX1	rbfox1	ENSDARG00000014746	RNA binding fox-1 homolog 1	Only expressed in KO34°C
Q24JV3	RPL31	rpl31	ENSDARG00000053365	ribosomal protein L31	Only expressed in KO34°C
Q24JV1	RPL32	rpl32	ENSDARG00000054818	ribosomal protein L32	Only expressed in KO34°C
Q6P0V6	RPL8	rpl8	ENSDARG00000014867	ribosomal protein L8	Only expressed in KO34°C
A7E2K4	RPLP2	rplp2l	ENSDARG00000011201	ribosomal protein lateral stalk subunit P2	Only expressed in KO34°C
Q5BJA1	RPS17	zgc:114188	ENSDARG00000046157	ribosomal protein S17	Only expressed in KO34°C
E7FF70	RPS6KL1	rps6kl1	ENSDARG00000079024	ribosomal protein S6 kinase like 1	Only expressed in KO34°C
A3KQQ9	SCG3	scg3	ENSDARG00000086288	secretogranin III	Only expressed in KO34°C
A2BIR7	SDF2L1	sdf2l1	ENSDARG00000035631	stromal cell derived factor 2 like 1	Only expressed in KO34°C
Q7ZUC9	SH3BGRL3	sh3bgrl3	ENSDARG00000098075	SH3 domain binding glutamate rich protein like 3	Only expressed in KO34°C
F1Q5P8	SMARCE1	smarce1	ENSDARG00000016871	SWI/SNF related, matrix associated, actin dependent regulator of chromatin, subfamily e, member 1	Only expressed in KO34°C
E9QCA0	SNAP29	snap29	ENSDARG00000038518	synaptosome associated protein 29	Only expressed in KO34°C
B0V3H3	SNRPA	snrpa	ENSDARG00000018890	small nuclear ribonucleoprotein polypeptide A	Only expressed in KO34°C
Q7ZTI0	SSB	ssb	ENSDARG00000029252	small RNA binding exonuclease protection factor La	Only expressed in KO34°C
F8W5C9	STUM	stum	ENSDARG00000041915	stum, mechanosensory transduction mediator homolog	Only expressed in KO34°C
A0A2R8Q2L1	STXBP5L	stxbp5l	ENSDARG00000110740	syntaxin binding protein 5L	Only expressed in KO34°C
F1QRX2	SUMO3	sumo3b	ENSDARG00000035993	small ubiquitin like modifier 3	Only expressed in KO34°C
A0A140LH61	SYNPO2L	synpo2la	ENSDARG00000077293	synaptopodin 2 like	Only expressed in KO34°C
A0A2R8QBK2	TACC2	tacc2	ENSDARG00000062790	transforming acidic coiled-coil containing protein 2	Only expressed in KO34°C
Q7ZV25	TBCA	tbca	ENSDARG00000016754	tubulin folding cofactor A	Only expressed in KO34°C
Q6P0G5	TFG	tfg	ENSDARG00000003641	trafficking from ER to golgi regulator	Only expressed in KO34°C
Q6DI06	TIMM10	timm10	ENSDARG00000069116	translocase of inner mitochondrial membrane 10	Only expressed in KO34°C
A0A2R8RPU1	TLR3	tlr3	ENSDARG00000117078	toll like receptor 3	Only expressed in KO34°C
F1RBE6	TP53BP1	tp53bp1	ENSDARG00000079000	tumor protein p53 binding protein 1	Only expressed in KO34°C
A7E2K1	Tpm1	tpm1	ENSDARG00000087402	tropomyosin 1, alpha	Only expressed in KO34°C
B0VEQ2	TSPAN7	tspan7b	ENSDARG00000008407	tetraspanin 7	Only expressed in KO34°C
Q1L8T3	UBAP2L	ubap2l	ENSDARG00000063219	ubiquitin associated protein 2 like	Only expressed in KO34°C
F1Q8U2	UBQLN4	ubqln4	ENSDARG00000052975	ubiquilin 4	Only expressed in KO34°C
E9QI72	UGP2	ugp2b	ENSDARG00000008200	UDP-glucose pyrophosphorylase 2	Only expressed in KO34°C
A2BGR9	ALDH2	aldh2.1	ENSDARG00000089924	aldehyde dehydrogenase 2 family member	Only expressed in WT34°C
A8E7L3	ANXA13l	anxa13l	ENSDARG00000013613	annexin A13 like	Only expressed in WT34°C
F1REH8	ANXA13	anxa13	ENSDARG00000013976	annexin A13	Only expressed in WT34°C
Q9DGL3	ATP1B1a	atp1b1a	ENSDARG00000013144	ATPase Na+/K+ transporting subunit beta 1a	Only expressed in WT34°C
Q90Z34	ATP1B2	atp1b2b	ENSDARG00000034424	ATPase Na+/K+ transporting subunit beta 2	Only expressed in WT34°C
B8JKW4	C3	c3a.1	ENSDARG00000012694	complement C3	Only expressed in WT34°C
F1QV29	C3A2	c3a.2	ENSDARG00000087359	complement C3, tandem dublicate 2	Only expressed in WT34°C
Q7SY49	CAMKVB	camkv	ENSDARG00000005141	CaM kinase like vesicle associated B	Only expressed in WT34°C
E7FCY3	CCDC136b	ccdc136b	ENSDARG00000075513	coiled-coil domain containing 136b	Only expressed in WT34°C
E9QD51	CCDC136	ccdc136b	ENSDARG00000057921	coiled-coil domain containing 136	Only expressed in WT34°C
F1R966	CLTC	cltca	ENSDARG00000043493	clathrin heavy chain	Only expressed in WT34°C
F1QZB0	CRIP2	crip2	ENSDARG00000070670	cysteine rich protein 2	Only expressed in WT34°C
A0A140LH30	DNM1La	dnm1l	ENSDARG00000015006	dynamin 1 like a	Only expressed in WT34°C
Q7SXN5	DNM1L	dnm1l	ENSDARG00000015006	dynamin 1 like	Only expressed in WT34°C
A0A286Y8X9	EEF2	eef2b	ENSDARG00000109247	eukaryotic translation elongation factor 2	Only expressed in WT34°C
Q6PFT0	FLOT2B	flot2b	ENSDARG00000069774	flotillin 2	Only expressed in WT34°C
Q98TZ8	FLOT2	flot2a	ENSDARG00000004830	flotillin 2B	Only expressed in WT34°C
B0S786	GLSB	glsb	ENSDARG00000040705	glutaminase b	Only expressed in WT34°C
F1RA10	GLS	glsb	ENSDARG00000040705	glutaminase	Only expressed in WT34°C
Q1LWI2	GLSA	glsa	ENSDARG00000062812	glutaminase a	Only expressed in WT34°C
B8A4B0	GLUD1	glud1a	ENSDARG00000008816	glutamate dehydrogenase 1	Only expressed in WT34°C
Q6P3L9	GLUD1	glud1b	ENSDARG00000101074	glutamate dehydrogenase 1	Only expressed in WT34°C
Q803H5	GNB1	gnb1b	ENSDARG00000104372	G protein subunit beta 1	Only expressed in WT34°C
Q7SYK7	GOT2	got2a	ENSDARG00000041068	glutamic-oxaloacetic transaminase 2	Only expressed in WT34°C
A8DZE4	GPI	gpib	ENSDARG00000103826	glucose-6-phosphate isomerase	Only expressed in WT34°C
Q90485	HBBA1	ba2l; ba2	ENSDARG00000097238	hemoglobin, beta adult 1	Only expressed in WT34°C
B0UYS0	KRT15	krt15	ENSDARG00000036840	keratin 15	Only expressed in WT34°C
Q6DHB6	KRT17	krt91	ENSDARG00000036830	keratin 17	Only expressed in WT34°C
F1R5A5	KRT5	krt5	ENSDARG00000112017	keratin 5	Only expressed in WT34°C
F1Q9P4	NAPB	napbb	ENSDARG00000069101	NSF attachment protein beta	Only expressed in WT34°C
Q7SY38	NDRG3	ndrg3a	ENSDARG00000013087	NDRG family member 3	Only expressed in WT34°C
A4JYK5	NPTN	nptnb	ENSDARG00000043864	neuroplastin	Only expressed in WT34°C
Q6PHD8	PA2G4B	pa2g4b	ENSDARG00000070657	proliferation-associated 2GAb	Only expressed in WT34°C
Q8AW82	PA2G4	pa2g4a	ENSDARG00000039578	proliferation-associated 2G4	Only expressed in WT34°C
Q642H5	PPP2R1A	ppp2r1bb	ENSDARG00000032430	protein phosphatase 2 subunit A	Only expressed in WT34°C
A3KGZ6	PPP3CC	ppp3cca	ENSDARG00000014962	protein phosphatase 3 catalytic subunit gamma	Only expressed in WT34°C
F1QEX9	RYR2	ryr1b	ENSDARG00000023797	ryanodine receptor 2	Only expressed in WT34°C
F8W5J3	SEPTIN7	sept7b	ENSDARG00000052673	septin 7	Only expressed in WT34°C
Q285P3	SLC2A1	slc2a1a	ENSDARG00000001437	solute carrier family 2 member 1	Only expressed in WT34°C
A0A0R4IID7	TLN2B	tln2b	ENSDARG00000110973	talin 2B	Only expressed in WT34°C
F1QCC2	TTYH3	ttyh3b	ENSDARG00000007678	tweety family member 3	Only expressed in WT34°C
Q6DGI1	VAMP1B	vamp1b	ENSDARG00000097576	vesicle associated membrane protein 1B	Only expressed in WT34°C
A5PF61	2310057J18Rik	leg1a	ENSDARG00000090722	RIKEN cDNA 2310057J18 gene	Only expressed in WT34°C
X1WBT0	A2M	si:dkey-105h12.2	ENSDARG00000041685	alpha-2-macroglobulin	Only expressed in WT34°C
F8W2X9	ABCA1	abca1b	ENSDARG00000079009	ATP binding cassette subfamily A member 1	Only expressed in WT34°C
Q6DRD9	ABHD11	abhd11	ENSDARG00000069501	abhydrolase domain containing 11	Only expressed in WT34°C
Q7ZYY0	ACAD8	acad8	ENSDARG00000042658	acyl-CoA dehydrogenase family member 8	Only expressed in WT34°C
F1QIL6	ACAD9	acad9	ENSDARG00000055620	acyl-CoA dehydrogenase family member 9	Only expressed in WT34°C
A2CG95	ACADM	acadm	ENSDARG00000038900	acyl-CoA dehydrogenase medium chain	Only expressed in WT34°C
F1Q783	ACADS	acads	ENSDARG00000030781	acyl-CoA dehydrogenase short chain	Only expressed in WT34°C
F1Q8J4	ACADVL	acadvl	ENSDARG00000016687	acyl-CoA dehydrogenase very long chain	Only expressed in WT34°C
F1R511	ACAN	acanb	ENSDARG00000113408	aggrecan	Only expressed in WT34°C
Q5SPA3	ACAT2	acat2	ENSDARG00000007127	acetyl-CoA acetyltransferase 2	Only expressed in WT34°C
B0S5S9	ACBD6	acbd6	ENSDARG00000039456	acyl-CoA binding domain containing 6	Only expressed in WT34°C
F1QM42	ACO1	aco1	ENSDARG00000026376	aconitase 1	Only expressed in WT34°C
F1Q7G7	ACOT7	acot7	ENSDARG00000018653	acyl-CoA thioesterase 7	Only expressed in WT34°C
Q7T175	ACOT9	acot9.1	ENSDARG00000058352	acyl-CoA thioesterase 9	Only expressed in WT34°C
F1QH99	ACP1	acp1	ENSDARG00000076486	acid phosphatase 1	Only expressed in WT34°C
B8JHU4	ACTN1	actn1	ENSDARG00000007219	actinin alpha 1	Only expressed in WT34°C
I3ITK2	ACTR10	actr10	ENSDARG00000038432	actin related protein 10	Only expressed in WT34°C
Q4V943	ACTR1B	actr1b	ENSDARG00000011611	actin related protein 1B	Only expressed in WT34°C
F1QEB3	ACTR3	actr3	ENSDARG00000091138	actin related protein 3	Only expressed in WT34°C
F1QKV8	ACTR3B	actr3b	ENSDARG00000008790	actin related protein 3B	Only expressed in WT34°C
F1R7D0	ADGRB3	adgrb3	ENSDARG00000059832	adhesion G protein-coupled receptor B3	Only expressed in WT34°C
Q6NXA6	ADH5	adh5	ENSDARG00000080010	alcohol dehydrogenase 5 (class III), chi polypeptide	Only expressed in WT34°C
E7FD04	AGAP3	agap3	ENSDARG00000087822	ArfGAP with GTPase domain, ankyrin repeat and PH domain 3	Only expressed in WT34°C
A0A0R4IV67	AGL	agla	ENSDARG00000103811	amylo-alpha-1, 6-glucosidase, 4-alpha-glucanotransferase	Only expressed in WT34°C
A0A0R4IPG9	AGRN	agrn	ENSDARG00000110127	agrin	Only expressed in WT34°C
Q803T5	AHCY	ahcy	ENSDARG00000005191	adenosylhomocysteinase	Only expressed in WT34°C
A0A0R4IE20	AHSA1	ahsa1b	ENSDARG00000100317	activator of HSP90 ATPase activity 1	Only expressed in WT34°C
F1RBU6	AIFM1	aifm1	ENSDARG00000058088	apoptosis inducing factor mitochondria associated 1	Only expressed in WT34°C
A5PMF1	AK5	ak5	ENSDARG00000012555	adenylate kinase 5	Only expressed in WT34°C
Q5RH67	AKR1B1	akr1b1.2	ENSDARG00000045598	aldo-keto reductase family 1 member B	Only expressed in WT34°C
Q6DHD5	AKR7A2	akr7a3	ENSDARG00000016649	aldo-keto reductase family 7 member A2	Only expressed in WT34°C
Q90Y03	ALDH1A2	aldh1a2	ENSDARG00000053493	aldehyde dehydrogenase 1 family member A2	Only expressed in WT34°C
F1Q5B5	ALPL	alpl	ENSDARG00000015546	alkaline phosphatase, biomineralization associated	Only expressed in WT34°C
A2BIB9	ANK2	ank2b	ENSDARG00000043313	ankyrin 2	Only expressed in WT34°C
Q7ZUP0	ANP32A	anp32a	ENSDARG00000006487	acidic nuclear phosphoprotein 32 family member A	Only expressed in WT34°C
Q6NUW5	ANP32E	anp32e	ENSDARG00000054804	acidic nuclear phosphoprotein 32 family member E	Only expressed in WT34°C
F8W2N0	ANXA11	anxa11b	ENSDARG00000002632	annexin A11	Only expressed in WT34°C
Q6P603	ANXA2	anxa2a	ENSDARG00000003216	annexin A2	Only expressed in WT34°C
Q5U369	ANXA3	anxa3b	ENSDARG00000044254	annexin A3	Only expressed in WT34°C
Q6P0V8	ANXA5	anxa5b	ENSDARG00000016470	annexin A5	Only expressed in WT34°C
X1WD71	AP2A1	ap2a1	ENSDARG00000054320	adaptor related protein complex 2 subunit alpha 1	Only expressed in WT34°C
I3IT87	AP2M1	ap2m1b	ENSDARG00000033899	adaptor related protein complex 2 subunit mu 1	Only expressed in WT34°C
A0A0G2KQL4	AP3B2	ap3b2	ENSDARG00000105296	adaptor related protein complex 3 subunit beta 2	Only expressed in WT34°C
A0A2R9YJQ0	APEX1	apex1	ENSDARG00000045843	apurinic/apyrimidinic endodeoxyribonuclease 1	Only expressed in WT34°C
F1QHR0	APOA4	apoa4b.1	ENSDARG00000040298	apolipoprotein A4	Only expressed in WT34°C
A0A2R8QES3	APOOL	apool	ENSDARG00000111985	apolipoprotein O like	Only expressed in WT34°C
F1RB27	APPL2	appl2	ENSDARG00000078139	adaptor protein, phosphotyrosine interacting with PH domain and leucine zipper 2	Only expressed in WT34°C
E9QHI0	ARHGAP4	arhgap4b	ENSDARG00000015003	Rho GTPase activating protein 4	Only expressed in WT34°C
E7FFB4	ARID4A	arid4a	ENSDARG00000043873	AT-rich interaction domain 4A	Only expressed in WT34°C
Q6P2T5	ARPC2	arpc2	ENSDARG00000075989	actin related protein 2/3 complex subunit 2	Only expressed in WT34°C
B0S516	ARPC5L	arpc5lb	ENSDARG00000035433	actin related protein 2/3 complex subunit 5 like	Only expressed in WT34°C
A0A0G2KPR3	ATG7	atg7	ENSDARG00000102893	autophagy related 7	Only expressed in WT34°C
A2CEW4	ATIC	atic	ENSDARG00000016706	5-aminoimidazole-4-carboxamide ribonucleotide formyltransferase/IMP cyclohydrolase	Only expressed in WT34°C
A2BIP1	ATP2A3	atp2a3	ENSDARG00000060978	ATPase sarcoplasmic/endoplasmic reticulum Ca2+ transporting 3	Only expressed in WT34°C
Q6P6E0	ATP5MG	atp5l	ENSDARG00000011841	ATP synthase membrane subunit g	Only expressed in WT34°C
B3DFK4	ATP5MJ	atp5mj	ENSDARG00000092873	ATP synthase membrane subunit j	Only expressed in WT34°C
B8JIS1	ATP5PB	atp5pb	ENSDARG00000011553	ATP synthase peripheral stalk-membrane subunit b	Only expressed in WT34°C
F1R9A7	ATP6AP1	atp6ap1a	ENSDARG00000041417	ATPase H+ transporting accessory protein 1	Only expressed in WT34°C
Q7T385	ATP6V1C1	atp6v1c1a	ENSDARG00000023967	ATPase H+ transporting V1 subunit C1	Only expressed in WT34°C
A0A2R8Q383	B2M	b2m	ENSDARG00000053136	beta-2-microglobulin	Only expressed in WT34°C
Q6PBH4	BC048507	dynll1	ENSDARG00000058454	cDNA sequence BC048507	Only expressed in WT34°C
A0A0R4IXT8	BCAN	bcan	ENSDARG00000099412	brevican	Only expressed in WT34°C
Q4VBU0	BCKDHA	bckdha	ENSDARG00000040555	branched chain keto acid dehydrogenase E1 subunit alpha	Only expressed in WT34°C
E7FDU0	BCKDHB	bckdhb	ENSDARG00000014676	branched chain keto acid dehydrogenase E1 subunit beta	Only expressed in WT34°C
Q1LX53	BCL2L13	bcl2l13	ENSDARG00000062370	BCL2 like 13	Only expressed in WT34°C
F1QDZ6	BIN1	bin1a	ENSDARG00000042114	bridging integrator 1	Only expressed in WT34°C
B0S5N7	BLVRA	blvra	ENSDARG00000059857	biliverdin reductase A	Only expressed in WT34°C
G1K2N2	BRK1	brk1	ENSDARG00000041974	BRICK1 subunit of SCAR/WAVE actin nucleating complex	Only expressed in WT34°C
F1R3F7	C1QBP	c1qbp	ENSDARG00000039887	complement C1q binding protein	Only expressed in WT34°C
B8A565	C9	c9	ENSDARG00000016319	complement C9	Only expressed in WT34°C
F1R454	CA13	ca2	ENSDARG00000014488	carbonic anhydrase 13	Only expressed in WT34°C
F1QZX2	CA4	ca4a	ENSDARG00000043589	carbonic anhydrase 4	Only expressed in WT34°C
B0V1F9	CA8	ca8	ENSDARG00000039098	carbonic anhydrase 8	Only expressed in WT34°C
F1R7M3	CACNA2D2	cacna2d2b	ENSDARG00000078169	calcium voltage-gated channel auxiliary subunit alpha2delta 2	Only expressed in WT34°C
B0S6K3	CACYBP	cacybp	ENSDARG00000014731	calcyclin binding protein	Only expressed in WT34°C
E7F2G0	CAMK2A	camk2a	ENSDARG00000053617	calcium/calmodulin dependent protein kinase II alpha	Only expressed in WT34°C
F1QW17	CAMK2G	camk2g2	ENSDARG00000056206	calcium/calmodulin dependent protein kinase II gamma	Only expressed in WT34°C
Q568I9	CAMK4	camk4	ENSDARG00000005372	calcium/calmodulin dependent protein kinase IV	Only expressed in WT34°C
F1QKS4	CANX	canx	ENSDARG00000037488	calnexin	Only expressed in WT34°C
X1WFZ2	CAPNS1	capns1b	ENSDARG00000013804	calpain small subunit 1	Only expressed in WT34°C
Q6DI16	CASQ2	casq2	ENSDARG00000008982	calsequestrin 2	Only expressed in WT34°C
A0A0R4IGK9	CAT	cat	ENSDARG00000104702	catalase	Only expressed in WT34°C
A0A0G2KUJ0	CCT2	cct2	ENSDARG00000104674	chaperonin containing TCP1 subunit 2	Only expressed in WT34°C
Q7T2P2	CCT3	cct3	ENSDARG00000016173	chaperonin containing TCP1 subunit 3	Only expressed in WT34°C
A0A0R4I9W0	CDH13	cdh13	ENSDARG00000014215	cadherin 13	Only expressed in WT34°C
Q9DE44	CDK5	cdk5	ENSDARG00000056683	cyclin dependent kinase 5	Only expressed in WT34°C
E7FC97	CDR2	cdr2a	ENSDARG00000035952	cerebellar degeneration related protein 2	Only expressed in WT34°C
A0A0R4IU19	CES1	ces2b	ENSDARG00000101726	carboxylesterase 1	Only expressed in WT34°C
Q6DHC4	CFB	bfb	ENSDARG00000005616	complement factor B	Only expressed in WT34°C
Q6PBP6	CHCHD10	chchd10	ENSDARG00000010717	coiled-coil-helix-coiled-coil-helix domain containing 10	Only expressed in WT34°C
A0A0R4IUL1	CHCHD3	chchd3a	ENSDARG00000032919	coiled-coil-helix-coiled-coil-helix domain containing 3	Only expressed in WT34°C
A0A2R8QQI9	CHL1	chl1b	ENSDARG00000103109	cell adhesion molecule L1 like	Only expressed in WT34°C
Q7T306	CKM	ckmb	ENSDARG00000040565	creatine kinase, M-type	Only expressed in WT34°C
F1R161	CLASP2	clasp2	ENSDARG00000020345	cytoplasmic linker associated protein 2	Only expressed in WT34°C
Q08BY9	CLGN	clgn	ENSDARG00000009315	calmegin	Only expressed in WT34°C
A0A0R4IRJ8	CLIC1	clic1	ENSDARG00000103340	chloride intracellular channel 1	Only expressed in WT34°C
F1QIN6	CLIP2	clip2	ENSDARG00000059596	CAP-Gly domain containing linker protein 2	Only expressed in WT34°C
Q5RH89	CMAS	cmasa	ENSDARG00000057334	cytidine monophosphate N-acetylneuraminic acid synthetase	Only expressed in WT34°C
A3KQX1	CNDP2	cndp2	ENSDARG00000003931	carnosine dipeptidase 2	Only expressed in WT34°C
Q7T303	CNN3	cnn3a	ENSDARG00000099510	calponin 3	Only expressed in WT34°C
F1QCV0	CNTN2	cntn2	ENSDARG00000000472	contactin 2	Only expressed in WT34°C
F1QGK4	CNTNAP4	cntnap3	ENSDARG00000067824	contactin associated protein family member 4	Only expressed in WT34°C
Q6IQX2	COL1A2	col1a2	ENSDARG00000020007	collagen type I alpha 2 chain	Only expressed in WT34°C
Q66HV4	COPB1	copb1	ENSDARG00000056557	COPI coat complex subunit beta 1	Only expressed in WT34°C
B0R171	COPB2	copb2	ENSDARG00000038743	COPI coat complex subunit beta 2	Only expressed in WT34°C
A0A2R8QSI1	COPS7A	cops7a	ENSDARG00000112421	COP9 signalosome subunit 7A	Only expressed in WT34°C
F1R9X2	COQ3	coq3	ENSDARG00000069857	coenzyme Q3, methyltransferase	Only expressed in WT34°C
A5WW99	COQ5	coq5	ENSDARG00000035618	coenzyme Q5, methyltransferase	Only expressed in WT34°C
A0A2R8Q6S9	COQ6	coq6	ENSDARG00000060380	coenzyme Q6, monooxygenase	Only expressed in WT34°C
Q6PFT7	COTL1	cotl1	ENSDARG00000026829	coactosin like F-actin binding protein 1	Only expressed in WT34°C
Q4VBU7	COX5A	cox5aa	ENSDARG00000088383	cytochrome c oxidase subunit 5A	Only expressed in WT34°C
Q6P3G1	CP	cp	ENSDARG00000010312	ceruloplasmin	Only expressed in WT34°C
Q6NSM5	CPE	cpe	ENSDARG00000055874	carboxypeptidase E	Only expressed in WT34°C
E7F725	CPNE7	cpne7	ENSDARG00000102584	copine 7	Only expressed in WT34°C
B2GQ15	CPT2	cpt2	ENSDARG00000038618	carnitine palmitoyltransferase 2	Only expressed in WT34°C
B0UYA3	CRYL1	cryl1	ENSDARG00000003675	crystallin lambda 1	Only expressed in WT34°C
A5PN39	CRYZ	cryz	ENSDARG00000016074	crystallin zeta	Only expressed in WT34°C
Q7SZC2	CSE1L	cse1l	ENSDARG00000006963	chromosome segregation 1 like	Only expressed in WT34°C
A0A2R8QH30	CSNK2A3	csnk2a1	ENSDARG00000114488	casein kinase 2 alpha 3	Only expressed in WT34°C
Q91398	CSNK2B	csnk2b	ENSDARG00000077776	casein kinase 2 beta	Only expressed in WT34°C
F8W5N8	CSRP1	csrp1a	ENSDARG00000006603	cysteine and glycine rich protein 1	Only expressed in WT34°C
E7EYW5	CSTB	cst14a.1	ENSDARG00000028164	cystatin B	Only expressed in WT34°C
A0A2R8QPP7	CTBP1	zgc:136929	ENSDARG00000019213	C-terminal binding protein 1	Only expressed in WT34°C
F8W3Q3	CTBP2	ctbp2a	ENSDARG00000044062	C-terminal binding protein 2	Only expressed in WT34°C
B7ZC77	CTNNA2	Ctnna2	ENSDARG00000024785	catenin alpha 2	Only expressed in WT34°C
Q8AWD9	CTSD	ctsd	ENSDARG00000057698	cathepsin D	Only expressed in WT34°C
A0A2R8QRI6	CYB5R1	cyb5r1	ENSDARG00000112062	cytochrome b5 reductase 1	Only expressed in WT34°C
Q3B7R0	CYC1	cyc1	ENSDARG00000038075	cytochrome c1	Only expressed in WT34°C
Q6NYL6	CYRIB	fam49bb	ENSDARG00000045417	CYFIP related Rac1 interactor B	Only expressed in WT34°C
X1WHH8	CYTH3	cyth1a	ENSDARG00000005159	cytohesin 3	Only expressed in WT34°C
F1R246	DARS1	dars1	ENSDARG00000070043	aspartyl-tRNA synthetase 1	Only expressed in WT34°C
E9QFI5	DBI	dbi	ENSDARG00000026369	diazepam binding inhibitor, acyl-CoA binding protein	Only expressed in WT34°C
A0A0R4IWT1	DCAF17	dcaf17	ENSDARG00000074909	DDB1 and CUL4 associated factor 17	Only expressed in WT34°C
A0A0G2KXQ3	DCC	dcc	ENSDARG00000104282	DCC netrin 1 receptor	Only expressed in WT34°C
A0A0G2L8W3	DCLK2	dclk2a	ENSDARG00000034093	doublecortin like kinase 2	Only expressed in WT34°C
A0A0R4IW36	DCTN1	dctn1b	ENSDARG00000056753	dynactin subunit 1	Only expressed in WT34°C
A0A0R4I9F5	DDOST	ddost	ENSDARG00000037318	dolichyl-diphosphooligosaccharide--protein glycosyltransferase non-catalytic subunit	Only expressed in WT34°C
F1R3T3	DDX1	ddx1	ENSDARG00000032117	DEAD-box helicase 1	Only expressed in WT34°C
F1QB21	DECR1	decr1	ENSDARG00000003869	2,4-dienoyl-CoA reductase 1	Only expressed in WT34°C
A0A0R4IIC4	DENND4C	dennd4c	ENSDARG00000102766	DENN domain containing 4C	Only expressed in WT34°C
F1QSQ6	DIRAS1	diras1a	ENSDARG00000028066	DIRAS family GTPase 1	Only expressed in WT34°C
F1QCS0	DLG4	dlg4a	ENSDARG00000041926	discs large MAGUK scaffold protein 4	Only expressed in WT34°C
X1WE64	DMTN	dmtn	ENSDARG00000013110	dematin actin binding protein	Only expressed in WT34°C
A0A0R4IWM7	DMXL2	dmxl2	ENSDARG00000091293	Dmx like 2	Only expressed in WT34°C
E9QF63	DNM1	dnm1b	ENSDARG00000009281	dynamin 1	Only expressed in WT34°C
Q5RHR9	DNM3	dnm3a	ENSDARG00000032238	dynamin 3	Only expressed in WT34°C
A0A0G2L009	DYNC1H1	dync1h1	ENSDARG00000014717	dynein cytoplasmic 1 heavy chain 1	Only expressed in WT34°C
Q6TGT3	DYNLT3	dynlt3	ENSDARG00000046132	dynein light chain Tctex-type 3	Only expressed in WT34°C
F1QX93	ECI1	eci1	ENSDARG00000018002	enoyl-CoA delta isomerase 1	Only expressed in WT34°C
A0A0R4IAH3	ECI2	eci2	ENSDARG00000102412	enoyl-CoA delta isomerase 2	Only expressed in WT34°C
Q6IQE2	EEF1B2	eef1b2	ENSDARG00000044521	eukaryotic translation elongation factor 1 beta 2	Only expressed in WT34°C
Q5SPD1	EEF1D	eef1db	ENSDARG00000030053	eukaryotic translation elongation factor 1 delta	Only expressed in WT34°C
Q6PE25	EEF1G	eef1g	ENSDARG00000056119	eukaryotic translation elongation factor 1 gamma	Only expressed in WT34°C
Q9I9E9	EIF2S1	eif2s1b	ENSDARG00000052178	eukaryotic translation initiation factor 2 subunit alpha	Only expressed in WT34°C
E9QBU9	EIF2S3	eif2s3	ENSDARG00000008292	eukaryotic translation initiation factor 2 subunit gamma	Only expressed in WT34°C
F1QUG5	EIF3C	eif3c	ENSDARG00000016443	eukaryotic translation initiation factor 3 subunit C	Only expressed in WT34°C
A0A0R4IKW3	EIF4A3	eif4a3	ENSDARG00000102978	eukaryotic translation initiation factor 4A3	Only expressed in WT34°C
A0A0R4IER0	ELMOD2	elmod2	ENSDARG00000101669	ELMO domain containing 2	Only expressed in WT34°C
E9QCI1	ELOC	eloca	ENSDARG00000045355	elongin C	Only expressed in WT34°C
X1WFN0	EML2	eml2	ENSDARG00000008808	EMAP like 2	Only expressed in WT34°C
F1QIM7	EPHA4	epha4a	ENSDARG00000054454	EPH receptor A4	Only expressed in WT34°C
X1WGZ7	EPRS1	eprs1	ENSDARG00000060494	glutamyl-prolyl-tRNA synthetase 1	Only expressed in WT34°C
Q6P3G9	ERP44	erp44	ENSDARG00000019008	endoplasmic reticulum protein 44	Only expressed in WT34°C
E9QCE9	ESD	esd	ENSDARG00000019496	esterase D	Only expressed in WT34°C
F1R9Y9	ETFB	etfb	ENSDARG00000009250	electron transfer flavoprotein subunit beta	Only expressed in WT34°C
Q66I16	ETFDH	etfdh	ENSDARG00000038834	electron transfer flavoprotein dehydrogenase	Only expressed in WT34°C
Q5TYY2	EXOC4	exoc4	ENSDARG00000004336	exocyst complex component 4	Only expressed in WT34°C
C7S6G4	F3	f3a	ENSDARG00000099124	coagulation factor III, tissue factor	Only expressed in WT34°C
E7FE57	FAM107A	si:ch211-236d3.4	ENSDARG00000086300	family with sequence similarity 107 member A	Only expressed in WT34°C
E9QJ40	FAM120C	fam120c	ENSDARG00000019205	family with sequence similarity 120C	Only expressed in WT34°C
A0A2R8Q5C6	FAM91A1	fam91a1	ENSDARG00000003320	family with sequence similarity 91 member A1	Only expressed in WT34°C
B8JHS0	FARP1	farp1	ENSDARG00000074381	FERM, ARH/RhoGEF and pleckstrin domain protein 1	Only expressed in WT34°C
F1Q820	FARSB	farsb	ENSDARG00000016864	phenylalanyl-tRNA synthetase subunit beta	Only expressed in WT34°C
A0A2R8QH66	FAT4	fat4	ENSDARG00000105285	FAT atypical cadherin 4	Only expressed in WT34°C
E9QCD1	FGA	fga	ENSDARG00000020741	fibrinogen alpha chain	Only expressed in WT34°C
A9JSW0	FKBP2	fkbp2	ENSDARG00000044540	FKBP prolyl isomerase 2	Only expressed in WT34°C
F1RCG7	FKBP4	fkbp4	ENSDARG00000008447	FKBP prolyl isomerase 4	Only expressed in WT34°C
F1R159	FMR1	fmr1	ENSDARG00000037433	fragile X messenger ribonucleoprotein 1	Only expressed in WT34°C
A8KBX3	FN3KRP	fn3krp	ENSDARG00000098208	fructosamine 3 kinase related protein	Only expressed in WT34°C
Q1LY10	FSD1	fsd1	ENSDARG00000062017	fibronectin type III and SPRY domain containing 1	Only expressed in WT34°C
Q1LUN9	GABBR2	gabbr2	ENSDARG00000061042	gamma-aminobutyric acid type B receptor subunit 2	Only expressed in WT34°C
F1R406	GABRB2	gabrb2a	ENSDARG00000079586	gamma-aminobutyric acid type A receptor subunit beta2	Only expressed in WT34°C
E7EZ53	GAL	gal	ENSDARG00000091377	galanin and GMAP prepropeptide	Only expressed in WT34°C
Q5XJ10	GAPDH	gapdh	ENSDARG00000043457	glyceraldehyde-3-phosphate dehydrogenase	Only expressed in WT34°C
A0A2R8QK98	GAPVD1	gapvd1	ENSDARG00000090183	GTPase activating protein and VPS9 domains 1	Only expressed in WT34°C
F1QUV7	GARS1	gars1	ENSDARG00000059070	glycyl-tRNA synthetase 1	Only expressed in WT34°C
A0A0R4ISN6	GCDH	gcdhb	ENSDARG00000098831	glutaryl-CoA dehydrogenase	Only expressed in WT34°C
Q6IQE5	GET3	get3	ENSDARG00000018190	guided entry of tail-anchored proteins factor 3, ATPase	Only expressed in WT34°C
X1WGR7	GFPT1	gfpt1	ENSDARG00000057465	glutamine--fructose-6-phosphate transaminase 1	Only expressed in WT34°C
Q4KME6	GIGYF2	gigyf2	ENSDARG00000009735	GRB10 interacting GYF protein 2	Only expressed in WT34°C
Q6B337	GIPC1	gipc1	ENSDARG00000104483	GIPC PDZ domain containing family member 1	Only expressed in WT34°C
E7FAZ2	GIT1	git1	ENSDARG00000039489	GIT ArfGAP 1	Only expressed in WT34°C
Q6PBM1	GLRX5	glrx5	ENSDARG00000043665	glutaredoxin 5	Only expressed in WT34°C
P62247	Gm14438	rps8	ENSDARG00000055996		Only expressed in WT34°C
Q1RLT1	GMPR2	gmpr2	ENSDARG00000061301	guanosine monophosphate reductase 2	Only expressed in WT34°C
Q7ZWI5	GNAI2	gnai2b	ENSDARG00000017294	G protein subunit alpha i2	Only expressed in WT34°C
A9JTC8	GNAI3	gnai3	ENSDARG00000030644	G protein subunit alpha i3	Only expressed in WT34°C
A0A0G2LAU9	GNAZ	gnaz	ENSDARG00000099844	G protein subunit alpha z	Only expressed in WT34°C
Q5BJ11	GNB2	gnb2	ENSDARG00000035357	G protein subunit beta 2	Only expressed in WT34°C
E7F0E2	GNPDA2	gnpda2	ENSDARG00000024443	glucosamine-6-phosphate deaminase 2	Only expressed in WT34°C
F1QVG5	GPC1	gpc1b	ENSDARG00000090585	glypican 1	Only expressed in WT34°C
D3KYK7	GPHN	gphna	ENSDARG00000089076	gephyrin	Only expressed in WT34°C
X1WEL2	GPRC5B	gprc5ba	ENSDARG00000077080	G protein-coupled receptor class C group 5 member B	Only expressed in WT34°C
F6NYT7	GPX1	gpx1a	ENSDARG00000018146	glutathione peroxidase 1	Only expressed in WT34°C
A0A2R8RWH8	GPX4	gpx4b	ENSDARG00000076836	glutathione peroxidase 4	Only expressed in WT34°C
F1QQC1	GRIA2	gria2b	ENSDARG00000052765	glutamate ionotropic receptor AMPA type subunit 2	Only expressed in WT34°C
A0A2R8QNX8	GRID2	grid2	ENSDARG00000110593	glutamate ionotropic receptor delta type subunit 2	Only expressed in WT34°C
A3KPM6	GRM3	grm3	ENSDARG00000031712	glutamate metabotropic receptor 3	Only expressed in WT34°C
Q32PS5	GRPEL1	grpel1	ENSDARG00000010021	GrpE like 1, mitochondrial	Only expressed in WT34°C
Q9YH60	GSK3B	gsk3ba	ENSDARG00000017803	glycogen synthase kinase 3 beta	Only expressed in WT34°C
F1QUM3	GSN	gsna	ENSDARG00000011459	gelsolin	Only expressed in WT34°C
E9QD21	GSTK1	gstk1	ENSDARG00000056510	glutathione S-transferase kappa 1	Only expressed in WT34°C
B8JIS8	GSTM3	gstm.1	ENSDARG00000042533	glutathione S-transferase mu 3	Only expressed in WT34°C
A7MBY4	H2BC21	zgc:194989	ENSDARG00000114405	H2B clustered histone 21	Only expressed in WT34°C
Q6PI20	H3-5	h3-5; h3f3a; h3f3b.1; h3f3d	ENSDARG00000045248; ENSDARG00000033009; ENSDARG00000111005; ENSDARG00000020504; ENSDARG00000068436; ENSDARG00000068434	H3.5 histone	Only expressed in WT34°C
F1QYX8	HADHA	hadhab	ENSDARG00000060594	hydroxyacyl-CoA dehydrogenase trifunctional multienzyme complex subunit alpha	Only expressed in WT34°C
A0A2R8RRC9	HADHB	hadhb	ENSDARG00000102055	hydroxyacyl-CoA dehydrogenase trifunctional multienzyme complex subunit beta	Only expressed in WT34°C
E9QI36	HARS1	hars	ENSDARG00000003693	histidyl-tRNA synthetase 1	Only expressed in WT34°C
X1WCR3	HAS1	has1	ENSDARG00000042983	hyaluronan synthase 1	Only expressed in WT34°C
E9QDS1	HDLBP	hdlbpa	ENSDARG00000009830	high density lipoprotein binding protein	Only expressed in WT34°C
E7FBA7	HERC1	herc1	ENSDARG00000077901	HECT and RLD domain containing E3 ubiquitin protein ligase family member 1	Only expressed in WT34°C
F1QTE2	HEXB	hexb	ENSDARG00000034368	hexosaminidase subunit beta	Only expressed in WT34°C
B0S642	HIBCH	hibch	ENSDARG00000054867	3-hydroxyisobutyryl-CoA hydrolase	Only expressed in WT34°C
Q6NX09	HK1	hk1	ENSDARG00000039452	hexokinase 1	Only expressed in WT34°C
F1QTF0	HMGCL	hmgcl	ENSDARG00000021220	3-hydroxy-3-methylglutaryl-CoA lyase	Only expressed in WT34°C
Q3B732	HMGN2	hmgn2	ENSDARG00000099572	high mobility group nucleosomal binding domain 2	Only expressed in WT34°C
A0A2R8Q139	HNRNPK	hnrnpk	ENSDARG00000018914	heterogeneous nuclear ribonucleoprotein K	Only expressed in WT34°C
Q7ZV49	HPRT1	hprt1	ENSDARG00000008884	hypoxanthine phosphoribosyltransferase 1	Only expressed in WT34°C
Q6PHG2	HPX	hpx	ENSDARG00000012609	hemopexin	Only expressed in WT34°C
Q8AYH1	HSD17B4	hsd17b4	ENSDARG00000101239	hydroxysteroid 17-beta dehydrogenase 4	Only expressed in WT34°C
Q6P5L8	HSDL2	hsdl2	ENSDARG00000002523	hydroxysteroid dehydrogenase like 2	Only expressed in WT34°C
Q6NZU0	HSPA4	hspa4b	ENSDARG00000018989	heat shock protein family A (Hsp70) member 4	Only expressed in WT34°C
F1QUQ0	IARS2	iars2	ENSDARG00000044134	isoleucyl-tRNA synthetase 2, mitochondrial	Only expressed in WT34°C
A0A2R8QMB7	IDH1	idh1	ENSDARG00000112650	isocitrate dehydrogenase (NADP(+)) 1	Only expressed in WT34°C
F8W2V6	IDH3B	idh3b	ENSDARG00000044753	isocitrate dehydrogenase (NAD(+)) 3 non-catalytic subunit beta	Only expressed in WT34°C
F1QZA4	IDH3G	idh3g	ENSDARG00000023648	isocitrate dehydrogenase (NAD(+)) 3 non-catalytic subunit gamma	Only expressed in WT34°C
B8JM93	IGBP1	igbp1	ENSDARG00000002184	immunoglobulin binding protein 1	Only expressed in WT34°C
A0A2R8Q6Z6	IGSF3	igsf3	ENSDARG00000115203	immunoglobulin superfamily member 3	Only expressed in WT34°C
Q6NZ06	ILF2	ilf2	ENSDARG00000014591	interleukin enhancer binding factor 2	Only expressed in WT34°C
Q6DGB2	IMPA1	impa1	ENSDARG00000003517	inositol monophosphatase 1	Only expressed in WT34°C
F6P8U0	IQCD	iqcd	ENSDARG00000035551	IQ motif containing D	Only expressed in WT34°C
Q08C33	ISOC1	isoc1	ENSDARG00000060069	isochorismatase domain containing 1	Only expressed in WT34°C
F1R0S8	IST1	ist1	ENSDARG00000051888	IST1 factor associated with ESCRT-III	Only expressed in WT34°C
A0A0R4IBD8	ITCH	itchb	ENSDARG00000099199	itchy E3 ubiquitin protein ligase	Only expressed in WT34°C
A0A0R4IEF2	ITIH4	itih3b.2	ENSDARG00000100406	inter-alpha-trypsin inhibitor heavy chain 4	Only expressed in WT34°C
Q8AW60	IVD	ivd	ENSDARG00000042853	isovaleryl-CoA dehydrogenase	Only expressed in WT34°C
F8W4M8	JUP	jupb	ENSDARG00000059067	junction plakoglobin	Only expressed in WT34°C
E7F3U4	KANK4	kank4	ENSDARG00000059473	KN motif and ankyrin repeat domains 4	Only expressed in WT34°C
A0A0R4IC11	KARS1	kars1	ENSDARG00000103799	lysyl-tRNA synthetase 1	Only expressed in WT34°C
F1QSI7	KATNAL2	katnal2	ENSDARG00000012275	katanin catalytic subunit A1 like 2	Only expressed in WT34°C
E1AZA6	KCNC3	kcnc3b	ENSDARG00000098816	potassium voltage-gated channel subfamily C member 3	Only expressed in WT34°C
A0A286Y8D0	KCNK10	kcnk10b	ENSDARG00000045956	potassium two pore domain channel subfamily K member 10	Only expressed in WT34°C
A0A2R8RKI9	KIRREL2	kirrel3l	ENSDARG00000104665	kirre like nephrin family adhesion molecule 2	Only expressed in WT34°C
B8A5M8	KLC1	klc1a	ENSDARG00000009796	kinesin light chain 1	Only expressed in WT34°C
A0A0R4IMZ8	KPNB1	kpnb1	ENSDARG00000104889	karyopherin subunit beta 1	Only expressed in WT34°C
Q6AZA4	KRAS	kras	ENSDARG00000010844	KRAS proto-oncogene, GTPase	Only expressed in WT34°C
Q1LVF0	LAMC1	lamc1	ENSDARG00000036279	laminin subunit gamma 1	Only expressed in WT34°C
Q90ZL2	LANCL1	lancl1	ENSDARG00000013741	LanC like glutathione S-transferase 1	Only expressed in WT34°C
F1QXM5	LDHD	ldhd	ENSDARG00000038845	lactate dehydrogenase D	Only expressed in WT34°C
F1Q6K5	LGALS3BP	lgals3bp.1	ENSDARG00000040528	galectin 3 binding protein	Only expressed in WT34°C
Q6P0D2	LGI1	lgi1a	ENSDARG00000020493	leucine rich glioma inactivated 1	Only expressed in WT34°C
A5PLK2	LHPP	lhpp	ENSDARG00000060196	phospholysine phosphohistidine inorganic pyrophosphate phosphatase	Only expressed in WT34°C
F1QPI4	LLGL1	llgl1	ENSDARG00000009693	LLGL scribble cell polarity complex component 1	Only expressed in WT34°C
F1QDW0	LNPK	lnpk	ENSDARG00000006639	lunapark, ER junction formation factor	Only expressed in WT34°C
F1QY34	LRP1	lrp1ab	ENSDARG00000029146	LDL receptor related protein 1	Only expressed in WT34°C
F1QBH8	LRRC4B	lrrc4ba	ENSDARG00000004597	leucine rich repeat containing 4B	Only expressed in WT34°C
A0A2R8QRN5	MADD	madd	ENSDARG00000115764	MAP kinase activating death domain	Only expressed in WT34°C
Q6NSN2	MAOB	mao	ENSDARG00000023712	monoamine oxidase B	Only expressed in WT34°C
A5WWB4	MAP2K1	map2k1	ENSDARG00000007825	mitogen-activated protein kinase kinase 1	Only expressed in WT34°C
A0A0R4ICI1	MAP4K4	map4k4	ENSDARG00000098670	mitogen-activated protein kinase kinase kinase kinase 4	Only expressed in WT34°C
Q6P023	MAPK1	mapk1	ENSDARG00000027552	mitogen-activated protein kinase 1	Only expressed in WT34°C
A0A0R4I9H8	MAPK10	mapk10	ENSDARG00000102730	mitogen-activated protein kinase 10	Only expressed in WT34°C
Q7ZVK8	MAPK3	mapk3	ENSDARG00000070573	mitogen-activated protein kinase 3	Only expressed in WT34°C
A0A0R4IJL5	MBOAT2	mboat2b	ENSDARG00000042551	membrane bound O-acyltransferase domain containing 2	Only expressed in WT34°C
A0A0R4IU50	MCAM	mcama	ENSDARG00000110844	melanoma cell adhesion molecule	Only expressed in WT34°C
A0A2R8QGK7	MCCC1	mccc1	ENSDARG00000115996	methylcrotonyl-CoA carboxylase subunit 1	Only expressed in WT34°C
A2BIN5	MCCC2	mccc2	ENSDARG00000017571	methylcrotonyl-CoA carboxylase subunit 2	Only expressed in WT34°C
Q08BI9	MCU	mcu	ENSDARG00000101175	mitochondrial calcium uniporter	Only expressed in WT34°C
A4QPA0	ME3	me3	ENSDARG00000002305	malic enzyme 3	Only expressed in WT34°C
Q7ZWC2	MGLL	mgll	ENSDARG00000036820	monoglyceride lipase	Only expressed in WT34°C
Q0ZBR7	MIF	mif	ENSDARG00000071336	macrophage migration inhibitory factor	Only expressed in WT34°C
F1R6V5	MMRN2	mmrn2a	ENSDARG00000076135	multimerin 2	Only expressed in WT34°C
A5D6S3	MMUT	mut	ENSDARG00000060554	methylmalonyl-CoA mutase	Only expressed in WT34°C
F1Q6Z3	MPC1	mpc1	ENSDARG00000093448	mitochondrial pyruvate carrier 1	Only expressed in WT34°C
Q3ZB95	MPI	mpi	ENSDARG00000030786	mannose phosphate isomerase	Only expressed in WT34°C
F1Q9P1	MPP2	mpp2b	ENSDARG00000010957	MAGUK p55 scaffold protein 2	Only expressed in WT34°C
F1Q9K6	MPST	mpst	ENSDARG00000093235	mercaptopyruvate sulfurtransferase	Only expressed in WT34°C
A9JRE2	MRI1	mri1	ENSDARG00000075754	methylthioribose-1-phosphate isomerase 1	Only expressed in WT34°C
A8WHV7	MRPS36	mrps36	ENSDARG00000079823	mitochondrial ribosomal protein S36	Only expressed in WT34°C
Q9MIY5	MT-ATP6	mt-atp6	ENSDARG00000063911	ATP synthase F0 subunit 6	Only expressed in WT34°C
Q9PUL9	MTCH2	mtch2	ENSDARG00000019732	mitochondrial carrier 2	Only expressed in WT34°C
Q9MIY7	MT-CO2	mt-co2	ENSDARG00000063908	cytochrome c oxidase subunit II	Only expressed in WT34°C
P0C8M4	MTURN	mturn	ENSDARG00000074505	maturin, neural progenitor differentiation regulator homolog	Only expressed in WT34°C
Q6WFZ4	MTX2	mtx2	ENSDARG00000029415	metaxin 2	Only expressed in WT34°C
B0V3S8	MYEF2	myef2	ENSDARG00000059398	myelin expression factor 2	Only expressed in WT34°C
F1QJK4	Myh9	myh9b	ENSDARG00000001014	myosin, heavy chain 9	Only expressed in WT34°C
Q1LXI2	MYO5A	myo5aa	ENSDARG00000061635	myosin VA	Only expressed in WT34°C
E7F8T6	NAMPT	nampt1	ENSDARG00000030598	nicotinamide phosphoribosyltransferase	Only expressed in WT34°C
Q803X7	NAP1L1	nap1l1	ENSDARG00000101813	nucleosome assembly protein 1 like 1	Only expressed in WT34°C
Q6DHK1	NAXE	naxe	ENSDARG00000058806	NAD(P)HX epimerase	Only expressed in WT34°C
F1RDV2	NDUFA10	ndufa10	ENSDARG00000013333	NADH:ubiquinone oxidoreductase subunit A10	Only expressed in WT34°C
F1RBK6	NDUFA6	ndufa6	ENSDARG00000038028	NADH:ubiquinone oxidoreductase subunit A6	Only expressed in WT34°C
F1QJ56	NDUFB10	ndufb10	ENSDARG00000028889	NADH:ubiquinone oxidoreductase subunit B10	Only expressed in WT34°C
Q6P119	NDUFB3	ndufb3	ENSDARG00000075709	NADH:ubiquinone oxidoreductase subunit B3	Only expressed in WT34°C
A8E5B7	NDUFB5	ndufb5	ENSDARG00000070824	NADH:ubiquinone oxidoreductase subunit B5	Only expressed in WT34°C
F1Q4N4	NDUFS2	ndufs2	ENSDARG00000007526	NADH:ubiquinone oxidoreductase core subunit S2	Only expressed in WT34°C
F1QHE9	NDUFS7	ndufs7	ENSDARG00000074552	NADH:ubiquinone oxidoreductase core subunit S7	Only expressed in WT34°C
Q6AZA2	NDUFV1	ndufv1	ENSDARG00000036438	NADH:ubiquinone oxidoreductase core subunit V1	Only expressed in WT34°C
F1Q632	NEDD4L	nedd4l	ENSDARG00000060006	NEDD4 like E3 ubiquitin protein ligase	Only expressed in WT34°C
B0R023	NEDD8	nedd8l	ENSDARG00000103472	NEDD8 ubiquitin like modifier	Only expressed in WT34°C
Q1LYQ9	NFS1	nfs1	ENSDARG00000062237	NFS1 cysteine desulfurase	Only expressed in WT34°C
E7F9X0	NHSL2	nhsl2	ENSDARG00000089066	NHS like 2	Only expressed in WT34°C
F1QX74	NLGN2	nlgn2b	ENSDARG00000079251	neuroligin 2	Only expressed in WT34°C
Q6NYQ7	NNT	nnt	ENSDARG00000023536	nicotinamide nucleotide transhydrogenase	Only expressed in WT34°C
F1Q6S1	NPEPL1	npepl1	ENSDARG00000012871	aminopeptidase like 1	Only expressed in WT34°C
F1QRM9	NPEPPS	npepps	ENSDARG00000044943	aminopeptidase puromycin sensitive	Only expressed in WT34°C
A0A1D5NSX7	NRXN2	nrxn2b	ENSDARG00000063150	neurexin 2	Only expressed in WT34°C
Q1MTK5	NUAK2	nuak2	ENSDARG00000063661	NUAK family kinase 2	Only expressed in WT34°C
Q1LUT0	NUTF2	nutf2	ENSDARG00000056531	nuclear transport factor 2	Only expressed in WT34°C
B8JI08	OGDH	ogdha	ENSDARG00000034270	oxoglutarate dehydrogenase	Only expressed in WT34°C
E7FGK9	OGDHL	ogdhl	ENSDARG00000079249	oxoglutarate dehydrogenase L	Only expressed in WT34°C
B3DKP3	OGT	ogt.1	ENSDARG00000105243	O-linked N-acetylglucosamine (GlcNAc) transferase	Only expressed in WT34°C
Q7ZU42	OLA1	ola1	ENSDARG00000044565	Obg like ATPase 1	Only expressed in WT34°C
B7ZD17	OLFM1	olfm1b	ENSDARG00000014053	olfactomedin 1	Only expressed in WT34°C
A0A1D5NT06	Otub1	otub1b	ENSDARG00000011462	OTU domain, ubiquitin aldehyde binding 1	Only expressed in WT34°C
Q6AZB2	OXCT1	oxct1a	ENSDARG00000013063	3-oxoacid CoA-transferase 1	Only expressed in WT34°C
Q7T394	PAFAH1B1	pafah1b1a	ENSDARG00000032013	platelet activating factor acetylhydrolase 1b regulatory subunit 1	Only expressed in WT34°C
A2BGB4	PAFAH1B2	pafah1b2	ENSDARG00000035352	platelet activating factor acetylhydrolase 1b catalytic subunit 2	Only expressed in WT34°C
E9QCS6	PAFAH1B3	pafah1b3	ENSDARG00000058047	platelet activating factor acetylhydrolase 1b catalytic subunit 3	Only expressed in WT34°C
A0A2R8RS96	PALM2AKAP2	palm2akap2	ENSDARG00000099005	PALM2 and AKAP2 fusion	Only expressed in WT34°C
E7F6R0	PBXIP1	pbxip1b	ENSDARG00000011824	PBX homeobox interacting protein 1	Only expressed in WT34°C
A0A2R8PV58	PCCA	pcca	ENSDARG00000110281	propionyl-CoA carboxylase subunit alpha	Only expressed in WT34°C
B0V0X1	PCCB	pccb	ENSDARG00000038910	propionyl-CoA carboxylase subunit beta	Only expressed in WT34°C
Q805F0	PCDH10	pcdh10b	ENSDARG00000102824	protocadherin 10	Only expressed in WT34°C
A0A0R4I9U6	PCDHA8	pcdh2ab9	ENSDARG00000101318	protocadherin alpha 8	Only expressed in WT34°C
A0A0R4ILP7	PCDHB3	pcdh1g18	ENSDARG00000099447	protocadherin beta 3	Only expressed in WT34°C
A8BAQ7	PCYT2	pcyt2	ENSDARG00000043003	phosphate cytidylyltransferase 2, ethanolamine	Only expressed in WT34°C
Q1ECX9	PDIA4	pdia4	ENSDARG00000018491	protein disulfide isomerase family A member 4	Only expressed in WT34°C
B8A4Q2	PDXK	pdxkb	ENSDARG00000036546	pyridoxal kinase	Only expressed in WT34°C
B3DI21	PDXP	pdxp	ENSDARG00000109823	pyridoxal phosphatase	Only expressed in WT34°C
A0A0R4IEX8	PFKL	pfkla	ENSDARG00000060504	phosphofructokinase, liver type	Only expressed in WT34°C
A0A2R8QUB7	PFKP	pfkpb	ENSDARG00000111428	phosphofructokinase, platelet	Only expressed in WT34°C
F1Q883	PGD	pgd	ENSDARG00000015343	phosphogluconate dehydrogenase	Only expressed in WT34°C
F1QHK0	PGM3	pgm3	ENSDARG00000024654	phosphoglucomutase 3	Only expressed in WT34°C
F1QGU0	PGP	pgp	ENSDARG00000029695	phosphoglycolate phosphatase	Only expressed in WT34°C
Q7SZC7	PGRMC2	pgrmc2	ENSDARG00000030237	progesterone receptor membrane component 2	Only expressed in WT34°C
Q6PC13	PHB2	phb2a	ENSDARG00000045297	prohibitin 2	Only expressed in WT34°C
F1QEY8	PHGDH	phgdh	ENSDARG00000001873	phosphoglycerate dehydrogenase	Only expressed in WT34°C
Q6DC18	PHPT1	phpt1	ENSDARG00000045567	phosphohistidine phosphatase 1	Only expressed in WT34°C
A4QNW7	PHYHIPL	phyhipl	ENSDARG00000070498	phytanoyl-CoA 2-hydroxylase interacting protein like	Only expressed in WT34°C
F1RCP0	PI4KA	pi4kaa	ENSDARG00000076724	phosphatidylinositol 4-kinase alpha	Only expressed in WT34°C
A0A2R8QP47	PIP4K2C	pip4k2ca	ENSDARG00000031020	phosphatidylinositol-5-phosphate 4-kinase type 2 gamma	Only expressed in WT34°C
A0A2R8PX90	PITPNA	pitpnab	ENSDARG00000112446	phosphatidylinositol transfer protein alpha	Only expressed in WT34°C
A0A0R4ILR6	PITPNM3	plrdgb	ENSDARG00000089101	PITPNM family member 3	Only expressed in WT34°C
F1Q7A3	PLCL1	plcl1	ENSDARG00000067676	phospholipase C like 1 (inactive)	Only expressed in WT34°C
A5WV02	PLEC	pleca	ENSDARG00000062590	plectin	Only expressed in WT34°C
A0A2R8Q2W3	PLEKHG4	plekhg4	ENSDARG00000075964	pleckstrin homology and RhoGEF domain containing G4	Only expressed in WT34°C
B1H1M3	PLPBP	plpbp	ENSDARG00000060288	pyridoxal phosphate binding protein	Only expressed in WT34°C
X1WD18	PLPPR3	plppr3b	ENSDARG00000028552	phospholipid phosphatase related 3	Only expressed in WT34°C
A0A0A0MPG5	PLXNA3	plxna3	ENSDARG00000007172	plexin A3	Only expressed in WT34°C
F1Q6L2	PLXNB3	plxnb3	ENSDARG00000032990	plexin B3	Only expressed in WT34°C
F1QQQ6	PNPO	pnpo	ENSDARG00000017612	pyridoxamine 5'-phosphate oxidase	Only expressed in WT34°C
Q568H8	POLR2H	polr2h	ENSDARG00000038505	RNA polymerase II, I and III subunit H	Only expressed in WT34°C
F6NLI6	PPIB	ppib	ENSDARG00000092798	peptidylprolyl isomerase B	Only expressed in WT34°C
Q6IQL7	PPID	ppid	ENSDARG00000038835	peptidylprolyl isomerase D	Only expressed in WT34°C
A0A0R4IYF8	PPM1A	ppm1aa	ENSDARG00000032155	protein phosphatase, Mg2+/Mn2+ dependent 1A	Only expressed in WT34°C
F1R8A3	PPM1H	ppm1h	ENSDARG00000063684	protein phosphatase, Mg2+/Mn2+ dependent 1H	Only expressed in WT34°C
Q6NSN6	PPP1CA	ppp1caa	ENSDARG00000003486	protein phosphatase 1 catalytic subunit alpha	Only expressed in WT34°C
F1QI59	PPP1CB	ppp1cb	ENSDARG00000044153	protein phosphatase 1 catalytic subunit beta	Only expressed in WT34°C
A0A0R4IZT6	PPP1CC	ppp1cc	ENSDARG00000099226	protein phosphatase 1 catalytic subunit gamma	Only expressed in WT34°C
Q32PL1	PPP1R7	ppp1r7	ENSDARG00000009740	protein phosphatase 1 regulatory subunit 7	Only expressed in WT34°C
F1Q6Z7	PPP2CA	ppp2cab	ENSDARG00000053404	protein phosphatase 2 catalytic subunit alpha	Only expressed in WT34°C
A0A0R4IAE3	PPP2R2D	ppp2r2d	ENSDARG00000102009	protein phosphatase 2 regulatory subunit Bdelta	Only expressed in WT34°C
Q8AXX6	PPP2R5E	ppp2r5ea	ENSDARG00000015474	protein phosphatase 2 regulatory subunit B'epsilon	Only expressed in WT34°C
E7F169	PPP3CA	ppp3cb	ENSDARG00000025106	protein phosphatase 3 catalytic subunit alpha	Only expressed in WT34°C
F1QQK7	PREX1	prex1	ENSDARG00000075793	phosphatidylinositol-3,4,5-trisphosphate dependent Rac exchange factor 1	Only expressed in WT34°C
Q6DBV8	PRKACA	prkacab	ENSDARG00000016809	protein kinase cAMP-activated catalytic subunit alpha	Only expressed in WT34°C
A0A140LGB8	PRKAR2B	si:ch211-272n13.7	ENSDARG00000036446	protein kinase cAMP-dependent type II regulatory subunit beta	Only expressed in WT34°C
A0A2R8QMW2	PRKCB	prkcbb	ENSDARG00000022254	protein kinase C beta	Only expressed in WT34°C
E7F368	PRKCE	prkcea	ENSDARG00000003008	protein kinase C epsilon	Only expressed in WT34°C
F1RBW3	PRKCSH	prkcsh	ENSDARG00000004470	protein kinase C substrate 80K-H	Only expressed in WT34°C
F1Q8C8	PRKRA	prkra	ENSDARG00000076718	protein activator of interferon induced protein kinase EIF2AK2	Only expressed in WT34°C
Q7ZV92	PRPF19	prpf19	ENSDARG00000015239	pre-mRNA processing factor 19	Only expressed in WT34°C
Q6NYR9	Prps1l3	prps1a	ENSDARG00000015524	phosphoribosyl pyrophosphate synthetase 1-like 3	Only expressed in WT34°C
A0A1I8S6Z3	PRXL2A	selenou1a	ENSDARG00000057378	peroxiredoxin like 2A	Only expressed in WT34°C
Q803I7	PSAT1	psat1	ENSDARG00000016733	phosphoserine aminotransferase 1	Only expressed in WT34°C
A0A2R8QMC5	PSD3	psd3l	ENSDARG00000104820	pleckstrin and Sec7 domain containing 3	Only expressed in WT34°C
Q4V918	PSMA3	psma3	ENSDARG00000086618	proteasome 20S subunit alpha 3	Only expressed in WT34°C
A0A0R4IWP3	PSMB2	psmb2	ENSDARG00000031511	proteasome 20S subunit beta 2	Only expressed in WT34°C
Q7ZUJ8	PSMB3	psmb3	ENSDARG00000013938	proteasome 20S subunit beta 3	Only expressed in WT34°C
A8E7N8	PSMB4	psmb4	ENSDARG00000054696	proteasome 20S subunit beta 4	Only expressed in WT34°C
B0R028	PSMB5	psmb5	ENSDARG00000075445	proteasome 20S subunit beta 5	Only expressed in WT34°C
Q7T3B1	PSMC2	psmc2	ENSDARG00000020101	proteasome 26S subunit, ATPase 2	Only expressed in WT34°C
A0A0R4ILA8	PSMC3	psmc3	ENSDARG00000007141	proteasome 26S subunit, ATPase 3	Only expressed in WT34°C
Q6DRD2	PSMC6	psmc6	ENSDARG00000037038	proteasome 26S subunit, ATPase 6	Only expressed in WT34°C
Q8AW07	PSMD12	psmd12	ENSDARG00000052377	proteasome 26S subunit, non-ATPase 12	Only expressed in WT34°C
Q6NYV1	PSMD3	psmd3	ENSDARG00000018124	proteasome 26S subunit, non-ATPase 3	Only expressed in WT34°C
Q7ZYX7	PSMD7	psmd7	ENSDARG00000102417	proteasome 26S subunit, non-ATPase 7	Only expressed in WT34°C
Q6IQH4	PSMD8	psmd8	ENSDARG00000020454	proteasome 26S subunit, non-ATPase 8	Only expressed in WT34°C
A0A2R8QIT4	PSME1	psme1	ENSDARG00000115834	proteasome activator subunit 1	Only expressed in WT34°C
A0A2R8Q159	PTGES3	ptges3a	ENSDARG00000113517	prostaglandin E synthase 3	Only expressed in WT34°C
F1R1D1	PTPN23	ptpn23a	ENSDARG00000070124	protein tyrosine phosphatase non-receptor type 23	Only expressed in WT34°C
A0A2R8Q3X8	PTPRD	ptprd	ENSDARG00000104937	protein tyrosine phosphatase receptor type D	Only expressed in WT34°C
A0A2R8RL72	PTPRN	ptprnb	ENSDARG00000113196	protein tyrosine phosphatase receptor type N	Only expressed in WT34°C
A2BFY7	PURB	purba	ENSDARG00000068822	purine rich element binding protein B	Only expressed in WT34°C
A0A2R8Q8N9	PYGB	pygb	ENSDARG00000116450	glycogen phosphorylase B	Only expressed in WT34°C
Q5U3E1	RAB11A	rab11a	ENSDARG00000041450	RAB11A, member RAS oncogene family	Only expressed in WT34°C
F1QBP2	RAB14	rab14l	ENSDARG00000035188	RAB14, member RAS oncogene family	Only expressed in WT34°C
Q6DI36	RAB15	rab15	ENSDARG00000026484	RAB15, member RAS oncogene family	Only expressed in WT34°C
Q6P129	RAB18	rab18a	ENSDARG00000055291	RAB18, member RAS oncogene family	Only expressed in WT34°C
Q1L986	RAB3B	rab3b	ENSDARG00000114797	RAB3B, member RAS oncogene family	Only expressed in WT34°C
Q6DGH8	RAB3C	rab3c	ENSDARG00000014462	RAB3C, member RAS oncogene family	Only expressed in WT34°C
Q7ZUG4	RAB5A	rab5ab	ENSDARG00000007257	RAB5A, member RAS oncogene family	Only expressed in WT34°C
A0A0G2KLX0	RABGAP1	rabgap1	ENSDARG00000098967	RAB GTPase activating protein 1	Only expressed in WT34°C
Q6DGQ2	RABIF	rabif	ENSDARG00000002690	RAB interacting factor	Only expressed in WT34°C
O42248	RACK1	gnb2l1	ENSDARG00000041619	receptor for activated C kinase 1	Only expressed in WT34°C
Q7T383	RALA	ralaa	ENSDARG00000045463	RAS like proto-oncogene A	Only expressed in WT34°C
Z4YIG5	RAP1B	rap1b	ENSDARG00000008867	RAP1B, member of RAS oncogene family	Only expressed in WT34°C
A0A2R8PYV4	RAPGEF2	rapgef2	ENSDARG00000005482	Rap guanine nucleotide exchange factor 2	Only expressed in WT34°C
Q1LXD4	RBBP4	rbbp4	ENSDARG00000029058	RB binding protein 4, chromatin remodeling factor	Only expressed in WT34°C
E9QC86	RBBP7	rbb4l	ENSDARG00000015208	RB binding protein 7, chromatin remodeling factor	Only expressed in WT34°C
Q5D018	RBM8A	rbm8a	ENSDARG00000016516	RNA binding motif protein 8A	Only expressed in WT34°C
A0A0G2KLK6	RFX7	rfx7b	ENSDARG00000103691	regulatory factor X7	Only expressed in WT34°C
Q6DHE8	RHOC	rhoad	ENSDARG00000018328	ras homolog family member C	Only expressed in WT34°C
A0A2U3TVS8	RNPS1	rnps1	ENSDARG00000015853	RNA binding protein with serine rich domain 1	Only expressed in WT34°C
A0A2R8Q8M5	RPL10A	rpl10a	ENSDARG00000115649	ribosomal protein L10a	Only expressed in WT34°C
Q6IQI6	RPL11	rpl11	ENSDARG00000043509	ribosomal protein L11	Only expressed in WT34°C
Q1LYB7	RPL13A	rpl13a	ENSDARG00000044093	ribosomal protein L13a	Only expressed in WT34°C
A8E526	RPL14	rpl14	ENSDARG00000103433	ribosomal protein L14	Only expressed in WT34°C
Q7ZWJ4	RPL18A	rpl18a	ENSDARG00000025073	ribosomal protein L18a	Only expressed in WT34°C
Q5BJJ2	RPL3	rpl3	ENSDARG00000003599	ribosomal protein L3	Only expressed in WT34°C
Q6Q417	RPL7	rpl7	ENSDARG00000007320	ribosomal protein L7	Only expressed in WT34°C
F1QTB5	RPN1	rpn1	ENSDARG00000059323	ribophorin I	Only expressed in WT34°C
F1QFW5	RPN2	rpn2	ENSDARG00000009724	ribophorin II	Only expressed in WT34°C
Q7ZV05	RPS11	rps11	ENSDARG00000053058	ribosomal protein S11	Only expressed in WT34°C
Q1LWH1	RPS16	rps16	ENSDARG00000045487	ribosomal protein S16	Only expressed in WT34°C
A0A0R4IIP6	RPS18	rps18	ENSDARG00000100392	ribosomal protein S18	Only expressed in WT34°C
Q6NWC3	RPS2	rps2	ENSDARG00000077291	ribosomal protein S2	Only expressed in WT34°C
Q642H9	RPS4X	rps4x	ENSDARG00000014690	ribosomal protein S4 X-linked	Only expressed in WT34°C
B5DDE8	RPS8	rps8b	ENSDARG00000057368	ribosomal protein S8	Only expressed in WT34°C
F1QZY9	RTN4IP1	rtn4ip1	ENSDARG00000031366	reticulon 4 interacting protein 1	Only expressed in WT34°C
Q6XG62	S100A4	icn	ENSDARG00000009978	S100 calcium binding protein A4	Only expressed in WT34°C
Q6PBX2	SAR1B	sar1b	ENSDARG00000103403	secretion associated Ras related GTPase 1B	Only expressed in WT34°C
Q6DRC0	SARS1	sars1	ENSDARG00000008237	seryl-tRNA synthetase 1	Only expressed in WT34°C
A3QJX4	SARS2	sars2	ENSDARG00000102736	seryl-tRNA synthetase 2, mitochondrial	Only expressed in WT34°C
Q5TYS5	SCRN2	scrn2	ENSDARG00000043497	secernin 2	Only expressed in WT34°C
A0A2R8RLE3	SCRN3	scrn3	ENSDARG00000016611	secernin 3	Only expressed in WT34°C
E9QBZ6	SDCBP	sdcbp2	ENSDARG00000012513	syndecan binding protein	Only expressed in WT34°C
A0A0R4IBT7	SDR39U1	sdr39u1	ENSDARG00000099617	short chain dehydrogenase/reductase family 39U member 1	Only expressed in WT34°C
Q7T2E1	SEC13	sec13	ENSDARG00000054807	SEC13 homolog, nuclear pore and COPII coat complex component	Only expressed in WT34°C
A0A286Y9S7	SELENBP1	selenbp1	ENSDARG00000112316	selenium binding protein 1	Only expressed in WT34°C
Q66I14	SEPHS2	sephs3	ENSDARG00000017659	selenophosphate synthetase 2	Only expressed in WT34°C
F1QVB3	SEPTIN11	sept8b	ENSDARG00000014233	septin 11	Only expressed in WT34°C
F1QQN9	SEPTIN2	sept2	ENSDARG00000027590	septin 2	Only expressed in WT34°C
A0A0G2KQA6	SEPTIN4	sept4b	ENSDARG00000105271	septin 4	Only expressed in WT34°C
A0A2R8PXE0	SERPINA9	serpina7	ENSDARG00000116067	serpin family A member 9	Only expressed in WT34°C
Q8AYE3	SERPINC1	serpinc1	ENSDARG00000042684	serpin family C member 1	Only expressed in WT34°C
F1R3I6	SET	setb	ENSDARG00000003920	SET nuclear proto-oncogene	Only expressed in WT34°C
A0A2R8QNI9	SEZ6L2	sez6l2	ENSDARG00000116380	seizure related 6 homolog like 2	Only expressed in WT34°C
Q1L8R2	SFPQ	sfpq	ENSDARG00000011564	splicing factor proline and glutamine rich	Only expressed in WT34°C
F1R5W5	SFXN1	sfxn1	ENSDARG00000019963	sideroflexin 1	Only expressed in WT34°C
F1R7L2	SGTB	sgtb	ENSDARG00000016769	small glutamine rich tetratricopeptide repeat co-chaperone beta	Only expressed in WT34°C
A9LDD9	SHMT2	shmt2	ENSDARG00000104414	serine hydroxymethyltransferase 2	Only expressed in WT34°C
Q6DHI5	SIRT5	sirt5	ENSDARG00000039684	sirtuin 5	Only expressed in WT34°C
A3QK31	SLC17A7	slc17a7a	ENSDARG00000016480	solute carrier family 17 member 7	Only expressed in WT34°C
F1R319	SLC25A11	slc25a11	ENSDARG00000035741	solute carrier family 25 member 11	Only expressed in WT34°C
F8W494	SLC25A22	slc25a22a	ENSDARG00000020718	solute carrier family 25 member 22	Only expressed in WT34°C
E9QJ49	SLC25A3	slc25a3b	ENSDARG00000025566	solute carrier family 25 member 3	Only expressed in WT34°C
B0S730	SLC25A6	slc25a6	ENSDARG00000005853	solute carrier family 25 member 6	Only expressed in WT34°C
A0A2R8QD45	SLC4A4	slc4a4a	ENSDARG00000013730	solute carrier family 4 member 4	Only expressed in WT34°C
F1QZU3	SLC6A13	slc6a13	ENSDARG00000067567	solute carrier family 6 member 13	Only expressed in WT34°C
E7EXU6	SLC7A8	slc7a8a	ENSDARG00000075831	solute carrier family 7 member 8	Only expressed in WT34°C
B2CZC4	SLC8A2	slc8a2b	ENSDARG00000100592	solute carrier family 8 member A2	Only expressed in WT34°C
A2BIM6	SMAP1	smap1	ENSDARG00000031302	small ArfGAP 1	Only expressed in WT34°C
E7FFZ4	SMARCC2	smarcc2	ENSDARG00000077946	SWI/SNF related, matrix associated, actin dependent regulator of chromatin subfamily c member 2	Only expressed in WT34°C
Q6DRM9	SMC1A	smc1al	ENSDARG00000058203	structural maintenance of chromosomes 1A	Only expressed in WT34°C
F1RDD7	SMS	sms	ENSDARG00000008155	spermine synthase	Only expressed in WT34°C
Q5RGK8	SND1	snd1	ENSDARG00000006766	staphylococcal nuclease and tudor domain containing 1	Only expressed in WT34°C
Q8JGS0	SNRPC	snrpc	ENSDARG00000009871	small nuclear ribonucleoprotein polypeptide C	Only expressed in WT34°C
B8JKY9	SNRPD1	snrpd1	ENSDARG00000011648	small nuclear ribonucleoprotein D1 polypeptide	Only expressed in WT34°C
Q7ZV23	SNU13	snu13b	ENSDARG00000023299	small nuclear ribonucleoprotein 13	Only expressed in WT34°C
Q4VA89	SNX6	snx6	ENSDARG00000058444	sorting nexin 6	Only expressed in WT34°C
X1WG23	SPTBN5	sptbn5	ENSDARG00000097683	spectrin beta, non-erythrocytic 5	Only expressed in WT34°C
F1QYT2	SQOR	sqor	ENSDARG00000017034	sulfide quinone oxidoreductase	Only expressed in WT34°C
F1R4I7	SRI	sri	ENSDARG00000058593	sorcin	Only expressed in WT34°C
E9QHX8	SSR4	ssr4	ENSDARG00000019444	signal sequence receptor subunit 4	Only expressed in WT34°C
A5PMY5	STAM	stam	ENSDARG00000002127	signal transducing adaptor molecule	Only expressed in WT34°C
Q7ZW92	STRAP	strap	ENSDARG00000007405	serine/threonine kinase receptor associated protein	Only expressed in WT34°C
Q6PBI0	SUCLA2	sucla2	ENSDARG00000005359	succinate-CoA ligase ADP-forming subunit beta	Only expressed in WT34°C
X1WCQ3	SV2B	sv2bb	ENSDARG00000060711	synaptic vesicle glycoprotein 2B	Only expressed in WT34°C
B3DJ38	SYT12	syt12	ENSDARG00000101776	synaptotagmin 12	Only expressed in WT34°C
A0A1L1QZF2	TALDO1	taldo1	ENSDARG00000103369	transaldolase 1	Only expressed in WT34°C
A0A2R8QFG4	TBC1D24	tbc1d24	ENSDARG00000069339	TBC1 domain family member 24	Only expressed in WT34°C
Q803P2	TCP1	tcp1	ENSDARG00000017891	t-complex 1	Only expressed in WT34°C
A0A5H1ZRH2	THSD7A	thsd7aa	ENSDARG00000061479	thrombospondin type 1 domain containing 7A	Only expressed in WT34°C
Q6DGJ3	TIMM13	timm13	ENSDARG00000058297	translocase of inner mitochondrial membrane 13	Only expressed in WT34°C
E7F8S4	TKT	tkta	ENSDARG00000029689	transketolase	Only expressed in WT34°C
B3DHU2	TMEM65	tmem65	ENSDARG00000076393	transmembrane protein 65	Only expressed in WT34°C
F1QB50	TMPO	tmpob	ENSDARG00000022978	thymopoietin	Only expressed in WT34°C
A2CF37	TNR	tnr	ENSDARG00000020771	tenascin R	Only expressed in WT34°C
Q6IQJ1	TOMM22	tomm22	ENSDARG00000045146	translocase of outer mitochondrial membrane 22	Only expressed in WT34°C
F1QQI6	TOMM70	tomm70a	ENSDARG00000029639	translocase of outer mitochondrial membrane 70	Only expressed in WT34°C
Q9DGK4	TPT1	tpt1	ENSDARG00000092693	tumor protein, translationally-controlled 1	Only expressed in WT34°C
B0V332	TRA2B	tra2b	ENSDARG00000002168	transformer 2 beta homolog	Only expressed in WT34°C
A0A0G2LAX4	TRAPPC10	trappc10	ENSDARG00000098118	trafficking protein particle complex subunit 10	Only expressed in WT34°C
Q4V9N1	TSN	tsn	ENSDARG00000041830	translin	Only expressed in WT34°C
Q6NWK7	TUBA1A	tuba1a	ENSDARG00000001889	tubulin alpha 1a	Only expressed in WT34°C
E7F244	TUBA3E	si:ch211-114n24.6	ENSDARG00000036700	tubulin alpha 3e	Only expressed in WT34°C
Q6DKF4	TWF1	twf1b	ENSDARG00000011661	twinfilin actin binding protein 1	Only expressed in WT34°C
X1WER2	UBA5	uba5	ENSDARG00000063588	ubiquitin like modifier activating enzyme 5	Only expressed in WT34°C
X1WCM9	UBE2E2	ube2e2	ENSDARG00000034670	ubiquitin conjugating enzyme E2 E2	Only expressed in WT34°C
F1QWM3	UBE2K	ube2ka	ENSDARG00000089055	ubiquitin conjugating enzyme E2 K	Only expressed in WT34°C
A2BIR5	UBE2L3	ube2l3b	ENSDARG00000027141	ubiquitin conjugating enzyme E2 L3	Only expressed in WT34°C
A0A0R4IJ18	UBE2M	si:ch1073-205c8.3	ENSDARG00000101521	ubiquitin conjugating enzyme E2 M	Only expressed in WT34°C
F1R1E9	UBE2V1	ube2v1	ENSDARG00000041875	ubiquitin conjugating enzyme E2 V1	Only expressed in WT34°C
F1R984	UBR4	ubr4	ENSDARG00000009549	ubiquitin protein ligase E3 component n-recognin 4	Only expressed in WT34°C
Q6NWL6	UCHL5	uchl5	ENSDARG00000103404	ubiquitin C-terminal hydrolase L5	Only expressed in WT34°C
I3ISS5	USP7	usp7	ENSDARG00000073710	ubiquitin specific peptidase 7	Only expressed in WT34°C
Q4FE55	USP9X	usp9	ENSDARG00000013708	ubiquitin specific peptidase 9 X-linked	Only expressed in WT34°C
Q7ZV68	VPS29	vps29	ENSDARG00000069521	VPS29 retromer complex component	Only expressed in WT34°C
Q6ZM34	VPS35	vps35	ENSDARG00000008224	VPS35 retromer complex component	Only expressed in WT34°C
Q5RJ50	VTA1	vta1	ENSDARG00000013732	vesicle trafficking 1	Only expressed in WT34°C
F1QEB7	WDR11	wdr11	ENSDARG00000075245	WD repeat domain 11	Only expressed in WT34°C
E7FEE4	WDR37	wdr37	ENSDARG00000074611	WD repeat domain 37	Only expressed in WT34°C
E7F4B9	WDR47	wdr47a	ENSDARG00000078136	WD repeat domain 47	Only expressed in WT34°C
A0A2R8QMT2	WDR7	wdr7	ENSDARG00000100274	WD repeat domain 7	Only expressed in WT34°C
Q6P1S3	XPNPEP1	xpnpep1	ENSDARG00000029011	X-prolyl aminopeptidase 1	Only expressed in WT34°C
A0A0R4I9C1	YARS1	yars1	ENSDARG00000035913	tyrosyl-tRNA synthetase 1	Only expressed in WT34°C
Q1LVI2	YJEFN3	yjefn3	ENSDARG00000061692	YjeF N-terminal domain containing 3	Only expressed in WT34°C
F1QWA6	ZFYVE19	zfyve19	ENSDARG00000003642	zinc finger FYVE-type containing 19	Only expressed in WT34°C
