# Supplementary material for: The Neurotoxic Effect of Environmental Temperature Variation in Adult Zebrafish (Danio rerio)
Source: Int J Mol Sci. 2023 Oct 29;24(21):15735. doi: 10.3390/ijms242115735 (PMC10648238; doi:10.3390/ijms242115735)
Supplement: Supplementary file 1 [file ijms-24-15735-s001.zip › Tables S10_revised version.xlsx]

## Sheet: Foglio1
18°C vs 26°C ACUTE
TERMS/CATEGORIES
Neurological diseases
Diseases or Functions Annotation	p-value	Predicted Activation State	Activation z-score	Genes	Gene Symbol (Danio rerio)	n° Genes
Neurological signs	5.58e-15		-1.342	A2M,ACHE,ACP1,AHCYL1,AIFM1,APOA1,APOA4,ARPP19,ATP5F1A,ATP5ME,B2M,C3,CAMK2A,CIRBP,CNP,COX7A2L,ENPP2,EPHA4,FKBP1B,GJA1,GNB5,HNRNPDL,HNRNPU,HSPA5,KDM5A,LGALS3BP,MYEF2,MYH7B,NAPB,NDUFA1,NDUFA2,NDUFB5,NDUFS3,NDUFS4,NDUFS6,PENK,PHACTR1,PKM,PPP1CB,PPP3CA,PRKCB,PSME1,RERE,SCN2B,SLC17A7,SNAP25,STOM,SUB1,TBC1D24,TF,TLR3,TSN,TXN,UQCRFS1,WASF1	a2ml, ache, acp1, aifm1, apoa1, apoa4b.1, arpp19a, atp5fa1, atp5meb, b2m, c3a.1, camk2a, cirbpa, cnp, cox7a2l, enpp2, epha4a, fkbp1b, gja1, gnb5b, hnrnpdl, hnrnpua, hspa5, kdm5a, lgals3bp.1, myef2, myh7bb, napba, ndufa1, ndufa2, ndufb5, ndufs3, ndufs4, ndufs6, penka, phactr1, pkma, ppp1cb, ppp3cb, prkcbb, psme1, rerea, scn2b, slc17a7a, snap25a, stom, sub1b, tbc1d24, tfa, tlr3, tsn, txn, uqcrfs1, …	55
Memory deficits	0.000561		-1.342	ACHE,APOA1,C3,CAMK2A,FKBP1B,SUB1,TLR3,WASF1	ache, apoa1, camk2a, c3a.1, fkbp1ab, sub1, tlr3, wasf1	8
Cognitive impairment	6.36e-08		-0.64	ACHE,APOA1,ATP1A1,ATP1A3,ATXN2L,C3,CACNA1C,CAMK2A,CNP,COQ5,CTCF,DDB1,EEF1D,FKBP1B,GNB5,GPC1,HK1,HNRNPU,INPP5K,KDM5A,KDM5B,NAPB,NCKAP1,NDRG4,NDUFS6,NLGN3,PACS1,PAK1,PEX11B,PPME1,PPP3CA,PQBP1,RBMX,RERE,RYR2,SCN2B,SLC17A7,SNAP25,SRCIN1,SUB1,TBC1D24,TLR3,TPR,WASF1	ache, apoa1, atp1a1b, atp1a3a, atxn2l, c3a.1, cacna1c, camk2a, cnp, coq5, ctcf, ddb1, eef1db, fkbp1b, gnb5b, gpc1b, hk1, hnrnpua, inpp5ka, kdm5a, kdm5bb, napba, nckap1, ndrg4, ndufs6, nlgn3a, pacs1a, pak1, pex11b, ppme1, ppp3cb, pqbp1, rbmx, rerea, ryr2a, scn2b, slc17a7a, snap25a, si:ch211-278a6.1, sub1b, tbc1d24, tlr3, tprb, wasf1	44
Seizures	0.000366		-0.072	ACHE,ATP1A1,ATP1A3,C3,GAP43,HNRNPU,IKBKG,NAPB,NDUFS4,PAK1,PCSK1,PHACTR1,PLPBP,PNPO,PPP3CA,PTPRN2,SCN2B,SIPA1L1,SLC4A10,SLC6A11,SNAP25,TBC1D24	ache, atp1a1b, atp1a3a, c3a.1, gap43, hnrnpua, ikbkg, napba, ndufs4, pak1, pcsk1, phactr1, plpbp, pnpo, ppp3cb, ptprn2, scn2b, sipa1l1, slc4a10a, slc6a11b, snap25a, tbc1d24	22
Seizure disorder	0.000513		-0.072	ACHE,ATP1A1,ATP1A3,C3,CACNA1C,GAP43,HNRNPU,HSP90B1,IKBKG,MDH1,NAPB,NDUFS4,PAK1,PCSK1,PHACTR1,PLPBP,PNPO,PPP3CA,PTPRN2,SCN2B,SIPA1L1,SLC4A10,SLC6A11,SNAP25,TBC1D24	ache, atp1a1b, atp1a1b, c3a.1, cacna1c, gap43, hnrnpua, hsp90b1, ikbkg, mdh1aa, napba, ndufs4, pak1, pcsk1, phactr1, plpbp, pnpo, ppp3cb, ptprn2, scn2b, sipa1l1, slc4a10a, slc6a11b, snap25a, tbc1d24	25
Tremor	0.00146		0.059	ACHE,ATP1A3,HSPA5,IKBKG,NDUFS4,PPP3CA,SLC52A2,SNAP25,VAPB	ache, atp1a3a, hspa5, ikbkg, ndufs4, ppp3cb, slc52a2, snap25a, vapb	9
Movement Disorders	9.89e-15		0.335	A2M,ACHE,ACP1,AGL,AHCYL1,AIFM1,APBA1,APOA4,ARPP19,ATP1A3,ATP5F1A,ATP5ME,B2M,C3,CACNA1C,CAMK2A,CIRBP,CNP,COX7A2L,ENPP2,EPHA4,FARSB,FUBP1,GAP43,GJA1,GNB5,HNRNPDL,HNRNPU,HSPA5,IKBKG,KDM5A,LGALS3BP,M6PR,MDH1,MYEF2,MYH7B,NAPB,NBN,NDUFA1,NDUFA2,NDUFB5,NDUFS3,NDUFS4,NDUFS6,NEB,PAK1,PENK,PHACTR1,PKM,PPP1CB,PPP3CA,PRKCB,PSMC1,PSME1,RERE,SACS,SCN2B,SLC17A7,SLC52A2,SNAP25,STMN1,STOM,SUB1,TBC1D24,TF,TSN,TXN,…	a2ml, ache, acyp1, agla, ahcyl1, aifm1, apba1a, apoa4b.1, arpp19a, atp1a3a, atp5fa1, atp5meb, b2m, c3a.1, cacna1c, camk2a, cirbpa, cnp, cox7a2l, enpp2, epha4a, farsb, fubp1, gap43, gja1, gnb5b, hnrnpdl, hnrnpua, hspa5, ikbkg, kdm5a, lgals3bp.1, m6pr, mdh1aa, myef2, myh7bb, napba, nbn, ndufa1, ndufa2, ndufb5, ndufs3, ndufs4, ndufs6, neb, pak1, penka, phactr1, pkma, ppp1cb, ppp3cb, prkcbb, psmc1a, …	70
Cerebrovascular dysfunction	0.00168		0.655	ACHE,AIFM1,APOA1,ATP1A1,ATP1A3,CACNA1C,CFH,GJA1,ITGAV,MAP4K4,NDRG4,PKM,PRKCB,RASGRF2,SNAP25	ache, aifm1, apoa1, atp1a1b, atp1a3a, cacna1c, cfh, gja1, itgav, map4k4, ndrg4, pkma, prkcbb, rasgrf2b, snap25a	15
Neurodegeneration of brain	0.00187		0.896	AIFM1,C3,CNP,LAMC1,NDUFS4,SNAP25,VAC14	aifm1, c3a.1, cnp, lamc1, ndufs4, snap25a, vac14	7
Abnormality of cerebral cortex	0.00131		1.067	C3,CACNG8,CAMK2A,EPHA4,GAP43,GJA1,LAMC1,LLGL1,PEX11B,PHB2,SNAP25,TLR3	c3a.1, cacng8b, camk2a, epha4a, gap43, gja1, lamc1, llgl1, pex11b, phb2a, snap25a, tlr3	12
Nervous systhem development
Diseases or Functions Annotation	p-value		Activation z-score	Genes		n° Genes
NeuritoGenesis	2.27e-07		-1.192	A2M,ACHE,AP2A1,APBA1,B2M,C3,CAMK2A,CNP,CRTC1,CTCF,CTNND2,EPHA4,GAP43,GJA1,HSPA5,LAMC1,LLGL1,MAP4K4,MYH7B,NDNF,NDRG4,NLGN3,NPTXR,PAK1,PHACTR1,PPP3CA,PQBP1,RERE,RYR2,SIPA1L1,SNAP25,SNX3,SRCIN1,STMN1,TBC1D24,UBE2V2,UST,WASF1	a2ml, ache, ap2a1, apba1a, b2m, c3a.1, camk2a, cnp, crtc1b, ctcf, ctnnd2b, epha4a, gap43, gja1, hspa5, lamc1, llgl1, map4k4, myh7bb, ndnf, ndrg4, nlgn3a, nptxra, pak1, phactr1, ppp3cb, pqbp1, rerea, ryr2a, sipa1l1, snap25a, snx3, si:ch211-278a6.1, stmn1b, tbc1d24, ube2v2, usta, wasf1	38
MorphoGenesis of nervous tissue	1.24e-07		-1.103	A2M,ACHE,AP2A1,APBA1,B2M,C3,CAMK2A,CNP,CRTC1,CTCF,CTNND2,EPHA4,GAP43,GJA1,HSPA5,LAMC1,LLGL1,MAP4K4,MYH7B,NDNF,NDRG4,NLGN2,NLGN3,NPTXR,PAK1,PHACTR1,PPP3CA,PQBP1,RERE,RYR2,SIPA1L1,SNAP25,SNX3,SRCIN1,STMN1,TBC1D24,UBE2V2,UST,WASF1	a2ml, ache, ap2a1, apba1a, b2m, c3a.1, camk2a, cnp, crtc1b, ctcf, ctnnd2b, epha4a, gap43, gja1, hspa5, lamc1, llgl1, map4k4, myh7bb, ndnf, ndrg4, nlgn3a, nptxra, nptxra, pak1, phactr1, ppp3cb, pqbp1, rerea, ryr2a, sipa1l1, snap25a, snx3, si:ch211-278a6.1, stmn1b, tbc1d24, ube2v2, usta, wasf1	39
Branching of neurites	0.00106		-0.993	A2M,APBA1,C3,CAMK2A,CTCF,CTNND2,EPHA4,GAP43,MYH7B,NLGN3,PAK1,PHACTR1,RYR2,SIPA1L1,SRCIN1,TBC1D24,WASF1	a2ml, apba1a, c3a.1, camk2a, ctcf, ctnnd2b, epha4a, gap43, myh7bb, nlgn3a, pak1, phactr1, ryr2a, sipa1l1, si:ch211-278a6.1, tbc1d24, wasf1	17
Dendritic growth/branching	0.000439		-0.945	APBA1,C3,CAMK2A,CTCF,CTNND2,EPHA4,GAP43,MYH7B,NLGN3,PAK1,PHACTR1,RYR2,SIPA1L1,SRCIN1,TBC1D24,WASF1	apba1a, c3a.1, camk2a, ctcf, ctnnd2b, epha4a, gap43, myh7bb, nlgn3a, pak1, phactr1, ryr2a, sipa1l1, si:ch211-278a6.1, tbc1d24, wasf1	16
Development of neurons	1.07e-06		-0.669	A2M,ACHE,AP2A1,APBA1,B2M,C3,CAMK2A,CFH,CNP,CRTC1,CTCF,CTNND2,ENAH,EPHA4,GAP43,GJA1,HSPA5,LAMC1,LLGL1,MAP4K4,MYH7B,NDNF,NDRG4,NLGN2,NLGN3,NPTXR,PAK1,PHACTR1,PPP3CA,PQBP1,RERE,RYR2,SACS,SIPA1L1,SLC17A7,SNAP25,SNX3,SRCIN1,STMN1,TBC1D24,UBE2V2,UST,WASF1	a2ml, ache, ap2a1, apba1a, b2m, c3a.1, camk2a, cfh, cnp, crtc1b, ctcf, ctnnd2b, enah, epha4a, gap43, gja1, hspa5, lamc1, llgl1, map4k4, myh7bb, ndnf, ndrg4, nlgn2b, nlgn3a, nptxra, pak1, phactr1, ppp3cb, pqbp1, rerea, ryr2a, sacs, sipa1l1, slc17a7a, snap25a, snx3, si:ch211-278a6.1, stmn1b, tbc1d24, ube2v2, usta, wasf1	43
Development of central nervous system	0.000142		-0.221	AIFM1,CNP,CORO1C,ENAH,ENPP2,EPHA4,FUBP1,GAP43,GPC1,HESX1,LAMC1,LLGL1,NBN,NCKAP1,NDUFS4,NLGN2,NLGN3,PAK1,PHACTR1,PPP3CA,RERE,SLC17A7,SLC4A10,SUZ12,TG,TLR3,TRA2B,WDR11	aifm1, cnp, coro1ca, enah, enpp2, epha4a, fubp1, gap43, gpc1b, appl1, lamc1, llgl1, nbn, nckap1, ndufs4, nlgn2b, nlgn3a, pak1, phactr1, ppp3cb, rerea, slc17a7a, slc4a10a, suz12b, tg, tlr3, tra2b, wdr11	28
Formation of dendrites	0.00103		0	ACHE,CAMK2A,CRTC1,CTNND2,EPHA4,NLGN3,PAK1,PPP3CA,PQBP1,RERE,SIPA1L1,SRCIN1,TBC1D24	ache, camk2a, crtc1b, ctnnd2b, epha4a, nlgn3a, pak1, ppp3cb, pqbp1, rerea, sipa1l1, si:ch211-278a6.1, tbc1d24	13
Regeneration of axons	0.0025		0	A2M,C3,EPHA4,FKBP1B,LAMC1,MAP4K4	a2ml, c3a.1, epha4a, fkbp1b, lamc1, map4k4	6
Long-term potentiation	4.82e-05		0.177	B2M,C3,CACNG8,CALB2,CAMK2A,EPHA4,NLGN3,PAK1,PPME1,PPP3CA,RASGRF2,SLC17A7,SNAP25,SRCIN1,WASF1	b2m, c3a.1, cacng8b, calb2b, camk2a, epha4a, nlgn3a, pak1, ppme1, ppp3cb, rasgrf2b, slc17a7a, snap25a, si:ch211-278a6.1, wasf1	15
Synaptic transmission	0.000244		0.152	APBA1,CACNA1C,CACNG8,CAMK2A,CNP,CNTNAP4,NAPB,NLGN2,NLGN3,PPP3CA,PRKAR2B,PRKCB,SCN2B,SLC17A7,SNAP25,SNAP29,WASF1	apba1a, cacna1c, cacng8b, camk2a, cnp, cntnap3, napba, nlgn2b, nlgn3a, ppp3cb, si:ch211-272n13.7, prkcbb, scn2b, slc17a7a, snap25a, snap29, wasf1	17
Neurotransmission	0.0011		0.339	APBA1,CACNA1C,CACNG8,CAMK2A,CNP,CNTNAP4,NAPB,NLGN2,NLGN3,PPP3CA,PRKAR2B,PRKCB,SCN2B,SLC17A7,SNAP25,SNAP29,SRCIN1,WASF1	apba1a, cacna1c, cacng8b, camk2a, cnp, cntnap3, napba, nlgn2b, nlgn3a, ppp3cb, si:ch211-272n13.7, ppp3cb, scn2b, slc17a7a, snap25a, snap29, si:ch211-278a6.1, wasf1	18
Potentiation of synapse	1.36e-05		0.538	B2M,C3,CACNG8,CALB2,CAMK2A,EPHA4,NLGN3,PAK1,PPME1,PPP3CA,PRKCB,RASGRF2,SLC17A7,SNAP25,SRCIN1,WASF1	b2m, c3a.1, cacng8b, calb2b, camk2a, epha4a, nlgn3a, pak1, ppme1, ppp3cb, prkcbb, rasgrf2b, slc17a7a, snap25a, si:ch211-278a6.1, wasf1	16
Quantity of neurons	0.00214		0.84	A2M,AIFM1,B2M,C3,CACNA1C,CAMK2A,CTCF,LLGL1,NBN,NLGN3,OAT,PAK1,PTPRN2,RERE,SLC17A7,SRCIN1,SUB1,WASF1,WDR11	a2ml, aifm1, b2m, c3a.1, cacna1c, camk2a, ctcf, llgl1, nbn, nlgn3a, oat, pak1, ptprn2, rerea, slc17a7a, si:ch211-278a6.1, sub1b, wasf1, wdr11	19
Coordination	0.00119		0.971	AGL,ATP1A3,CALB2,EPHA4,NDUFS4,PRKAR2B,SLC17A7,SNAP25,TLR3,VAPB,WASF1	agla, atp1a3a, calb2b, epha4a, ndufs4, si:ch211-272n13.7, slc17a7a, snap25a, tlr3, vapb, wasf1	11
Memory	0.00121		1.409	ATP1A3,C3,CAMK2A,CRTC1,CTCF,GJA1,PKM,PPP3CA,SLC17A7,SNAP25,SRCIN1,TLR3,WASF1,YTHDF1	atp1a3a, c3a.1, camk2a, crtc1b, ctcf, gja1, pkma, ppp3cb, slc17a7a, snap25a, si:ch211-278a6.1, tlr3, wasf1, ythdf1	14
NETWORK			Score	Genes		n° Genes
Network 5: Cell to cell signalling and interaction, Nervous systhem develpment and function, cell morphology			33	ACIN1,ATPase,caspase,collagen type i (family), CTCF, CYB5B, CYBC1, GAL3ST1,HK1,HLA-DQ,HSPA5,HSPB9, Integrin alpha L beta 2, LAMC1, MAP2K1/2, Mek,NPTXR, NUDT21, P-TEFb,PHB2, PI3K p85,PNN,Ppp2c,Pvr,RN7SK,RPL18A,RPL22,SACS,SRSF1,STAT5a/b,STMN1,STOM,TXN,VANGL1 ,ZRANB2	acin1a, ctcf, cyb5b, cybc1, hk1, hspa5, lamc1, nptxra, nudt21, phb2a, pnn, rpl18a, rpl22, sacs, srsf1b, stmn1b, stom, zgc:56493, vangl1, zranb2	20
18°C vs 26°C CHRONIC
Neurological diseases
Diseases or Functions Annotation	p-value	Predicted Activation State	Activation z-score	Genes		n° Genes
Brain lesion	5.14e-11		-1.172	A2M,ABLIM2,ACAN,ACOT9,ACTA2,ADAM22,ADCY1,ADGRL3,ADPRH,AGAP1,AGO2,AHCYL1,AIMP2,AIP,AKR1A1,ANK1,AP1S1,APBA2,APOA4,APPL1,APRT,AQP1,ARF5,ARHGAP1,ARHGEF4,ARIH2,ARPC1A,ARPC5L,ARRB1,ARVCF,ASAP1,ATP1B2,ATP2B4,ATP6V1H,ATP8A2,AUH,BCAM,BCR,BHMT,BICD2,BICRA,CACNA2D2,CALB1,CALB2,CEL,CELSR1,CHD9,CHEK2,CHMP2A,CIRBP,CKB,CKM,CNTN2,CNTN5,COCH,COG5,COL1A1,COPB1,COPG2,COPS6,COPZ1,COQ3,CPLX1,CPNE1,CRKL,CSTF2,CTBP2,CT…	a2ml, ablim2, acanb, acot9.1, acta1a, adam22, adcy1a, adgrl3.1, adprh, agap1, ago2, ahcyl1, aimp2, aip, akr1a1a, ank1b, wu:fj40d12, apba2b, apoa4b.1, appl1, aprt, aqp1a.1, DKEY-238C7.11, arhgap1, arhgef4, arih2, arpc1a, arpc5lb, arrb1, arvcfb, asap1b, atp1b2b, atp2b1b, atp6v1h, atp8a2, auh, bcam, bcr, bhmt, bicd2, bicra, cacna2d2a, calb1, calb2a, cel.1, celsr1b, chd9, chek2, chmp2a, cirbpa, ckba,…	308
Neurological signs	8.74e-20		-0.978	A2M,ABLIM2,ACP1,ADCY1,AHCYL1,AP1S1,APOA4,AQP1,ARIH2,ATP5MJ,ATP5MK,ATP5PO,C9,CALB1,CAMK4,CAPNS1,CIRBP,CKB,CNTN5,COCH,COX6B1,CYFIP2,ENO2,ENO3,FABP7,FAM107A,GABBR2,GABRG2,GIT1,GNAL,GNB1,GNG3,GRIN3B,GRIPAP1,GSK3A,GSK3B,HADH,HMGB2,HTT,IFI44,ITIH4,KMT2C,LDHA,LRG1,MAGI2,MT-ATP6,MT-CO2,NDRG3,NDUFA1,NDUFB3,NDUFB7,NDUFB9,NDUFS4,OTC,PFKM,POLR2I,PPM1B,PPP1R9A,PPP3CA,PSMB6,RAB6A,RASGRF1,RELB,RFX4,S100A10,SCAM…	a2ml, ablim2, acp1, adcy1a, ahcyl1, wu:fj40d12, apoa4b.1, aqp1a.1, arih2, atp5mj, atp5md, atp5po, c9, calb1, camk4, capns1b, cirbpa, ckba, cntn5, coch, cox6b1, cyfip2, eno2, eno3, fabp7b, si:ch211-236d3.4, gabbr2, gabrg2, git1, gnal, gnb1a, gng3, grin3ba, gripap1, gsk3aa, gsk3ba, hadh, hmgb2a, htt, ifi44c2, itih3b.2, kmt2ca, ldha, si:dkey-90m5.4, magi2a, mt-atp6, mt-co2, ndrg3a, ndufa1, ndufb3, n…	90
Cell death of brain cells	2.19e-06		-0.196	A2M,ADCY1,C9,CACNA2D2,CAPNS1,CTSD,GAL,GSK3A,GSK3B,HMGB1,HMGB2,HTT,LRPAP1,MAPK10,NRP1,PPP1R9B,PRKCD,RPS3,SLC2A1,STIP1,STXBP1,STXBP3,TF,TLR2,VAPA	a2ml, adcy1a, c9, cacna2d2a, capns1b, ctsd, gal, gsk3aa, gsk3ba, hmgb1a, hmgb2a, htt, lrpap1, mapk10, nrp1a, ppp1r9ba, prkcda, rps3, slc2a1a, stip1, stxbp1a, stxbp3, tfa, tlr2, vapal	25
Epilepsy or neurodevelopmental disorder	1.21e-07		0	ACTG1,ADAM22,AGO2,BCAP31,CACNA2D2,CELSR1,CLTC,CNTN2,CNTN5,CPLX1,CRPPA,CSTB,CUL3,CYFIP2,DHX37,DMXL2,DYNC1H1,DYRK1A,EFHC1,EFTUD2,EIF3F,EIF4A3,GABBR2,GABRG2,GAL,GNB1,GRIN3B,GRIPAP1,GSK3B,HMGB1,HTT,IRAK3,KDM6B,KMT2C,LGI1,MAP2K2,MAPK10,MDH2,NAA10,PIGK,PLAU,PLXNB3,POGZ,PPP1CA,PPP3CA,PSMD12,SF3B2,SLC2A1,SLC32A1,SLC6A1,SLC7A6OS,SMARCC2,SPNS2,SRCAP,STXBP1,SYN1,SYNGAP1,TRIO,TUBA1A,TUBA8,UBA5	actba, adam22, ago2, bcap31, cacna2d2a, celsr1b, cltca, cntn2, cntn5, cplx2, crppa, cst14a.2, cul3b, cyfip2, dhx37, dmxl2, dync1h1, dyrk1aa, efhc1, eftud2, eif3f, eif4a3, gabbr2, gabrg2, gal, gnb1a, grin3ba, gripap1, gsk3ba, hmgb1a, htt, irak3, kdm6ba, kmt2ca, lgi1a, map2k2b, mapk10, mdh2, naa10, pigk, plaua, plxnb3, pogzb, ppp1caa, ppp3ca, psmd12, sf3b2, slc2a1a, slc32a1, slc6a1a, slc7a6os, smar…	61
Cell death of cerebral cortex cells	1.16e-05		0.068	ADCY1,C9,CAPNS1,CTSD,GAL,GSK3B,HMGB1,HMGB2,HTT,LRPAP1,MAPK10,NRP1,PPP1R9B,RPS3,SLC2A1,STIP1,STXBP1,STXBP3,TF,TLR2,VAPA	adcy1a, c9, capns1b, ctsd, gal, gsk3ba, hmgb1a, hmgb2a, htt, lrpap1, mapk10, nrp1a, ppp1r9ba, rps3, slc2a1a, stip1, stxbp1a, stxbp3, tfa, tlr2, vapal	21
Early-onset neurological disorder	3.53e-07		0.447	ABI1,ACTA2,ACTG1,ADAM22,ADCY1,APOA4,ARL16,BCAP31,BICRA,CA8,CACNA2D2,CARS2,CELSR1,COL1A1,CPLX1,CRPPA,CSTB,CTSD,CYFIP2,CYP8B1,DLD,DMXL2,DPYSL5,DYNC1H1,EFTUD2,FLOT2,GABBR2,GABRG2,HTT,IARS1,IFT140,MACROD2,MAPK10,MDH2,NOTCH1,PLA2G6,PLAU,PPP3CA,PSMB2,RFX4,RYR2,SLC2A1,SLC6A1,SMARCC2,SMARCE1,STXBP1,SYNGAP1,TF,TRIO,TUBA1A,TUBA4A,TUBA8,TUBB1,UBA2,UBA5,VAC14,XPA	abi1b, acta1a, actba, adam22, adcy1a, apoa4b.1, arl16, bcap31, bicra, ca8, cacna2d2a, cars2, celsr1b, col1a1a, cplx2, crppa, cst14a.2, ctsd, cyfip2, cyp8b1, dldh, dmxl2, dpysl5b, dync1h1, eftud2, flot2b, gabbr2, gabrg2, htt, iars1, ift140, macrod2, mapk10, mdh2, notch1b, pla2g6, plaua, ppp3ca, psmb2, rfx4, ryr2a, slc2a1a, slc6a1a, smarcc2, smarce1, stxbp1a, syngap1b, tfa, trioa, tuba1a, tuba8l3, …	57
Early-onset encephalopathy	4.05e-07		0.447	ABI1,ACTA2,ACTG1,ADAM22,APOA4,BCAP31,BICRA,CA8,CACNA2D2,CARS2,CELSR1,COL1A1,CPLX1,CRPPA,CSTB,CTSD,CYFIP2,CYP8B1,DLD,DMXL2,DPYSL5,DYNC1H1,EFTUD2,FLOT2,GABBR2,GABRG2,HTT,IARS1,IFT140,MACROD2,MAPK10,MDH2,NOTCH1,PLA2G6,PLAU,PPP3CA,PSMB2,RFX4,SLC2A1,SLC6A1,SMARCC2,SMARCE1,STXBP1,SYNGAP1,TF,TRIO,TUBA1A,TUBA4A,TUBA8,TUBB1,UBA2,UBA5,VAC14,XPA	abi1b, acta1a, actba, adam22, apoa4b.1, bcap31, bicra, ca8, cacna2d2a, cars2, celsr1b, col1a1a, cplx2, crppa, cst14a.2, ctsd, cyfip2, cyp8b1, dldh, dmxl2, dpysl5b, dync1h1, eftud2, flot2b, gabbr2, gabrg2, htt, iars1, ift140, macrod2, mapk10, mdh2, notch1b, pla2g6, plaua, ppp3ca, psmb2, rfx4, slc2a1a, slc6a1a, smarcc2, smarce1, stxbp1a, syngap1b, tfa, trioa, tuba1a, tuba8l3, tuba5, tubb1, uba2, ub…	54
Congenital encephalopathy	8.57e-05		0.447	ABI1,ACTA2,ACTG1,APOA4,BCAP31,BICRA,CA8,CACNA2D2,CARS2,CELSR1,COL1A1,CRPPA,CSTB,CTSD,CYP8B1,DLD,DPYSL5,DYNC1H1,EFTUD2,FLOT2,GABBR2,IARS1,IFT140,MACROD2,MAPK10,NOTCH1,PLAU,PPP3CA,PSMB2,RFX4,SLC2A1,SMARCC2,SMARCE1,SYNGAP1,TF,TRIO,TUBA1A,TUBA8,UBA2,XPA	abi1b, acta1a, actba, apoa4b.1, bcap31, bicra, ca8, cacna2d2a, cars2, celsr1b, col1a1a, crppa, cst14a.2, ctsd, cyp8b1, dldh, dpysl5b, dync1h1, eftud2, flot2b, gabbr2, iars1, ift140, macrod2, mapk10, notch1b, plaua, ppp3ca, psmb2, rfx4, slc2a1a, smarcc2, smarce1, syngap1b, tfa, trioa, tuba1a, tuba5, uba2, xpa	40
Central nervous system solid tumor	2.56e-11		0.806	A2M,ABLIM2,ACAN,ACOT9,ACTA2,ADAM22,ADCY1,ADGRL3,ADPRH,AGAP1,AGO2,AHCYL1,AIMP2,AIP,AKR1A1,ALDOA,ANK1,AP1S1,APBA2,APOA4,APPL1,APRT,AQP1,ARF5,ARHGAP1,ARHGEF4,ARIH2,ARPC1A,ARPC5L,ARRB1,ARVCF,ASAP1,ATP1B2,ATP2B4,ATP6V1H,ATP8A2,AUH,BCAM,BCR,BHMT,BICD2,BICRA,CA8,CACNA2D2,CALB1,CALB2,CEL,CELSR1,CHD9,CHEK2,CHMP2A,CIRBP,CKB,CKM,CNTN2,CNTN5,COCH,COG5,COL1A1,COPB1,COPG2,COPS6,COPZ1,COQ3,CPLX1,CPNE1,CRKL,CSTF…	a2ml, ablim2, acanb, acot9.1, acta1a, adam22, adcy1a, adgrl3.1, adprh, agap1, ago2 ahcyl1, aimp2, aip, akr1a1a, aldoab, ank1b, wu:fj40d12, apba2b, apoa4b.1, appl1, aprt, aqp1a.1, DKEY-238C7.11, arhgap1, arhgef4, arih2, arpc1a, arpc5lb, arrb1, arvcfb, asap1b, atp1b2b, atp2b1b, atp6v1h, atp8a2, auh, bcam, bcr, bhmt, bicd2, bicra, ca8, cacna2d2a, calb1, calb2a, cel.1, celsr1b, chd9, chek2, chmp2a, c…	320
Cognitive impairment	2.79e-10		0.896	ACBD6,ADCY1,AGO2,ALDH4A1,ATP8A2,BCAP31,BICRA,CA8,CELSR1,CKB,CLTC,COL1A1,COPB1,CRPPA,CSNK2A3,CUL3,CYFIP2,DLD,DMD,DSG2,DYNC1H1,DYRK1A,EEF1B2,EFTUD2,EIF3F,EMILIN3,GABBR2,GABRG2,GAL,GNB1,GRIPAP1,GSK3A,GSK3B,HDLBP,HERC2,HSD17B10,HTT,HUWE1,IARS1,INPP4A,KDM6B,KDSR,KMT2C,LCMT1,LGI1,LRPAP1,NAA10,NDRG4,POGZ,PPP3CA,PSMD12,RASGRF1,RTN4IP1,RYR2,SET,SLC2A1,SLC6A1,SMARCC2,SMARCE1,SMC3,SMS,SRCAP,SRGAP3,STXBP1,SY…	acbd6, adcy1a, ago2, aldh4a1, atp8a2, bcap31, bicra, ca8, celsr1b, ckba, cltca, col1a1a, copb1, crppa, zgc:86598, cul3b, cyfip2, dldh, dmd, dsg2.1, dync1h1, dyrk1aa, eef1b2, eftud2, eif3f, emilin3a, gabbr2, gabrg2, gal, gnb1a, gripap1, gsk3aa, gsk3ba, hdlbpa, herc2, hsd17b10, htt, huwe1, iars1, inpp4aa, kdm6ba, kdsr, kmt2ca, lcmt1, lgi1a, lrpap1, naa10, ndrg4, pogzb, ppp3ca, psmd12, si:ch211-234p…	74
Motor dysfunction or movement disorder	2.18e-28		0.989	A2M,ABLIM2,ACP1,ADAM22,AHCYL1,AIMP2,AP1S1,APBA2,APOA4,AQP1,ARF5,ARHGDIB,ARIH2,ARRB1,ATCAY,ATP1B2,ATP5MJ,ATP5MK,ATP5PO,ATP8A2,BCAP31,BCR,BICD2,C9,CA8,CACNA2D2,CALB1,CAMK4,CAPNS1,CIRBP,CKB,CNTN2,CNTN5,COCH,COX6B1,CPLX1,CSTB,CTSD,CYFIP2,DBNL,DLG2,DYNC1H1,EFHC1,EIF4A2,ENO2,ENO3,FABP7,FAM107A,FDXR,FLOT1,GABBR2,GABRG2,GDAP1,GIT1,GNAL,GNB1,GNG13,GNG3,GPM6B,GRIN3B,GSK3B,GSTP1,HADH,HIGD1A,HMGB2,HTT,IFI44,…	a2ml, ablim2, acp1, adam22, ahcyl1, aimp2, wu:fj40d12, apba2b, apoa4b.1, aqp1a.1, DKEY-238C7.11, arhgdig, arih2, arrb1, atcaya, atp1b2b, atp5mj, atp5md, atp5po, atp8a2, bcap31, bcr, bicd2, c9, ca8, cacna2d2a, calb1, camk4, capns1b, cirbpa, ckba, cntn2, cntn5, coch, cox6b1, cplx2, cst14a.2, ctsd, cyfip2, dbnlb, dlg2, dync1h1, efhc1, eif4a2, eno2, eno3, fabp7b, si:ch211-236d3.4, fdxr, flot1a, gabbr…	135
Abnormality of peripheral nervous system	0.00014		1	CRKL,FH,GAL,GDAP1,GPX1,MAPK10,MDH2,NRP1,PDPK1,PLXNA4,SDHA,SDHB,SLC12A7,SLC7A8,TUBA1A,TUBA4A,TUBA8,TUBB1,VAC14	crkl, fh, gal, gdap1, gpx1a, mapk10, mdh2, nrp1a, pdpk1b, plxna4, sdha, sdhb, slc12a7a, slc7a8a, tuba1a, tuba8l3, tuba5, tubb1, vac14	19
Movement Disorders	8.21e-28		1.029	A2M,ABLIM2,ACP1,ADAM22,AHCYL1,AIMP2,AP1S1,APBA2,APOA4,AQP1,ARF5,ARHGDIB,ARIH2,ARRB1,ATCAY,ATP1B2,ATP5MJ,ATP5MK,ATP5PO,ATP8A2,BCAP31,BCR,BICD2,C9,CA8,CACNA2D2,CALB1,CAMK4,CAPNS1,CIRBP,CKB,CNTN2,CNTN5,COCH,COX6B1,CPLX1,CSTB,CTSD,CYFIP2,DBNL,DLG2,DYNC1H1,EFHC1,EIF4A2,ENO2,ENO3,FABP7,FAM107A,FDXR,FLOT1,GABBR2,GABRG2,GDAP1,GIT1,GNAL,GNB1,GNG13,GNG3,GPM6B,GRIN3B,GSK3B,GSTP1,HADH,HIGD1A,HMGB2,HTT,IFI44,…	a2ml, ablim2, acp1, adam22, ahcyl1, aimp2, wu:fj40d12, apba2b, apoa4b.1, aqp1a.1, DKEY-238C7.11, arhgdig, arih2, arrb1, atcaya, atp1b2b, atp5mj, atp5md, atp5po, atp8a2, bcap31, bcr, bicd2, c9, ca8, cacna2d2a, calb1, camk4, capns1b, cirbpa, ckba, cntn2, cntn5, coch, cox6b1, cplx2, cst14a.2, ctsd, cyfip2, dbnlb, dlg2, dync1h1, efhc1, eif4a2, eno2, eno3, fabp7b, si:ch211-236d3.4, fdxr, flot1a, gabbr…	133
Congenital neurological disorder	9.59e-05		1.134	ABI1,ACTA2,ACTG1,APOA4,BCAP31,BICD2,BICRA,CA8,CACNA2D2,CARS2,CELSR1,CLTC,CNTN5,COL1A1,CRPPA,CSTB,CTSD,CYP8B1,DLD,DPYSL5,DYNC1H1,EFTUD2,FLOT2,GABBR2,IARS1,IARS2,IFT140,IRAK3,KDM6B,KMT2C,MACROD2,MAP2K2,MAPK10,MT-ATP6,NAA10,NOTCH1,PLAU,POGZ,PPP3CA,PSMB2,RFX4,SF3B2,SLC2A1,SMARCC2,SMARCE1,SMS,SYNGAP1,TF,TRIO,TUBA1A,TUBA8,UBA2,VAMP1,XPA	abi1b, acta1a, actba, apoa4b.1, bcap31, bicd2, bicra, ca8, cacna2d2a, cars2, celsr1b, cltca, cntn5, col1a1a, crppa, cst14a.2, ctsd, cyp8b1, dldh, dpysl5b, dync1h1, eftud2, flot2b, gabbr2, iars1, iars2, ift140, irak3, kdm6ba, kmt2ca, macrod2, map2k2b, mapk10, mt-atp6, naa10, notch1b, plaua, pogzb, ppp3ca, psmb2, rfx4, sf3b2, slc2a1a, smarcc2, smarce1, sms, syngap1b, tfa, trioa, tuba1a, tuba5, uba2…	54
Neurodegeneration	0.000105		1.227	ATP1B2,BNIP3,BSG,CACNA2D2,CTSD,DYNC1H1,GDAP1,GNB1,GPM6B,GPX1,GSK3B,HTT,INPP4A,LANCL1,LGI1,LRPAP1,NDUFS4,PGAM5,PLA2G6,PRPH,PSMC1,SCYL1,SLC12A7,SLC7A8,STAT3,STXBP1,TLR2,VAC14	atp1b2b, bnip3, bsg, cacna2d2a, ctsd, dync1h1, gdap1, gnb1a, gpm6bb, gpx1a, gsk3ba, htt, inpp4aa, lancl1, lgi1a, lrpap1, ndufs4, pgam5, pla2g6, prph, psmc1b, scyl1, slc12a7a, slc7a8a, stat3, stxbp1a, tlr2, vac14	28
Nervous system neoplasm	1.22e-11		1.232	A2M,ABLIM2,ACAN,ACOT9,ACTA2,ADAM22,ADCY1,ADGRL3,ADPRH,AGAP1,AGO2,AHCYL1,AIMP2,AIP,AKR1A1,ALDOA,ANK1,AP1S1,APBA2,APOA4,APPL1,APRT,AQP1,ARF5,ARHGAP1,ARHGEF4,ARIH2,ARPC1A,ARPC5L,ARRB1,ARVCF,ASAP1,ATP1B2,ATP2B4,ATP6V1H,ATP8A2,AUH,BCAM,BCR,BHMT,BICD2,BICRA,CA8,CACNA2D2,CALB1,CALB2,CEL,CELSR1,CHD9,CHEK2,CHMP2A,CIRBP,CKB,CKM,CNTN2,CNTN5,COCH,COG5,COL1A1,COPB1,COPG2,COPS6,COPZ1,COQ3,CPLX1,CPNE1,CRKL,CSTF…	a2ml, ablim2, acanb, acot9.1, acta1a, adam22, adcy1a, adgrl3.1, adprh, agap1, ago2, ahcyl1, aimp2, aip, akr1a1a, aldoab, ank1b, wu:fj40d12, apba2b, apoa4b.1, appl1, aprt, aqp1a.1, DKEY-238C7.11, arhgap1, arhgef4, arih2, arpc1a, arpc5lb, arrb1, arvcfb, asap1b, atp1b2b, atp2b1b, atp6v1h, atp8a2, auh, bcam, bcr, bhmt, bicd2, bicra, ca8, cacna2d2a, calb1, calb2a, cel.1, celsr1b, chd9, chek2, chmp2a, …	324
Cell death of hippocampal cells	5.61e-06		1.252	CTSD,GAL,GSK3B,HTT,LRPAP1,MAPK10,PPP1R9B,RPS3,SLC2A1,STIP1,TF,VAPA	ctsd, gal, gsk3ba, htt, lrpap1, mapk10, ppp1r9ba, rps3, slc2a1a, stip1, tfa, vapal	12
Glioma	2.49e-11		1.257	A2M,ABLIM2,ACAN,ACOT9,ACTA2,ADAM22,ADCY1,ADGRL3,ADPRH,AGAP1,AGO2,AHCYL1,AIMP2,AIP,AKR1A1,ALDOA,ANK1,AP1S1,APBA2,APOA4,APPL1,APRT,AQP1,ARF5,ARHGAP1,ARHGEF4,ARIH2,ARPC1A,ARPC5L,ARRB1,ARVCF,ASAP1,ATP1B2,ATP2B4,ATP6V1H,ATP8A2,AUH,BCAM,BCR,BHMT,BICD2,BICRA,CACNA2D2,CALB1,CALB2,CEL,CELSR1,CHD9,CHEK2,CHMP2A,CIRBP,CKB,CKM,CNTN2,CNTN5,COCH,COG5,COL1A1,COPB1,COPG2,COPS6,COPZ1,COQ3,CPNE1,CRKL,CSTF2,CTBP2,CT…	a2ml, ablim2, acanb, acot9.1, acta1a, adam22, adcy1a, adgrl3.1, adprh, agap1, ago2, ahcyl1, aimp2, aip, akr1a1a, aldoab, ank1b, wu:fj40d12, apba2b, apoa4b.1, appl1, aprt, aqp1a.1, DKEY-238C7.11, arhgap1, arhgef4, arih2, arpc1a, arpc5lb, arrb1, arvcfb, asap1b, atp1b2b, atp2b1b, atp6v1h, atp8a2, auh, bcam, bcr, bhmt, bicd2, bicra, cacna2d2a, calb1, calb2a, cel.1, celsr1b, chd9, chek2, chmp2a, cirbp…	313
Cell death of hippocampal neurons	9.1e-06		1.642	CTSD,GAL,GSK3B,HTT,LRPAP1,MAPK10,RPS3,SLC2A1,STIP1,TF,VAPA	ctsd, gal, gsk3ba, htt, lrpap1, mapk10, rps3, slc2a1a, stip1, tfa, vapal	11
Ataxia	1.29e-08		1.699	ADAM22,APBA2,ATCAY,ATP8A2,CA8,CACNA2D2,CALB1,CAMK4,CPLX1,CSTB,CTSD,DYNC1H1,ENO2,FDXR,GNB1,GNG13,GPM6B,HTT,IFT140,MT-ATP6,NDUFS4,PLA2G6,RTN4IP1,SCYL1,SDHA,SLC6A1,STXBP1,TRIO,UBA5,VAC14,VAMP1,XPA	adam22, apba2b, atcaya, atp8a2, ca8, cacna2d2a, calb1, camk4, cplx2, cst14a.2, ctsd, dync1h1, eno2, fdxr, gnb1a, gng13b, gpm6bb, htt, ift140, mt-atp6, ndufs4, pla2g6, rtn4ip1, scyl1, sdha, slc6a1a, stxbp1a, trioa, uba5, vac14, vamp1b, xpa	32
Seizure disorder	8.77e-06		1.708	ADAM22,AP1S1,CACNA2D2,CKB,CNTN2,CPLX1,CSTB,CTSD,CUL3,CYFIP2,DBNL,DMXL2,EFHC1,EIF4A3,GABBR2,GABRG2,GAL,GNG3,GRIN3B,GSK3B,HMGB1,HTT,LGI1,MAPK10,MDH2,NDUFS4,PIGK,PLCL1,PPP1CA,PPP1R9A,PPP1R9B,PPP3CA,PTPRN,RTN4IP1,SH3GL3,SLC2A1,SLC32A1,SLC6A1,SLC7A6OS,SPNS2,STXBP1,SYN1,SYNGAP1,TUBA1A,UBA5	adam22, wu:fj40d12, cacna2d2a, ckba, cntn2, cplx2, cst14a.2, ctsd, cul3b, cyfip2, dbnlb, dmxl2, efhc1, eif4a3, gabbr2, gabrg2, gal, gng3, grin3ba, gsk3ba, hmgb1a, htt, lgi1a, mapk10, mdh2, ndufs4, pigk, plcl1, ppp1caa, ppp1r9a, ppp1r9ba, ppp3ca, ptprnb, rtn4ip1, sh3gl3a, slc2a1a, slc32a1, slc6a1a, slc7a6os, spns2, stxbp1a, syn1, syngap1b, tuba1a, uba5	45
Seizures	5e-07		1.763	ADAM22,AP1S1,CACNA2D2,CKB,CNTN2,CPLX1,CSTB,CTSD,CUL3,CYFIP2,DBNL,DMXL2,EFHC1,EIF4A3,GABBR2,GABRG2,GAL,GNG3,GRIN3B,HMGB1,HTT,LGI1,MAPK10,MDH2,NDUFS4,PIGK,PLCL1,PPP1R9A,PPP1R9B,PPP3CA,PTPRN,RTN4IP1,SH3GL3,SLC2A1,SLC32A1,SLC6A1,SLC7A6OS,SPNS2,STXBP1,SYN1,SYNGAP1,UBA5	adam22, wu:fj40d12, cacna2d2a, ckba, cntn2, cplx2, cst14a.2, ctsd, cul3b, cyfip2, dbnlb, dmxl2, efhc1, eif4a3, gabbr2, gabrg2, gal, gng3, grin3ba, hmgb1a, htt, lgi1a, mapk10, mdh2, ndufs4, pigk, plcl1, ppp1r9a, ppp1r9ba, ppp3ca, ptprnb, rtn4ip1, sh3gl3a, slc2a1a, slc32a1, slc6a1a, slc7a6os, spns2, stxbp1a, syn1, syngap1b, uba5	42
Convulsion	8.27e-06		1.937	ADAM22,CACNA2D2,CPLX1,CYFIP2,DMXL2,GABBR2,GABRG2,GAL,GNG3,HTT,LGI1,MAPK10,MDH2,SLC2A1,STXBP1,SYN1,UBA5	adam22, cacna2d2a, cplx2, cyfip2, dmxl2, gabbr2, gabrg2, gal, gng3, htt, lgi1a, mapk10, mdh2, slc2a1a, stxbp1a, syn1, uba5	17
Generalized seizures	1.34e-05	Increased	2.778	ADAM22,CACNA2D2,CPLX1,CTSD,CYFIP2,DMXL2,GABBR2,GABRG2,GAL,GNG3,GRIN3B,LGI1,MDH2,SLC2A1,STXBP1,SYN1,UBA5	adam22, cacna2d2a, cplx2, ctsd, cyfip2, dmxl2, gabbr2, gabrg2, gal, gng3, grin3ba, lgi1a, mdh2, slc2a1a, stxbp1a, syn1, uba5,	17
Nervous systhem development
Diseases or Functions Annotation	p-value	Predicted Activation State	Activation z-score	Genes		n° Genes
Coordination	1.86e-05	Decreased	-2.261	ARF5,ATP1B2,BCR,BICD2,CACNA2D2,CALB1,CALB2,CAMK4,CSTB,DBNL,GDAP1,GPX1,GRIN3B,HTT,MAPK10,NDUFS4,PLA2G6,SCYL1,SLC2A1,SLC7A8	atp1b2b, bcr, bicd2, cacna2d2a, calb1, calb2a, camk4, cst14a.2, dbnlb, gdap1, gpx1a, grin3ba, htt, mapk10, ndufs4, pla2g6, scyl1, slc2a1a, slc7a8a, DKEY-238C7.11	20
Transport of synaptic vesicles	6.84e-05		-1.98	ACTG1,ADCY1,APBA2,CLTC,CPLX1,CPLX3,GIT1,HTT,LIN7A,PPP3CA,SCAMP5,SLC4A8,SYN1,VAMP1	actba, adcy1a, apba2b, cltca, cplx2, cplx3b, git1, htt, lin7a, ppp3ca, scamp5, slc4a8, syn1, vamp1b	14
Sensation	4.7e-05		-1.425	ACTG1,AQP1,ARRB1,BHMT,CNTN5,COCH,COL1A1,DLG2,GABBR2,GPM6B,GPX1,GRM3,HTT,LOXHD1,MDK,NDUFB9,NDUFS4,PHF24,PRKAA1,SLC12A7,SLC6A1,SLC7A8,SPNS2,TIMM13,TJP1,TLR2	actba, aqp1a.1, arrb1, bhmt, cntn5, coch, col1a1a, dlg2, gabbr2, gpm6bb, gpx1a, grm3, htt, loxhd1b, mdka, ndufb9, ndufs4, phf24, prkaa1, slc12a7a, slc6a1a, slc7a8a, spns2, timm13, tjp1a, tlr2	26
Hearing	3.82e-06		-0.928	ACTG1,BHMT,CNTN5,COCH,COL1A1,GPM6B,GPX1,LOXHD1,MDK,NDUFB9,NDUFS4,PRKAA1,SLC12A7,SLC7A8,SPNS2,TIMM13,TJP1	actba, bhmt, cntn5, coch, col1a1a, gpm6bb, gpx1a, loxhd1b, mdka, ndufb9, ndufs4, prkaa1, slc12a7a, slc7a8a, spns2, timm13, tjp1a	17
NeuritoGenesis	4.57e-10		-0.723	A2M,ABI1,ADAM22,ADCY1,ASAP1,ATCAY,ATP1B2,ATP8A2,CAMK4,CAPNS1,CELSR1,CKB,CKM,CNTN2,CRKL,CSNK2A2,CTTN,CYFIP2,DBNL,DPYSL5,DYRK1A,FAM107A,FARP1,FLOT1,GIT1,GNAL,GSK3A,GSK3B,HMGB1,HMGB2,HTT,LGI1,LRPAP1,MAGI2,MAP2K2,MARK4,MDK,NDRG4,NEBL,NIN,NOTCH1,NPTN,NRP1,PLAU,PLXNA4,PLXNB3,PPP1R9A,PPP1R9B,PPP3CA,PRMT1,RAB6A,RAPH1,RASGRF1,RELB,RPL4,RUFY3,RYR2,SDC2,SRGAP3,STAT3,STIP1,SYNGAP1,TRIO,VAPA,WDR47	a2ml, abi1b, adam22, adcy1a, asap1b, atcaya, atp1b2b, atp8a2, camk4, capns1b, celsr1b, ckba, ckmb, cntn2, crkl, csnk2a2b, cttn, cyfip2, dbnlb, dpysl5b, dyrk1aa, si:ch211-236d3.4, farp1, flot1a, git1, gnal, gsk3aa, gsk3ba, hmgb1a, hmgb2a, htt, lgi1a, lrpap1, magi2a, map2k2b, mark4a, mdka, ndrg4, nebl, nin, notch1b, nptnb, nrp1a, plaua, plxna4, plxnb3, ppp1r9a, ppp1r9ba, ppp3ca, prmt1, rab41, raph1…	65
Dendritic growth/branching	8.02e-05		-0.663	ABI1,ASAP1,CAMK4,CAPNS1,CELSR1,CYFIP2,DPYSL5,DYRK1A,FAM107A,FARP1,GIT1,GNAL,GSK3B,HTT,LGI1,MAGI2,MARK4,NEBL,NOTCH1,PPP1R9A,RAPH1,RPL4,RYR2,SDC2,SRGAP3,SYNGAP1	abi1b, asap1b, camk4, capns1b, celsr1b, cyfip2, dpysl5b, dyrk1aa, si:ch211-236d3.4, farp1, git1, gnal, gsk3ba, htt, lgi1a, magi2a, mark4a, nebl, notch1b, ppp1r9a, raph1b, rpl4, ryr2a, sdc2, srgap3, syngap1b	26
Branching of neurites	8.81e-07		-0.537	A2M,ABI1,ASAP1,CAMK4,CAPNS1,CELSR1,CYFIP2,DPYSL5,DYRK1A,FAM107A,FARP1,GIT1,GNAL,GSK3B,HMGB1,HMGB2,HTT,LGI1,LRPAP1,MAGI2,MARK4,NEBL,NOTCH1,PLXNA4,PPP1R9A,RAPH1,RELB,RPL4,RYR2,SDC2,SRGAP3,STAT3,SYNGAP1,TRIO	a2ml, abi1b, asap1b, camk4, capns1b, celsr1b, cyfip2, dpysl5b, dyrk1aa, si:ch211-236d3.4, farp1, git1, gnal, gsk3ba, hmgb1a, hmgb2a, htt, lgi1a, lrpap1, magi2a, mark4a, nebl, notch1b, plxna4, ppp1r9a, raph1b, relb, rpl4, ryr2a, sdc2, srgap3, stat3, syngap1b, trioa	34
Proliferation of nervous tissue cell lines	9.62e-05		-0.509	DBI,DYRK1A,NRP1,PRKAA1,PRKCD,STAT3,UBE2K	dbi, dyrk1aa, nrp1a, prkaa1, prkcda, stat3, ube2ka	7
Development of neural cells	4.96e-10		-0.479	A2M,ABI1,ADAM22,ADCY1,ADGRL3,ASAP1,ATCAY,ATP1B2,ATP8A2,CACNA2D2,CAMK4,CAPNS1,CELSR1,CKB,CKM,CNTN2,CRKL,CSNK2A2,CTTN,CYFIP2,DBNL,DMD,DPYSL5,DYNC1LI1,DYRK1A,ELAVL1,FABP7,FAM107A,FARP1,FLOT1,GABRG2,GIT1,GNAL,GSK3A,GSK3B,HMGB1,HMGB2,HTT,LGI1,LRPAP1,MAGI2,MAP2K2,MARK4,MDK,NDRG4,NEBL,NIN,NKX6-1,NOTCH1,NPTN,NRP1,PLAU,PLXNA4,PLXNB3,PPP1R9A,PPP1R9B,PPP3CA,PRMT1,PRPH,RAB6A,RAPH1,RASGRF1,RELB,RPL4,RUFY3,RYR…	a2ml, abi1b, adam22, adcy1a, adgrl3.1, asap1b, atcaya, atp1b2b, atp8a2, cacna2d2a, camk4, capns1b, celsr1b, ckba, ckmb, cntn2, crkl, csnk2a2b, cttn, cyfip2, dbnlb, dmd, dpysl5b, dync1li1, dyrk1aa, elavl1b, fabp7b, si:ch211-236d3.4, farp1, flot1a, gabrg2, git1, gnal, gsk3aa, gsk3ba, hmgb1a, hmgb2a, htt, lgi1a, lrpap1, magi2a, map2k2b, mark4a, mdka, ndrg4, nebl, nin, nkx6.1, notch1b, nptnb, nrp1a, …	79
Development of neurons	1.74e-10		-0.364	A2M,ABI1,ADAM22,ADCY1,ADGRL3,ASAP1,ATCAY,ATP1B2,ATP8A2,CACNA2D2,CAMK4,CAPNS1,CELSR1,CKB,CKM,CNTN2,CRKL,CSNK2A2,CTTN,CYFIP2,DBNL,DMD,DPYSL5,DYNC1LI1,DYRK1A,FABP7,FAM107A,FARP1,FLOT1,GABRG2,GIT1,GNAL,GSK3A,GSK3B,HMGB1,HMGB2,HTT,LGI1,LRPAP1,MAGI2,MAP2K2,MARK4,MDK,NDRG4,NEBL,NIN,NKX6-1,NOTCH1,NPTN,NRP1,PLAU,PLXNA4,PLXNB3,PPP1R9A,PPP1R9B,PPP3CA,PRMT1,PRPH,RAB6A,RAPH1,RASGRF1,RELB,RPL4,RUFY3,RYR2,SCYL1…	a2ml, abi1b, adam22, adcy1a, adgrl3.1, asap1b, atcaya, atp1b2b, atp8a2, cacna2d2a, camk4, capns1b, celsr1b, ckba, ckmb, cntn2, crkl, csnk2a2b, cttn, cyfip2, dbnlb, dmd, dpysl5b, dync1li1, dyrk1aa, fabp7b, si:ch211-236d3.4, farp1, flot1a, gabrg2, git1, gnal, gsk3aa, gsk3ba, hmgb1a, hmgb2a, htt, lgi1a, lrpap1, magi2a, map2k2b, mark4a, mdka, ndrg4, nebl, nin, nkx6.1, notch1b, nptnb, nrp1a, plaua, pl…	78
Synaptic transmission	9.63e-06		-0.271	ADCY1,APBA2,BCR,CA8,CAMK4,CLTA,CPLX1,DLG2,DMD,DMXL2,GABBR2,GABRG2,GAL,GRM3,HTT,LGI1,PLAU,PLCG1,PPP1R9A,PPP1R9B,PPP3CA,SH3GL3,SLC4A8,SLC6A1,STAT3,STXBP1,SYN1,SYNGAP1,VDAC1	adcy1a, apba2b, bcr, ca8, camk4, clta, cplx2, dlg2, dmd, dmxl2, gabbr2, gabrg2, gal, grm3, htt, lgi1a, plaua, plcg1, ppp1r9a, ppp1r9ba, ppp3ca, sh3gl3a, slc4a8, slc6a1a, stat3, stxbp1a, syn1, syngap1b, vdac1	29
Growth of neurites	6.15e-08		-0.104	A2M,ACAN,APBA2,CALB1,CAMK4,CD9,CELSR1,CNTN2,DPYSL5,DYRK1A,EEA1,ELMO2,FABP7,FAM107A,GAL,GDAP1,GSK3B,HMGB1,HTT,MDK,NINJ2,NOTCH1,NRP1,PLXNA4,PPP2R2D,PRKCD,PRPH,RAPH1,RASGRF1,RPL4,SET,SRGAP1,SRGAP3,STAT3,SYN1,SYNGAP1,TRIO,TUBA1A,VAPA,YWHAZ	a2ml, acanb, apba2b, calb1, camk4, cd9a, celsr1b, cntn2, dpysl5b, dyrk1aa, eea1, LOC100006857, fabp7b, si:ch211-236d3.4, gal, gdap1, gsk3ba, hmgb1a, htt, mdka, ninj2, notch1b, nrp1a, plxna4, ppp2r2d, prkcda, prph, raph1b, si:ch211-234p18.3, rpl4, setb, srgap1a, srgap3, stat3, syn1, syngap1b, trioa, tuba1a, vapal, ywhabl	40
Long-term potentiation of hippocampus	1.31e-06		0.143	ADCY1,CAMK4,CAPNS1,GAL,GSK3B,HMGB1,HSD17B10,HTT,LCMT1,LRPAP1,NOTCH1,NPTN,PPP3CA,RASGRF1,STIP1	adcy1a, camk4, capns1b, gal, gsk3ba, hmgb1a, hsd17b10, htt, lcmt1, lrpap1, notch1b, nptnb, ppp3ca, si:ch211-234p18.3, stip1	15
Long-term potentiation	2.52e-08		0.258	ADCY1,CALB1,CALB2,CAMK4,CAPNS1,DBI,DYRK1A,GABRG2,GAL,GRIPAP1,GRM3,GSK3B,HMGB1,HSD17B10,HTT,LCMT1,LRPAP1,NOTCH1,NPTN,PPP1R9A,PPP3CA,RASGRF1,STIP1,SYNGAP1,SYNGR3,SYT12,VAV2,VDAC1	adcy1a, calb1, calb2a, camk4, capns1b, dbi, dyrk1aa, gabrg2, gal, gripap1, grm3, gsk3ba, hmgb1a, hsd17b10, htt, lcmt1, lrpap1, notch1b, nptnb, ppp1r9a, ppp3ca, si:ch211-234p18.3, stip1, syngap1b, syngr3a, syt12, vav2, vdac1	28
Neurotransmission	9.06e-07		0.28	ADCY1,APBA2,ARF5,BCR,CA8,CAMK4,CLTA,CPLX1,DLG2,DMD,DMXL2,FGD4,GABBR2,GABRG2,GAL,GDAP1,GRM3,HTT,LGI1,LMNA,PLAU,PLCG1,PPP1R9A,PPP1R9B,PPP3CA,RASGRF1,SH3GL3,SLC32A1,SLC4A8,SLC6A1,SRI,STAT3,STXBP1,SYN1,SYNGAP1,VDAC1	adcy1a, apba2b, DKEY-238C7.11, bcr, ca8, camk4, clta, cplx2, dlg2, dmd, dmxl2, fgd4a, gabbr2, gabrg2, gal, gdap1, grm3, htt, lgi1a, lmna, plaua, plcg1, ppp1r9a, ppp1r9ba, ppp3ca, si:ch211-234p18.3, sh3gl3a, slc32a1, slc4a8, slc6a1a, sri, stat3, stxbp1a, syn1, syngap1b, vdac1	36
Proliferation of neuronal cells	3.75e-07		0.373	A2M,ACAN,APBA2,BICD2,CALB1,CAMK4,CD9,CELSR1,CNTN2,DPYSL5,DYRK1A,EEA1,ELMO2,FABP7,FAM107A,GAL,GDAP1,GSK3B,HMGB1,HTT,LGI1,MDK,NCL,NINJ2,NOTCH1,NRP1,PLXNA4,PPP2R2D,PRKCD,PRPH,RAPH1,RASGRF1,RPL4,SET,SRGAP1,SRGAP3,STAT3,SYN1,SYNGAP1,TRIO,TUBA1A,VAPA,YWHAZ	a2ml, acanb, apba2b, bicd2, calb1, camk4, cd9a, celsr1b, cntn2, dpysl5b, dyrk1aa, eea1, LOC100006857, fabp7b, si:ch211-236d3.4, gal, gdap1, gsk3ba, hmgb1a, htt, lgi1a, mdka, ncl, ninj2, notch1b, nrp1a, plxna4, ppp2r2d, prkcda, prph, raph1b, si:ch211-234p18.3, rpl4, setb, srgap1a, srgap3, stat3, syn1, syngap1b, trioa, tuba1a, vapal, ywhabl	43
Outgrowth of neurites	1.22e-07		0.573	A2M,APBA2,CALB1,CD9,CELSR1,DPYSL5,DYRK1A,EEA1,ELMO2,FAM107A,GAL,GDAP1,GSK3B,HMGB1,HTT,MDK,NINJ2,NRP1,PLXNA4,PRKCD,PRPH,RAPH1,RASGRF1,RPL4,SET,SRGAP1,SRGAP3,STAT3,SYN1,SYNGAP1,TRIO,TUBA1A,VAPA,YWHAZ	a2ml, apba2b, calb1, cd9a, celsr1b, dpysl5b, dyrk1aa, eea1, LOC100006857, si:ch211-236d3.4, gal, gdap1, gsk3ba, hmgb1a, htt, mdka, ninj2, nrp1a, plxna4, prkcda, prph, raph1b, si:ch211-234p18.3, rpl4, setb, srgap1a, srgap3, stat3, syn1, syngap1b, trioa, tuba1a, vapal, ywhabl	34
Outgrowth of neurons	6.34e-08		0.603	A2M,APBA2,BICD2,CALB1,CD9,CELSR1,DPYSL5,DYRK1A,EEA1,ELMO2,FAM107A,GAL,GDAP1,GSK3B,HMGB1,HTT,MDK,NINJ2,NRP1,PLXNA4,PRKCD,PRPH,RAPH1,RASGRF1,RPL4,SET,SRGAP1,SRGAP3,STAT3,SYN1,SYNGAP1,TRIO,TUBA1A,VAPA,YWHAZ	a2ml, apba2b, calb1, cd9a, celsr1b, dpysl5b, dyrk1aa, eea1, LOC100006857, si:ch211-236d3.4, gal, gdap1, gsk3ba, hmgb1a, htt, mdka, ninj2, nrp1a, plxna4, prkcda, prph, raph1b, si:ch211-234p18.3, rpl4, setb, srgap1a, srgap3, stat3, syn1, syngap1b, trioa, tuba1a, vapal, ywhabl, a2ml, apba2b, bicd2, calb1, cd9a, celsr1b, dpysl5b, dyrk1aa, eea1, LOC100006857, si:ch211-236d3.4, gal, gdap1, gsk3ba, hmgb…	35
NETWORK			Score	Genes		n° Genes
Network 2: Neurological Disease, Organismal Injury and Abnormalities, Tissue Morphology			56	ABHD11,ACBD7,Ap1,AP1S1,APPL1,APRT,BOLA1,C17orf75,Clathrin,CLTA,CLTC,COG5,COMMD9,CSTF2,DLD,DYRK1A,ECH1,GRIPAP1,HPCAL1,HSD17B10,HUWE1,KMT2C,LGALSL,NPTN,Nr1h,PAFAH1B3,PALM2AKAP2,PCBP3,RAB6A,RBBP7,SCAI,SMAP1,TUFT1,UQCRH,VAC14	abhd11, acbd7, ap1m1, wu:fj40d12, appl1, aprt, bola1, zgc:153240, clta, cltca, cog5, commd9, cstf2, dldh, dyrk1aa, ech1, gripap1, hpcal1, hsd17b10, huwe1, kmt2ca, lgalsla, nptna, pafah1b3, palm2akap2, pcbp3, rab41, rbb4l, scai, smap1, tuft1a, uqcrh, vac14	33
34°C vs 26°C ACUTE
Neurological Disease
Diseases or Functions Annotation	p-value	Predicted Activation State	Activation z-score	Genes		n° Genes
Motor dysfunction or movement disorder	1.65e-12		0.072	A2M,ACHE,ACP1,AHCYL1,ALDH6A1,APBA1,APOA4,ARF5,ARPP19,ATP2B1,ATP5F1A,ATP5F1C,ATP5IF1,ATP5MF,ATP5MK,B2M,BTBD17,C3,CA8,CACNA1C,CAMKV,CDH2,CIRBP,COX4I1,COX6C,CP,CTBP1,DHTKD1,ENPP2,EPHA4,ETHE1,FLOT1,GABBR2,GAP43,GNAS,GNB5,HADHB,HINT1,HOMER1,HSP90AA1,HSPA8,HTR7,KDM5A,L1CAM,LGALS3BP,LMNB2,MAP1A,MYEF2,MYO5A,NCAM1,NDUFA8,NDUFB3,NDUFB5,NDUFS2,NEFL,NRCAM,PHACTR1,PPP1CB,PRKCB,PTGES3,RAN,RERE,RPH3A,RPL3,SCG2,…	a2ml, ache, acp1, ahcyl1, aldh6a1, apba1a, apoa4b.1, DKEY-238C7.11, arpp19a, atp2b1a, atp5fa1, atp5f1c, atp5if1b, atp5mf, atp5md, b2m, btbd17b, c3a.1, ca8, cacna1c, camkv, cdh2, cirbpa, cox4i1, cox6c, cp, zgc:136929, dhtkd1, enpp2, epha4a, ethe1, flot1a, gabbr2, gap43, gnas, gnb5b, hadhb, hint1, homer1b, hsp90aa1.2, hspa8, htr7, kdm5a, l1camb, lgals3bp.2, lmnb2, map1aa, myef2, myo5aa, ncam1a, ndu…	78
Movement Disorders	2.48e-12		0.761	A2M,ACHE,ACP1,AHCYL1,ALDH6A1,APBA1,APOA4,ARF5,ARPP19,ATP2B1,ATP5F1A,ATP5F1C,ATP5IF1,ATP5MF,ATP5MK,B2M,BTBD17,C3,CA8,CACNA1C,CAMKV,CDH2,CIRBP,COX4I1,COX6C,CP,CTBP1,ENPP2,EPHA4,ETHE1,FLOT1,GABBR2,GAP43,GNAS,GNB5,HADHB,HINT1,HOMER1,HSP90AA1,HSPA8,HTR7,KDM5A,L1CAM,LGALS3BP,LMNB2,MAP1A,MYEF2,MYO5A,NCAM1,NDUFA8,NDUFB3,NDUFB5,NDUFS2,NEFL,NRCAM,PHACTR1,PPP1CB,PRKCB,PTGES3,RAN,RERE,RPH3A,RPL3,SCG2,SCN2B,S…	a2ml, ache, acp1, ahcyl1, aldh6a1, apba1a, apoa4b.1, DKEY-238C7.11, arpp19a, atp2b1a, atp5fa1, atp5f1c, atp5if1b, atp5mf, atp5md, b2m, btbd17b, c3a.1, ca8, cacna1c, camkv, cdh2, cirbpa, cox4i1, cox6c, cp, zgc:136929, enpp2, epha4a, ethe1, flot1a, gabbr2, gap43, gnas, gnb5b, hadhb, hint1, homer1b, hsp90aa1.2, hspa8, htr7, kdm5a, l1camb, lgals3bp.2, lmnb2, map1aa, myef2, myo5aa, ncam1a, ndufa8, ndu…	77
Cognitive impairment	1e-08		0.113	ACHE,APOA1,ATP1A1,ATP2B1,ATXN2L,C3,CA8,CACNA1C,CNKSR2,COPB1,COQ5,CRMP1,CTBP1,CTCF,DDX6,EEF1D,GABBR2,GAL,GNAS,GNB5,GPC1,HOMER1,HSPA4,HTR7,IARS1,INPP5K,KDM5A,KDM5B,KDM6A,KIF2A,L1CAM,NAMPT,NCAM1,NDRG4,NEFL,NRCAM,NRN1,PDHX,PDIA3,PI4KA,PPME1,RALA,RERE,RYR2,SCN2B,SYNJ1,TBC1D24,TLR3,TPR,TUBB2A,UPF1,VAMP2,VCP,VDAC1	ache, apoa1, atp1a1b, atp2b1a, atxn2l, c3a.1, ca8, cacna1c, cnksr2a, copb1, coq5, crmp1, zgc:136929, ctcf, ddx6, eef1db, gabbr2, gal, gnas, gnb5b, gpc1b, homer1b, hspa4b, htr7, iars1, inpp5ka, kdm5a, kdm5bb, kdm6a, kif2a, l1camb, nampt1, ncam1a, ndrg4, neflb, nrcama, nrn1a, pdhx, pdia3, pi4kaa, ppme1, ralaa, rerea, ryr2a, scn2b, synj1, tbc1d24, tlr3, tprb, tubb2, upf1, vamp2, vcp, vdac1	54
Early-onset encephalopathy	1.27e-07		0.186	ACHE,AP3B2,APOA4,CA8,CALR,CDH2,CP,DPYSL5,GABBR2,GPC1,HESX1,HSP90AA1,HSP90B1,HTR7,IARS1,INPP5K,KDM6A,KIF2A,L1CAM,LAMC1,LGALS3BP,LIPA,LRPPRC,MACROD2,NDNF,PDHX,PHACTR1,PI4KA,PITPNM3,PNPO,PPP1CB,PSMB2,RALA,RERE,SCN2B,SNAP29,SYNJ1,TBC1D24,TF,TUBB1,TUBB2A,TUBB4A,VAC14	ache, ap3b2, apoa4b.1, ca8, calr, cdh2, cp, dpysl5b, gabbr2, gpc1b, appl1, hsp90aa1.2, hsp90b1, htr7, iars1, inpp5ka, kdm6a, kif2a, l1camb, lamc1, lgals3bp.2, lipf, lrpprc, macrod2, ndnf, pdhx, phactr1, pi4kaa, plrdgb, pnpo, ppp1cb, psmb2, ralaa, rerea, scn2b, snap29, synj1, tbc1d24, tfa, tubb1, tubb2, zgc:65894, vac14	43
Early-onset neurological disorder	1.39e-07		0.186	ACHE,AP3B2,APOA4,CA8,CALR,CDH2,CP,DPYSL5,FREM2,GABBR2,GPC1,HESX1,HSP90AA1,HSP90B1,HTR7,IARS1,INPP5K,KDM6A,KIF2A,L1CAM,LAMC1,LGALS3BP,LIPA,LRPPRC,MACROD2,NDNF,PDHX,PHACTR1,PI4KA,PITPNM3,PNPO,PPP1CB,PSMB2,RALA,RERE,RYR2,SCN2B,SNAP29,SYNJ1,TBC1D24,TF,TUBB1,TUBB2A,TUBB4A,VAC14	ache, ap3b2, apoa4b.1, ca8, calr, cdh2, cp, dpysl5b, frem2a, gabbr2, gpc1b, appl1, hsp90aa1.2, hsp90b1, htr7, iars1, inpp5ka, kdm6a, kif2a, l1camb, lamc1, lgals3bp.2, lipf, lrpprc, macrod2, ndnf, pdhx, phactr1, pi4kaa, plrdgb, pnpo, ppp1cb, psmb2, ralaa, rerea, ryr2a, scn2b, snap29, synj1, tbc1d24, tfa, tubb1, tubb2, zgc:65894, vac14	45
Congenital encephalopathy	4.17e-06		0.186	APOA4,CA8,CALR,CDH2,CP,DPYSL5,GABBR2,GPC1,HESX1,IARS1,INPP5K,KDM6A,KIF2A,L1CAM,LAMC1,LGALS3BP,LIPA,LRPPRC,MACROD2,NDNF,PDHX,PI4KA,PITPNM3,PNPO,PPP1CB,PSMB2,RALA,RERE,SCN2B,SNAP29,TBC1D24,TF,TUBB2A,TUBB4A	apoa4b.1, ca8, calr, cdh2, cp, dpysl5b, gabbr2, gpc1b, appl1, iars1, inpp5ka, kdm6a, kif2a, l1camb, lamc1, lgals3bp.2, lipf, lrpprc, macrod2, ndnf, pdhx, pi4kaa, plrdgb, pnpo, ppp1cb, psmb2, ralaa, rerea, scn2b, snap29, tbc1d24, tfa, tubb2, zgc:65894	34
Seizures	1.06e-05		1.475	ACHE,AP3B2,ATP1A1,C3,ELAVL4,GABBR2,GAL,GAP43,HMGB1,HOMER1,HSPA8,HTR7,LMNB2,NAMPT,NCAM1,NRN1,PCSK1,PHACTR1,PNPO,PTPRN,PTPRN2,SCG2,SCN2B,SLC4A10,SLC6A11,SLC7A6OS,SV2B,SYNJ1,TBC1D24,VAMP2	ache, ap3b2, atp1a1b, c3a.1, elavl4, gabbr2, gal, gap43, hmgb1a, homer1b, hspa8, htr7, lmnb2, nampt1, ncam1a, nrn1a, pcsk1, phactr1, pnpo, ptprnb, ptprn2, scg2b, scn2b, slc4a10a, slc6a11b, slc7a6os, sv2bb, synj1, tbc1d24, vamp2	30
Seizure disorder	1.68e-05		1.493	ACHE,AP3B2,ATP1A1,C3,CACNA1C,ELAVL4,GABBR2,GAL,GAP43,HMGB1,HOMER1,HSP90B1,HSPA8,HTR7,L1CAM,LMNB2,NAMPT,NCAM1,NRN1,PCSK1,PHACTR1,PNPO,PTPRN,PTPRN2,SCG2,SCN2B,SLC4A10,SLC6A11,SLC7A6OS,SV2B,SYNJ1,TBC1D24,TUBB2A,VAMP2	ache, ap3b2, atp1a1b, c3a.1, cacna1c, elavl4, gabbr2, gal, gap43, hmgb1a, homer1b, hsp90b1, hspa8, htr7, l1camb, lmnb2, nampt1, ncam1a, nrn1a, pcsk1, phactr1, pnpo, ptprnb, ptprn2, scg2b, scn2b, slc4a10a, slc6a11b, slc7a6os, sv2bb, synj1, tbc1d24, tubb2, vamp2	34
Nervous System Development and Function
Diseases or Functions Annotation	p-value	Predicted Activation State	Activation z-score	Genes		n° Genes
MorphoGenesis of nervous tissue	2.49e-10	Decreased	-2.185	A2M,ACHE,ACTR2,AP2A1,APBA1,B2M,C3,CDH2,CRK,CRMP1,CRTC1,CTCF,CTNND2,DNM3,DPYSL5,Dync1i2,ELAVL4,EPHA4,FARP1,FES,FLOT1,GAP43,HMGB1,HSP90AA1,HTR7,KIF2A,L1CAM,LAMC1,MAP6,MDK,MYO5A,NCAM1,NDNF,NDRG4,NEFL,NLGN2,NME2,NRCAM,NRN1,PDIA3,PHACTR1,RALA,RERE,RPS14,RUFY3,RYR2,SEPTIN7,STRN,TBC1D24,TPBG,UBB,UST	a2ml, ache, actr2a,ap2a1, apba1a, b2m, c3a.1, cdh2, crk, crmp1, crtc1b, ctcf, ctnnd2b, dnm3a, dpysl5b, dync1i2b, elavl4, epha4a, farp1, fes, flot1a, gap43, hmgb1a, hsp90aa1.2, htr7, kif2a, l1camb, lamc1, map6a, mdka, myo5aa, ncam1a, ndnf, ndrg4, neflb, nlgn2b, nme2b.2, nrcama, nrn1a, pdia3, phactr1, ralaa, rerea, rps14, rufy3, ryr2a, sept7b, strn, tbc1d24, tpbgb, ubb, usta	52
NeuritoGenesis	4.07e-10	Decreased	-2.027	A2M,ACHE,ACTR2,AP2A1,APBA1,B2M,C3,CDH2,CRK,CRMP1,CRTC1,CTCF,CTNND2,DNM3,DPYSL5,Dync1i2,ELAVL4,EPHA4,FARP1,FES,FLOT1,GAP43,HMGB1,HSP90AA1,HTR7,KIF2A,L1CAM,LAMC1,MAP6,MDK,MYO5A,NCAM1,NDNF,NDRG4,NEFL,NME2,NRCAM,NRN1,PDIA3,PHACTR1,RALA,RERE,RPS14,RUFY3,RYR2,SEPTIN7,STRN,TBC1D24,TPBG,UBB,UST	a2ml, ache, actr2a, ap2a1, apba1a, b2m, c3a.1, cdh2, crk, crmp1, crtc1b, ctcf, ctnnd2b, dnm3a, dpysl5b, dync1i2b, elavl4, epha4a, farp1, fes, flot1a, gap43, hmgb1a, hsp90aa1.2, htr7, kif2a, l1camb, lamc1, map6a, mdka, myo5aa, ncam1a, ndnf, ndrg4, neflb, nme2b.2, nrcama, nrn1a, pdia3, phactr1, ralaa, rerea, rps14, rufy3, ryr2a, sept7b, strn, tbc1d24, tpbgb, ubb, usta	51
Development of neurons	2.28e-09		-1.996	A2M,ACHE,ACTR2,AP2A1,APBA1,B2M,C3,CADM1,CDH2,CRK,CRMP1,CRTC1,CTCF,CTNND2,DNM3,DPYSL5,Dync1i2,ELAVL4,ENAH,EPHA4,FARP1,FES,FLOT1,GAP43,HMGB1,HSP90AA1,HTR7,KIF2A,L1CAM,LAMC1,LRRC4B,MAP6,MDK,MYO5A,NCAM1,NDNF,NDRG4,NEFL,NLGN2,NME2,NRCAM,NRN1,PCDHB3,PDIA3,PHACTR1,RALA,RERE,RPS14,RUFY3,RYR2,SEPTIN7,SEZ6L2,STRN,TBC1D24,TPBG,UBB,UST,VAMP2	a2ml, ache, actr2a, ap2a1, apba1a, b2m, c3a.1, cadm1b, cdh2, crk, crmp1, crtc1b, ctcf, ctnnd2b, dnm3a, dpysl5b, dync1i2b, elavl4, enah, epha4a, farp1, fes, flot1a, gap43, hmgb1a, hsp90aa1.2, htr7, kif2a, l1camb, lamc1, lrrc4ba, map6a, mdka, myo5aa, ncam1a, ndnf, ndrg4, neflb, nlgn2b, nme2b.2, nrcama, nrn1a, pcdh2g17, pdia3, phactr1, ralaa, rerea, rps14, rufy3, ryr2a, sept7b, sez6l2, strn, tbc1d24…	58
Branching of neurites	2.01e-08		-1.51	A2M,ACTR2,APBA1,C3,CDH2,CRMP1,CTCF,CTNND2,DNM3,DPYSL5,ELAVL4,EPHA4,FARP1,GAP43,HMGB1,KIF2A,L1CAM,MYO5A,NCAM1,NEFL,NRCAM,NRN1,PDIA3,PHACTR1,RALA,RPS14,RYR2,SEPTIN7,TBC1D24,TPBG	a2ml, actr2a, apba1a, c3a.1, cdh2, crmp1, ctcf, ctnnd2b, dnm3a, dpysl5b, elavl4, epha4a, farp1, gap43, hmgb1a, kif2a, l1camb, myo5aa, ncam1a, neflb, nrcama, nrn1a, pdia3, phactr1, ralaa, rps14, ryr2a, sept7b, tbc1d24, tpbgb	30
AxonoGenesis	1.07e-05		-1.452	A2M,ACHE,CDH2,EPHA4,FLOT1,GAP43,HSP90AA1,KIF2A,L1CAM,LAMC1,MAP6,NEFL,NRN1,PDIA3,RALA,RUFY3,TBC1D24,UST	a2ml, ache, cdh2, epha4a, flot1a, gap43, hsp90aa1.2, kif2a, l1camb, lamc1, map6a, neflb, nrn1a, pdia3, ralaa, rufy3, tbc1d24, usta	18
Quantity of synaptic vesicles	1.55e-05		-1.067	B2M,C3,DNM3,MAP6,MYO5A,PTPRN,PTPRN2	b2m, c3a.1, dnm3a, map6a, myo5aa, ptprnb, ptprn2	7
Potentiation of synapse	2.34e-05		-1.046	B2M,C3,CALB2,CDH2,CRMP1,EPHA4,GAL,HMGB1,HTR7,MAP6,NCAM1,PPME1,PRKCB,RASGRF2,SYNJ1,VAMP2,VDAC1,VDAC3	b2m, c3a.1, calb2a, cdh2, crmp1, epha4a, gal, hmgb1a, htr7, map6a, ncam1a, ppme1, prkcbb, rasgrf2b, synj1, vamp2, vdac1, vdac3	18
Dendritic growth/branching	1.26e-06		-0.478	ACTR2,APBA1,C3,CDH2,CRMP1,CTCF,CTNND2,DNM3,DPYSL5,ELAVL4,EPHA4,FARP1,GAP43,L1CAM,MYO5A,NEFL,NRCAM,NRN1,PHACTR1,RPS14,RYR2,SEPTIN7,TBC1D24,TPBG	actr2a, apba1a, c3a.1, cdh2, crmp1, ctcf, ctnnd2b, dnm3a, dpysl5b, elavl4, epha4a, farp1, gap43, l1camb, myo5aa, neflb, nrcama, nrn1a, phactr1, rps14, ryr2a, sept7b, tbc1d24, tpbgb	24
Migration of neurons	2.06e-05		0.501	CDH2,CRK,EPHA4,FSCN1,GAL,GRB2,HMGB1,HSP90AA1,HSPA8,KIF2A,L1CAM,LAMC1,LMNB2,MDK,NDNF,RERE,TBC1D24	cdh2, crk, epha4a, fscn1a, gal, grb2b, hmgb1a, hsp90aa1.2, hspa8, kif2a, l1camb, lamc1, lmnb2, mdka, ndnf, rerea, tbc1d24	17
Synaptic transmission	2.74e-05		1.067	APBA1,CA8,CACNA1C,CAMKV,CDH2,GABBR2,GAL,HOMER1,L1CAM,MYO5A,NCAM1,NLGN2,NRCAM,PCDHB3,PRKAR2B,PRKCB,SCN2B,SLC6A6,SNAP29,SV2B,VDAC1,VDAC3	apba1a, ca8, cacna1c, camkv, cdh2, gabbr2, gal, homer1b, l1camb, myo5aa, ncam1a, nlgn2b, nrcama, pcdh2g17, si:ch211-272n13.7, prkcbb, scn2b, slc6a6a, snap29, sv2bb, vdac1, vdac3	22
Transport of synaptic vesicles	1.75e-07	Increased	2	AP2B1,APBA1,BIN1,CTBP1,DNM3,GIT2,HSPA8,HTR7,NRN1,PRKCB,RPH3A,SV2B,SYNJ1,TBC1D24,VAMP2	ap2b1, apba1a, bin1a, zgc:136929, dnm3a, git2a, hspa8, htr7, nrn1a, prkcbb, rph3ab, sv2bb, synj1, tbc1d24, vamp2	15
Endocytosis of synaptic vesicles	7.53e-06	Increased	2	AP2B1,BIN1,CTBP1,DNM3,HSPA8,SYNJ1,TBC1D24,VAMP2	ap2b1, bin1a, zgc:136929, dnm3a, hspa8, synj1, tbc1d24, vamp2	8
34°C vs 26°C CHRONIC
Neurological Disease
Diseases or Functions Annotation	p-value	Predicted Activation State	Activation z-score	Genes		n° Genes
Neurological signs	2.63e-20		-1.413	ABLIM2,ACP1,ADCY1,APOA4,AQP1,ARIH2,ATP5F1D,ATP5MJ,ATP5MK,ATP5PB,ATP5PO,CALB1,CAMK4,CAPNS1,CKB,CNTN5,COCH,COX6B1,CYFIP2,DDX1,DPYSL3,ENO3,FAM107A,FKBP4,GABBR2,GABRG2,GFAP,GIT1,GNAL,GNB1,GNG3,GRIN3B,GSK3A,HADH,HMGB2,HSBP1,HSP90AA1,HSPA5,HTT,IFI44,ITIH4,KCNAB2,KMT2C,LDHA,LGALS3BP,LRG1,MT-ATP6,MT-CO2,NDUFA1,NDUFB7,NDUFB9,NDUFS2,NDUFS4,POLR2I,PPM1B,PPP1R9A,PPP3CA,PSMB6,RASGRF1,RELB,RFX4,RPSA,S100A10,SC…	ablim2, acp1, adcy1a, apoa4b.1, aqp1a.1, arih2, atp5f1d, atp5mj, atp5md, atp5pb, atp5po, calb1, camk4, capns1b, ckba, cntn5, coch, cox6b1, cyfip2, ddx1, dpysl3, eno3, si:ch211-236d3.4, fkbp4, gabbr2, gabrg2, gfap, git1, gnal, gnb1a, gng3, grin3ba, gsk3aa, hadh, hmgb2a, hsbp1b, hsp90aa1.2, hspa5, htt, ifi44c2, itih3b.2, kcnab2a, kmt2ca, -, lgals3bp.2, si:dkey-90m5.4, mt-atp6, mt-co2, ndufa1, ndufb…	84
Epilepsy	3.84e-06		-0.808	CA13,CACNA2D2,CNTN2,CPLX1,CSTB,CYFIP2,DMXL2,EFHC1,EIF4A3,ELAVL3,GABBR2,GABRG2,GAL,GFAP,GOT2,GRIN3B,HTT,LGI1,MAPK10,MDH1,MDH2,PPP1CA,PPP3CA,RAPGEF2,SLC25A22,SLC2A1,SLC7A6OS,SPNS2,SPTAN1,STXBP1,SYN1,TUBA1A,UBA5	ca2, cacna2d2a, cntn2, cplx2, cst14a.2, cyfip2, dmxl2, efhc1, eif4a3, elavl3, gabbr2, gabrg2, gal, gfap, got2b, grin3ba, htt, lgi1a, mapk10, mdh1aa, mdh2, ppp1caa, ppp3ca, rapgef2, slc25a22a, slc2a1a, slc7a6os, spns2, sptan1, stxbp1a, syn1, tuba1a, uba5	33
Tremor	0.000124		-0.638	CA13,CAMK4,CNTN2,DBNL,GABRG2,HSPA5,HTT,KCNAB2,MAP1B,NDUFS4,PPP3CA,RAPGEF2,SCYL1,XPA	ca2, camk4, cntn2, dbnlb, gabrg2, hspa5, htt, kcnab2a, map1b, ndufs4, ppp3ca, rapgef2, scyl1, xpa	14
Epilepsy or neurodevelopmental disorder	1.43e-08		-0.436	ACTG1,BCAP31,CA13,CACNA2D2,CELSR1,CLTC,CNTN2,CNTN5,CPLX1,CRPPA,CSTB,CUL3,CYFIP2,DHX37,DMXL2,DYNC1H1,DYRK1A,EFHC1,EFTUD2,EIF4A3,ELAVL3,GABBR2,GABRG2,GAL,GFAP,GNB1,GOT2,GRIN3B,HTT,IRAK3,KDM6B,KMT2C,LGALS3BP,LGI1,MAP1B,MAP2K2,MAPK10,MDH1,MDH2,NAA10,PLXNB3,POGZ,PPP1CA,PPP3CA,RAPGEF2,RPSA,SF3B2,SLC25A22,SLC2A1,SLC7A6OS,SPNS2,SPTAN1,SRCAP,STXBP1,SYN1,TRIO,TUBA1A,UBA5	actba, bcap31, ca2, cacna2d2a, celsr1b, cltca, cntn2, cntn5, cplx2, crppa, cst14a.2, cul3b, cyfip2, dhx37, dmxl2, dync1h1, dyrk1aa, efhc1, eftud2, eif4a3, elavl3, gabbr2, gabrg2, gal, gfap, gnb1a, got2b, grin3ba, htt, irak3, kdm6ba, kmt2ca, lgals3bp.2, lgi1a, map1b, map2k2b, mapk10, mdh1aa, mdh2, naa10, plxnb3, pogzb, ppp1caa, ppp3ca, rapgef2, rpsa, sf3b2, slc25a22a, slc2a1a, slc7a6os, spns2, spt…	58
Familial neurological disorder	1.08e-23		-0.358	ABLIM2,ACP1,ACTA2,ACTG1,ADCY1,APOA4,AQP1,ARIH2,ATCAY,ATP2A3,ATP5F1D,ATP5MJ,ATP5MK,ATP5PB,ATP5PO,ATP8A2,BCAP31,BICRA,CA13,CA8,CACNA2D2,CALB1,CAMK4,CAPNS1,CD59,CELSR1,CKB,CLTC,CNTN2,CNTN5,COCH,COL1A1,COQ5,COX6B1,CPLX1,CRPPA,CSTB,CTSD,CUL3,CYFIP2,CYP8B1,DDX1,DHX37,DLD,DMD,DMXL2,DPYSL3,DYNC1H1,DYRK1A,EEF1B2,EFHC1,EFTUD2,ENO3,ETFDH,FAM107A,FGD4,FKBP4,FLOT2,FRY,GABBR2,GABRG2,GAL,GDAP1,GFAP,GIT1,GLO1,GN…	ablim2, acp1, acta1a, actba, adcy1a, apoa4b.1, aqp1a.1, arih2, atcaya, atp2a3, atp5f1d, atp5mj, atp5md, atp5pb, atp5po, atp8a2, bcap31, bicra, ca2, ca8, cacna2d2a, calb1, camk4, capns1b, si:ch211-286c4.6, celsr1b, ckba, cltca, cntn2, cntn5, coch, col1a1a, coq5, cox6b1, cplx2, crppa, cst14a.2, ctsd, cul3b, cyfip2, cyp8b1, ddx1, dhx37, dldh, dmd, dmxl2, dpysl3, dync1h1, dyrk1aa, eef1b2, efhc1, eftu…	154
Cognitive impairment	3.11e-09		-0.277	ADCY1,ATP8A2,BCAP31,BICRA,CA13,CA8,CELSR1,CKB,CLTC,COL1A1,COQ5,CRPPA,CUL3,CYFIP2,DLD,DMD,DYNC1H1,DYRK1A,EEF1B2,EFTUD2,EMILIN3,FRY,GABBR2,GABRG2,GAL,GNB1,GSK3A,HDLBP,HSD17B10,HSPA4,HTT,HUWE1,IARS1,IGBP1,KCNAB2,KDM6B,KDSR,KMT2C,LCMT1,LGI1,LRPAP1,MAP1B,NAA10,POGZ,PPP3CA,RASGRF1,SET,SLC2A1,SMARCE1,SMC3,SMS,SPTAN1,SRCAP,SRGAP3,STXBP1,SYN1,SYNCRIP,TANC1,TLR3,TRIO,TSPAN7,UBA2,USP11,VDAC1,ZFR	adcy1a, atp8a2, bcap31, bicra, ca2, ca8, celsr1b, ckba, cltca, col1a1a, coq5, crppa, cul3b, cyfip2, dldh, dmd, dync1h1, dyrk1aa, eef1b2, eftud2, emilin3a, fryb, gabbr2, gabrg2, gal, gnb1a, gsk3aa, hdlbpa, hsd17b10, hspa4b, htt, huwe1, iars1, igbp1, kcnab2a, kdm6ba, kdsr, kmt2ca, lcmt1, lgi1a, lrpap1, map1b, naa10, pogzb, ppp3ca, si:ch211-234p18.3, setb, slc2a1a, smarce1, smc3, sms, sptan1, srcap,…	65
Cell death of brain cells	2.68e-05		-0.261	ADCY1,CACNA2D2,CAPNS1,CTSD,GAL,GSK3A,HMGB2,HSPA5,HTT,LRPAP1,MAP1B,MAPK10,NRP1,PPP1R9B,PRKCD,SLC2A1,STIP1,STXBP1,STXBP3,TF,TLR2	adcy1a, cacna2d2a, capns1b, ctsd, gal, gsk3aa, hmgb2a, hspa5, htt, lrpap1, map1b, mapk10, nrp1a, ppp1r9ba, prkcda, slc2a1a, stip1, stxbp1a, stxbp3, tfa, tlr2	21
Brain lesion	1.65e-07		-0.246	ABLIM2,ACOT9,ACTA2,ACTR1B,ADCY1,ADGRL3,AGAP1,AIP,AKR1A1,APBA2,APOA4,APPL1,APRT,AQP1,ARHGAP1,ARHGEF4,ARIH2,ARPC5L,ARRB1,ARVCF,ASAP1,ATP2A3,ATP2B4,ATP5PB,ATP6V1H,ATP8A2,AUH,BICRA,BIN1,CACNA2D2,CALB1,CALB2,CD59,CEL,CELSR1,CHD9,CHEK2,CHMP2A,CKB,CNDP2,CNTN2,CNTN5,COCH,COG5,COL1A1,COPZ1,COQ3,CPLX1,CPNE1,CRIP2,CRKL,CTBP2,CTNND1,CTSD,CTSH,CUL3,CXXC4,CYFIP2,CYP2J2,CYP8B1,CZIB,DBNL,DDX1,DDX39A,DGKA,DHX37,D…	ablim2, acot9.1, acta1a, actr1b, adcy1a, adgrl3.1, agap1, aip, akr1a1a, apba2b, apoa4b.1, appl1, aprt, aqp1a.1, arhgap1, arhgef4, arih2, arpc5lb, arrb1, arvcfb, asap1b, atp2a3, atp2b1b, atp5pb, atp6v1h, atp8a2, auh, bicra, bin1a, cacna2d2a, calb1, calb2a, si:ch211-286c4.6, cel.1, celsr1b, chd9, chek2, chmp2a, ckba, cndp2, cntn2, cntn5, coch, cog5, col1a1a, copz1, coq3, cplx2, cpne1, crip2, crkl, …	260
Cell death of cerebral cortex cells	6.5e-05		-0.193	ADCY1,CAPNS1,CTSD,GAL,HMGB2,HSPA5,HTT,LRPAP1,MAP1B,MAPK10,NRP1,PPP1R9B,SLC2A1,STIP1,STXBP1,STXBP3,TF,TLR2	adcy1a, capns1b, ctsd, gal, hmgb2a, hspa5, htt, lrpap1, map1b, mapk10, nrp1a, ppp1r9ba, slc2a1a, stip1, stxbp1a, stxbp3, tfa, tlr2	18
Early-onset encephalopathy	4.95e-09		-0.128	ACTA2,ACTG1,APOA4,BCAP31,BICRA,CA13,CA8,CACNA2D2,CELSR1,COL1A1,CPLX1,CRPPA,CSTB,CTSD,CYFIP2,CYP8B1,DLD,DMXL2,DPYSL5,DYNC1H1,EFTUD2,FLOT2,GABBR2,GABRG2,GFAP,GOT2,HSP90AA1,HTT,IARS1,IFT140,IGBP1,LGALS3BP,MACROD2,MAP1B,MAPK10,MDH2,PLA2G6,PPP3CA,PSMB2,RAPGEF2,RFX4,RHEB,SLC25A22,SLC2A1,SMARCE1,SPTAN1,STXBP1,TF,TRIO,TUBA1A,UBA2,UBA5,VPS26A,XPA	acta1a, actba, apoa4b.1, bcap31, bicra, ca2, ca8, cacna2d2a, celsr1b, col1a1a, cplx2, crppa, cst14a.2, ctsd, cyfip2, cyp8b1, dldh, dmxl2, dpysl5b, dync1h1, eftud2, flot2b, gabbr2, gabrg2, gfap, got2b, hsp90aa1.2, htt, iars1, ift140, igbp1, lgals3bp.2, macrod2, map1b, mapk10, mdh2, pla2g6, ppp3ca, psmb2, rapgef2, rfx4, rheb, slc25a22a, slc2a1a, smarce1, sptan1, stxbp1a, tfa, trioa, tuba1a, uba2, u…	54
Early-onset neurological disorder	9.21e-09		-0.128	ACTA2,ACTG1,ADCY1,APOA4,ARL16,BCAP31,BICRA,CA13,CA8,CACNA2D2,CELSR1,COL1A1,CPLX1,CRPPA,CSTB,CTSD,CYFIP2,CYP8B1,DLD,DMXL2,DPYSL5,DYNC1H1,EFTUD2,FLOT2,GABBR2,GABRG2,GFAP,GOT2,HSP90AA1,HTT,IARS1,IFT140,IGBP1,LGALS3BP,MACROD2,MAP1B,MAPK10,MDH2,PLA2G6,PPP3CA,PSMB2,RAPGEF2,RFX4,RHEB,SLC25A22,SLC2A1,SMARCE1,SPTAN1,STXBP1,TF,TRIO,TUBA1A,UBA2,UBA5,VPS26A,XPA	acta1a, actba, adcy1a, apoa4b.1, arl16, bcap31, bicra, ca2, ca8, cacna2d2a, celsr1b, col1a1a, cplx2, crppa, cst14a.2, ctsd, cyfip2, cyp8b1, dldh, dmxl2, dpysl5b, dync1h1, eftud2, flot2b, gabbr2, gabrg2, gfap, got2b, hsp90aa1.2, htt, iars1, ift140, igbp1, lgals3bp.2, macrod2, map1b, mapk10, mdh2, pla2g6, ppp3ca, psmb2, rapgef2, rfx4, rheb, slc25a22a, slc2a1a, smarce1, sptan1, stxbp1a, tfa, trioa, …	56
Congenital encephalopathy	4.21e-06		-0.128	ACTA2,ACTG1,APOA4,BCAP31,BICRA,CA8,CACNA2D2,CELSR1,COL1A1,CRPPA,CSTB,CTSD,CYP8B1,DLD,DPYSL5,DYNC1H1,EFTUD2,FLOT2,GABBR2,GFAP,IARS1,IFT140,IGBP1,LGALS3BP,MACROD2,MAP1B,MAPK10,PPP3CA,PSMB2,RAPGEF2,RFX4,RHEB,SLC2A1,SMARCE1,TF,TRIO,TUBA1A,UBA2,VPS26A,XPA	acta1a, actba, apoa4b.1, bcap31, bicra, ca8, cacna2d2a, celsr1b, col1a1a, crppa, cst14a.2, ctsd, cyp8b1, dldh, dpysl5b, dync1h1, eftud2, flot2b, gabbr2, gfap, iars1, ift140, igbp1, lgals3bp.2, macrod2, map1b, mapk10, ppp3ca, psmb2, rapgef2, rfx4, rheb, slc2a1a, smarce1, tfa, trioa, tuba1a, uba2, vps26a, xpa	40
Congenital neurological disorder	5.03e-06		0.103	ACTA2,ACTG1,APOA4,BCAP31,BICRA,CA8,CACNA2D2,CELSR1,CLTC,CNTN5,COL1A1,CRPPA,CSTB,CTSD,CYP8B1,DLD,DPYSL5,DYNC1H1,EFTUD2,FLOT2,GABBR2,GFAP,IARS1,IFT140,IGBP1,IRAK3,KDM6B,KMT2C,LGALS3BP,MACROD2,MAP1B,MAP2K2,MAPK10,MT-ATP6,NAA10,NDUFS2,POGZ,PPP3CA,PSMB2,RAPGEF2,RFX4,RHEB,RPSA,SF3B2,SLC2A1,SMARCE1,SMS,TF,TRIO,TUBA1A,UBA2,VPS26A,XPA	acta1a, actba, apoa4b.1, bcap31, bicra, ca8, cacna2d2a, celsr1b, cltca, cntn5, col1a1a, crppa, cst14a.2, ctsd, cyp8b1, dldh, dpysl5b, dync1h1, eftud2, flot2b, gabbr2, gfap, iars1, ift140, igbp1, irak3, kdm6ba, kmt2ca, lgals3bp.2, macrod2, map1b, map2k2b, mapk10, mt-atp6, naa10, ndufs2, pogzb, ppp3ca, psmb2, rapgef2, rfx4, rheb, rpsa, sf3b2, slc2a1a, smarce1, sms, tfa, trioa, tuba1a, uba2, vps26a,…	53
Nervous system neoplasm	3.96e-09		0.335	ABLIM2,ACOT9,ACTA2,ACTR1B,ADCY1,ADGRL3,AGAP1,AIP,AKR1A1,ALDOA,APBA2,APOA4,APPL1,APRT,AQP1,ARHGAP1,ARHGEF4,ARIH2,ARPC5L,ARRB1,ARVCF,ASAP1,ATP2A3,ATP2B4,ATP5PB,ATP6V1H,ATP8A2,AUH,BICRA,BIN1,CA8,CACNA2D2,CALB1,CALB2,CD59,CEL,CELSR1,CHD9,CHEK2,CHGA,CHMP2A,CKB,CNDP2,CNTN2,CNTN5,COCH,COG5,COL1A1,COPZ1,COQ3,CPLX1,CPNE1,CRIP2,CRKL,CTBP2,CTNND1,CTSD,CTSH,CUL3,CXXC4,CYFIP2,CYP2J2,CYP8B1,CZIB,DBNL,DDX1,DDX3…	ablim2, acot9.1, acta1a, actr1b, adcy1a, adgrl3.1, agap1, aip, akr1a1a, aldoab, apba2b, apoa4b.1, appl1, aprt, aqp1a.1, arhgap1, arhgef4, arih2, arpc5lb, arrb1, arvcfb, asap1b, atp2a3, atp2b1b, atp5pb, atp6v1h, atp8a2, auh, bicra, bin1a, ca8, cacna2d2a, calb1, calb2a, si:ch211-286c4.6, cel.1, celsr1b, chd9, chek2, chga, chmp2a, ckba, cndp2, cntn2, cntn5, coch, cog5, col1a1a, copz1, coq3, cplx2, c…	279
Central nervous system solid tumor	5.48e-09		0.335	ABLIM2,ACOT9,ACTA2,ACTR1B,ADCY1,ADGRL3,AGAP1,AIP,AKR1A1,ALDOA,APBA2,APOA4,APPL1,APRT,AQP1,ARHGAP1,ARHGEF4,ARIH2,ARPC5L,ARRB1,ARVCF,ASAP1,ATP2A3,ATP2B4,ATP5PB,ATP6V1H,ATP8A2,AUH,BICRA,BIN1,CA8,CACNA2D2,CALB1,CALB2,CD59,CEL,CELSR1,CHD9,CHEK2,CHMP2A,CKB,CNDP2,CNTN2,CNTN5,COCH,COG5,COL1A1,COPZ1,COQ3,CPLX1,CPNE1,CRIP2,CRKL,CTBP2,CTNND1,CTSD,CTSH,CUL3,CXXC4,CYFIP2,CYP2J2,CYP8B1,CZIB,DBNL,DDX1,DDX39A,DG…	ablim2, acot9.1, acta1a, actr1b, adcy1a, adgrl3.1, agap1, aip, akr1a1a, aldoab, apba2b, apoa4b.1, appl1, aprt, aqp1a.1, arhgap1, arhgef4, arih2, arpc5lb, arrb1, arvcfb, asap1b, atp2a3, atp2b1b, atp5pb, atp6v1h, atp8a2, auh, bicra, bin1a, ca8, cacna2d2a, calb1, calb2a, si:ch211-286c4.6, cel.1, celsr1b, chd9, chek2, chmp2a, ckba, cndp2, cntn2, cntn5, coch, cog5, col1a1a, copz1, coq3, cplx2, cpne1, …	276
Motor dysfunction	0.000598		0.447	CHGA,CYFIP2,GABBR2,GABRG2,GFAP,GRIN3B,HTT,KMT2C,PDPK1,PPIF,SCYL1,TLR2	chga, cyfip2, gabbr2, gabrg2, gfap, grin3ba, htt, kmt2ca, pdpk1b, ppifb, scyl1, tlr2	12
Neurodegeneration of neurites	0.000741		0.841	DPYSL3,HTT,LRPAP1,PLA2G6,RHEB,SCYL1,SPTAN1,STXBP1,TLR2	dpysl3, htt, lrpap1, pla2g6, rheb, scyl1, sptan1, stxbp1a, tlr2	9
Glioma	2.49e-08		0.883	ABLIM2,ACOT9,ACTA2,ACTR1B,ADCY1,ADGRL3,AGAP1,AIP,AKR1A1,ALDOA,APBA2,APOA4,APPL1,APRT,AQP1,ARHGAP1,ARHGEF4,ARIH2,ARPC5L,ARRB1,ARVCF,ASAP1,ATP2A3,ATP2B4,ATP5PB,ATP6V1H,ATP8A2,AUH,BICRA,BIN1,CACNA2D2,CALB1,CALB2,CD59,CEL,CELSR1,CHD9,CHEK2,CHMP2A,CKB,CNDP2,CNTN2,CNTN5,COCH,COG5,COL1A1,COPZ1,COQ3,CPNE1,CRIP2,CRKL,CTBP2,CTNND1,CTSD,CTSH,CUL3,CXXC4,CYFIP2,CYP2J2,CYP8B1,CZIB,DBNL,DDX1,DDX39A,DGKA,DHX37,D…	ablim2, acot9.1, acta1a, actr1b, adcy1a, adgrl3.1, agap1, aip, akr1a1a, aldoab, apba2b, apoa4b.1, appl1, aprt, aqp1a.1, arhgap1, arhgef4, arih2, arpc5lb, arrb1, arvcfb, asap1b, atp2a3, atp2b1b, atp5pb, atp6v1h, atp8a2, auh, bicra, bin1a, cacna2d2a, calb1, calb2a, si:ch211-286c4.6, cel.1, celsr1b, chd9, chek2, chmp2a, ckba, cndp2, cntn2, cntn5, coch, cog5, col1a1a, copz1, coq3, cpne1, crip2, crkl,…	267
Cell death of hippocampal cells	0.000283		1.142	CTSD,GAL,HTT,LRPAP1,MAPK10,PPP1R9B,SLC2A1,STIP1,TF	ctsd, gal, htt, lrpap1, mapk10, ppp1r9ba, slc2a1a, stip1, tfa	9
Cell death of hippocampal neurons	0.000565		1.612	CTSD,GAL,HTT,LRPAP1,MAPK10,SLC2A1,STIP1,TF	ctsd, gal, htt, lrpap1, mapk10, slc2a1a, stip1, tfa,	8
Movement Disorders	1.6e-27		1.615	ABLIM2,ACP1,APBA2,APOA4,AQP1,ARHGDIB,ARIH2,ARRB1,ATCAY,ATP2A3,ATP5F1D,ATP5MJ,ATP5MK,ATP5PB,ATP5PO,ATP8A2,BCAP31,CA13,CA8,CACNA2D2,CALB1,CAMK4,CAPNS1,CHGA,CKB,CNTN2,CNTN5,COCH,COX6B1,CPLX1,CSTB,CTSD,CYFIP2,DBNL,DDX1,DLG2,DPYSL3,DYNC1H1,EFHC1,EIF4A2,ENO3,FAM107A,FKBP4,FLOT1,GABBR2,GABRG2,GDAP1,GFAP,GIT1,GNAL,GNB1,GNG13,GNG3,GPHN,GRIN3B,GSTP1,HADH,HIGD1A,HMGB2,HSBP1,HSP90AA1,HSPA5,HTT,IFI44,IFT140,I…	ablim2, acp1, apba2b, apoa4b.1, aqp1a.1, arhgdig, arih2, arrb1, atcaya, atp2a3, atp5f1d, atp5mj, atp5md, atp5pb, atp5po, atp8a2, bcap31, ca2, ca8, cacna2d2a, calb1, camk4, capns1b, chga, ckba, cntn2, cntn5, coch, cox6b1, cplx2, cst14a.2, ctsd, cyfip2, dbnlb, ddx1, dlg2, dpysl3, dync1h1, efhc1, eif4a2, eno3, si:ch211-236d3.4, fkbp4, flot1a, gabbr2, gabrg2, gdap1, gfap, git1, gnal, gnb1a, gng13b, g…	122
Ataxia	1.1e-07		1.699	APBA2,ATCAY,ATP2A3,ATP8A2,CA8,CACNA2D2,CALB1,CAMK4,CPLX1,CSTB,CTSD,DYNC1H1,GNB1,GNG13,HSPA5,HTT,IFT140,MAP1B,MT-ATP6,NDUFS4,PLA2G6,SCYL1,SDHA,SPTAN1,STXBP1,TRIO,UBA5,XPA	apba2b, atcaya, atp2a3, atp8a2, ca8, cacna2d2a, calb1, camk4, cplx2, cst14a.2, ctsd, dync1h1, gnb1a, gng13b, hspa5, htt, ift140, map1b, mt-atp6, ndufs4, pla2g6, scyl1, sdha, sptan1, stxbp1a, trioa, uba5, xpa,	28
Neurodegeneration	0.000183		1.843	BNIP3,CACNA2D2,CHGA,CTSD,DPYSL3,DYNC1H1,GDAP1,GFAP,GNB1,GPHN,GPX1,HTT,LGI1,LRPAP1,NDUFS4,PGAM5,PLA2G6,PSMC1,RHEB,SCYL1,SLC12A7,SLC7A8,SPTAN1,STXBP1,TLR2	bnip3, cacna2d2a, chga, ctsd, dpysl3, dync1h1, gdap1, gfap, gnb1a, gphnb, gpx1a, htt, lgi1a, lrpap1, ndufs4, pgam5, pla2g6, psmc1b, rheb, scyl1, slc12a7a, slc7a8a, sptan1, stxbp1a, tlr2	25
Degeneration of nervous system	0.000339		1.886	CACNA2D2,CHGA,CTSD,DPYSL3,DYNC1H1,GDAP1,GFAP,GNB1,GPHN,GPX1,HTT,LRPAP1,NDUFS4,PGAM5,PLA2G6,PSMC1,RHEB,SCYL1,SLC12A7,SLC7A8,SPTAN1,STXBP1,TLR2	cacna2d2a, chga, ctsd, dpysl3, dync1h1, gdap1, gfap, gnb1a, gphnb, gpx1a, htt, lrpap1, ndufs4, pgam5, pla2g6, psmc1b, rheb, scyl1, slc12a7a, slc7a8a, sptan1, stxbp1a	23
Convulsion	1.14e-08		1.937	CA13,CACNA2D2,CPLX1,CYFIP2,DMXL2,GABBR2,GABRG2,GAL,GNG3,GOT2,HTT,LGI1,MAPK10,MDH2,SLC25A22,SLC2A1,SPTAN1,STXBP1,SYN1,UBA5	ca2, cacna2d2a, cplx2, cyfip2, dmxl2, gabbr2, gabrg2, gal, gng3, got2b, htt, lgi1a, mapk10, mdh2, slc25a22a, slc2a1a, sptan1, stxbp1a, syn1, uba5	20
Seizure disorder	9.76e-08		1.998	CA13,CACNA2D2,CKB,CNTN2,CPLX1,CSTB,CTSD,CUL3,CYFIP2,DBNL,DMXL2,EFHC1,EIF4A3,ELAVL3,GABBR2,GABRG2,GAL,GFAP,GNG3,GOT2,GRIN3B,HTT,KCNAB2,LGI1,MAP1B,MAPK10,MDH1,MDH2,NDUFS4,PPP1CA,PPP1R9A,PPP1R9B,PPP3CA,PTPRN,RAPGEF2,RHEB,SH3GL3,SLC25A22,SLC2A1,SLC7A6OS,SPNS2,SPTAN1,STXBP1,SYN1,TUBA1A,UBA5	ca2, cacna2d2a, ckba, cntn2, cplx2, cst14a.2, ctsd, cul3b, cyfip2, dbnlb, dmxl2, efhc1, eif4a3, elavl3, gabbr2, gabrg2, gal, gfap, gng3, got2b, grin3ba, htt, kcnab2a, lgi1a, map1b, mapk10, mdh1aa, mdh2, ndufs4, ppp1caa, ppp1r9a, ppp1r9ba, ppp3ca, ptprnb, rapgef2, rheb, sh3gl3a, slc25a22a, slc2a1a, slc7a6os, spns2, sptan1, stxbp1a, syn1, tuba1a, uba5	46
Environmentally induced seizure	0.00023	Increased	2	GNG3,LGI1,NDUFS4,SYN1	gng3, lgi1a, ndufs4, syn1	4
Degeneration of neurons	9.72e-05	Increased	2.024	CACNA2D2,CHGA,CTSD,DPYSL3,DYNC1H1,GDAP1,GNB1,GPHN,GPX1,HTT,LRPAP1,NDUFS4,PGAM5,PLA2G6,PSMC1,RHEB,SCYL1,SLC12A7,SLC7A8,SPTAN1,STXBP1,TLR2	cacna2d2a, chga, ctsd, dpysl3, dync1h1, gdap1, gnb1a, gphnb, gpx1a, htt, lrpap1, ndufs4, pgam5, pla2g6, psmc1b, rheb, scyl1, slc12a7a, slc7a8a, sptan1, stxbp1a, tlr2	22
Seizures	4.34e-09	Increased	2.054	CA13,CACNA2D2,CKB,CNTN2,CPLX1,CSTB,CTSD,CUL3,CYFIP2,DBNL,DMXL2,EFHC1,EIF4A3,ELAVL3,GABBR2,GABRG2,GAL,GFAP,GNG3,GOT2,GRIN3B,HTT,KCNAB2,LGI1,MAP1B,MAPK10,MDH2,NDUFS4,PPP1R9A,PPP1R9B,PPP3CA,PTPRN,RAPGEF2,RHEB,SH3GL3,SLC25A22,SLC2A1,SLC7A6OS,SPNS2,SPTAN1,STXBP1,SYN1,UBA5	ca2, cacna2d2a, ckba, cntn2, cplx2, cst14a.2, ctsd, cul3b, cyfip2, dbnlb, dmxl2, efhc1, eif4a3, elavl3, gabbr2, gabrg2, gal, gfap, gng3, got2b, grin3ba, htt, kcnab2a, lgi1a, map1b, mapk10, mdh2, ndufs4, ppp1r9a, ppp1r9ba, ppp3ca, ptprnb, rapgef2, rheb, sh3gl3a, slc25a22a, slc2a1a, slc7a6os, spns2, sptan1, stxbp1a, syn1, uba5	43
Myoclonus	3.96e-05	Increased	2.116	CACNA2D2,CNTN2,CSTB,EFHC1,GABBR2,GABRG2,GPHN,HTT,NDUFS4,RAPGEF2,SDHA,SLC25A22,SLC2A1,SLC7A6OS	cacna2d2a, cntn2, cst14a.2, efhc1, gabbr2, gabrg2, gphnb, htt, ndufs4, rapgef2, sdha, slc25a22a, slc2a1a, slc7a6os	14
Tonic-clonic seizure	4.19e-07	Increased	2.219	CA13,CACNA2D2,CPLX1,CYFIP2,DMXL2,GABBR2,GABRG2,GNG3,GOT2,LGI1,MDH2,SLC25A22,SLC2A1,SPTAN1,STXBP1,SYN1,UBA5	ca2, cacna2d2a, cplx2, cyfip2, dmxl2, gabbr2, gabrg2, gng3, got2b, lgi1a, mdh2, slc25a22a, slc2a1a, sptan1, stxbp1a, syn1, uba5	17
Generalized seizures	2.13e-08	Increased	2.778	CA13,CACNA2D2,CPLX1,CTSD,CYFIP2,DMXL2,GABBR2,GABRG2,GAL,GNG3,GOT2,GRIN3B,LGI1,MDH2,SLC25A22,SLC2A1,SPTAN1,STXBP1,SYN1,UBA5	ca2, cacna2d2a, cplx2, ctsd, cyfip2, dmxl2, gabbr2, gabrg2, gal, gng3, got2b, grin3ba, lgi1a, mdh2, slc25a22a, slc2a1a, sptan1, stxbp1a, syn1, uba5	20
Nervous System Development and Function
Diseases or Functions Annotation	p-value	Predicted Activation State	Activation z-score	Genes		n° Genes
Coordination	9.89e-06	Decreased	-2.665	CACNA2D2,CALB1,CALB2,CAMK4,CSTB,DBNL,ELAVL3,GDAP1,GPX1,GRIN3B,HTT,MAPK10,MYH10,NDUFS4,PLA2G6,SCYL1,SLC2A1,SLC7A8,TLR3	cacna2d2a, calb1, calb2a, camk4, cst14a.2, dbnlb, elavl3, gdap1, gpx1a, grin3ba, htt, mapk10, myh10, ndufs4, pla2g6, scyl1, slc2a1a, slc7a8a, tlr3	19
Sensation	0.000719		-1.551	ACTG1,AQP1,ARRB1,CNTN5,COCH,COL1A1,DLG2,GABBR2,GPX1,GRM3,HTT,MDK,NDUFB9,NDUFS4,PRKAA1,SLC12A7,SLC7A8,SPNS2,TIMM13,TJP1,TLR2	actba, aqp1a.1, arrb1, cntn5, coch, col1a1a, dlg2, gabbr2, gpx1a, grm3, htt, mdka, ndufb9, ndufs4, prkaa1, slc12a7a, slc7a8a, spns2, timm13, tjp1a, tlr2	21
Transport of synaptic vesicles	1.63e-05		-1.432	ACTG1,ADCY1,APBA2,BIN1,CLTC,CPLX1,CPLX3,GIT1,HTT,LIN7A,PPP3CA,SCAMP5,SLC4A8,SYN1	actba, adcy1a, apba2b, bin1a, cltca, cplx2, cplx3b, git1, htt, lin7a, ppp3ca, scamp5, slc4a8, syn1,	14
NeuritoGenesis	2.01e-07		-1.249	ADCY1,ASAP1,ATCAY,ATP8A2,CAMK4,CAPNS1,CELSR1,CKB,CNTN2,CRKL,CSNK2A2,CTNND1,CYFIP2,DBNL,DPYSL3,DPYSL5,DYRK1A,FAM107A,FARP1,FLOT1,GFAP,GIT1,GNAL,GSK3A,HMGB2,HSP90AA1,HSPA5,HTT,LGI1,LRPAP1,MAP1B,MAP2K2,MDK,MYH10,NIN,NME2,NPTN,NRP1,PLXNA4,PLXNB3,PPP1R9A,PPP1R9B,PPP3CA,RAB35,RAPGEF2,RAPH1,RASGRF1,RELB,SDC2,SRGAP3,STIP1,TRIO,WDR47	adcy1a, asap1b, atcaya, atp8a2, camk4, capns1b, celsr1b, ckba, cntn2, crkl, csnk2a2b, ctnnd1, cyfip2, dbnlb, dpysl3, dpysl5b, dyrk1aa, si:ch211-236d3.4, farp1, flot1a, gfap, git1, gnal, gsk3aa, hmgb2a, hsp90aa1.2, hspa5, htt, lgi1a, lrpap1, map1b, map2k2b, mdka, myh10, nin, nme2b.2, nptnb, nrp1a, plxna4, plxnb3, ppp1r9a, ppp1r9ba, ppp3ca, rab35b, rapgef2, raph1b, si:ch211-234p18.3, relb, sdc2, sr…	53
Development of neural cells	8.7e-07		-1.227	ADCY1,ADGRL3,ASAP1,ATCAY,ATP8A2,CACNA2D2,CAMK4,CAPNS1,CELSR1,CKB,CNTN2,CRKL,CSNK2A2,CTNND1,CYFIP2,DBNL,DMD,DPYSL3,DPYSL5,DYRK1A,ELAVL1,FAM107A,FARP1,FLOT1,GABRG2,GFAP,GIT1,GNAL,GPHN,GSK3A,HMGB2,HSP90AA1,HSPA5,HTT,LGI1,LRPAP1,MAP1B,MAP2K2,MDK,MYH10,NIN,NME2,NPTN,NRP1,PLXNA4,PLXNB3,PPP1R9A,PPP1R9B,PPP3CA,RAB35,RAPGEF2,RAPH1,RASGRF1,RELB,SCYL1,SDC2,SRGAP3,STIP1,SYN1,TLR2,TRIO,WDR47,YWHAZ	adcy1a, adgrl3.1, asap1b, atcaya, atp8a2, cacna2d2a, camk4, capns1b, celsr1b, ckba, cntn2, crkl, csnk2a2b, ctnnd1, cyfip2, dbnlb, dmd, dpysl3, dpysl5b, dyrk1aa, elavl1b, si:ch211-236d3.4, farp1, flot1a, gabrg2, gfap, git1, gnal, gphnb, gsk3aa, hmgb2a, hsp90aa1.2, hspa5, htt, lgi1a, lrpap1, map1b, map2k2b, mdka, myh10, nin, nme2b.2, nptnb, nrp1a, plxna4, plxnb3, ppp1r9a, ppp1r9ba, ppp3ca, rab35b, …	63
Branching of neurons	0.000529		-1.135	ASAP1,CAMK4,CAPNS1,CELSR1,CYFIP2,DPYSL3,DPYSL5,DYRK1A,FAM107A,FARP1,GIT1,GNAL,HMGB2,HTT,LGI1,LRPAP1,MAP1B,PLXNA4,PPP1R9A,RAPGEF2,RAPH1,RELB,SDC2,SRGAP3,TRIO	asap1b, camk4, capns1b, celsr1b, cyfip2, dpysl3, dpysl5b, dyrk1aa, si:ch211-236d3.4, farp1, git1, gnal, hmgb2a, htt, lgi1a, lrpap1, map1b, plxna4, ppp1r9a, rapgef2, raph1b, relb, sdc2, srgap3, trioa	25
Development of central nervous system	5.69e-05		-1.118	CELSR1,CNBP,CNTN2,CORO1C,CRKL,DHX37,DMXL2,DNAH5,GFAP,GIT1,GSTP1,HTT,IFT140,KDM6B,MAP1B,MDK,MYH10,NDUFS4,NIN,PDPK1,PFDN1,PLXNA4,PPP3CA,RAPGEF2,RFX4,RHEB,RPL24,SH3GL3,SIRT2,SLC2A1,SPTAN1,STIP1,STXBP1,STXBP3,TLR2,TLR3,TRIO,TTN,TUBA1A,WDR47,XPA	celsr1b, cnbpb, cntn2, coro1ca, crkl, dhx37, dmxl2, dnah5, gfap, git1, gstp2, htt, ift140, kdm6ba, map1b, mdka, myh10, ndufs4, nin, pdpk1b, pfdn1, plxna4, ppp3ca, rapgef2, rfx4, rheb, rpl24, sh3gl3a, sirt2, slc2a1a, sptan1, stip1, stxbp1a, stxbp3, tlr2, tlr3, trioa, ttn.2, tuba1a, wdr47a, xpa	41
Hearing	5.5e-05		-1.091	ACTG1,CNTN5,COCH,COL1A1,GPX1,MDK,NDUFB9,NDUFS4,PRKAA1,SLC12A7,SLC7A8,SPNS2,TIMM13,TJP1	actba, cntn5, coch, col1a1a, gpx1a, mdka, ndufb9, ndufs4, prkaa1, slc12a7a, slc7a8a, spns2, timm13, tjp1a	14
Development of neurons	4.61e-07		-1.09	ADCY1,ADGRL3,ASAP1,ATCAY,ATP8A2,CACNA2D2,CAMK4,CAPNS1,CELSR1,CKB,CNTN2,CRKL,CSNK2A2,CTNND1,CYFIP2,DBNL,DMD,DPYSL3,DPYSL5,DYRK1A,FAM107A,FARP1,FLOT1,GABRG2,GFAP,GIT1,GNAL,GPHN,GSK3A,HMGB2,HSP90AA1,HSPA5,HTT,LGI1,LRPAP1,MAP1B,MAP2K2,MDK,MYH10,NIN,NME2,NPTN,NRP1,PLXNA4,PLXNB3,PPP1R9A,PPP1R9B,PPP3CA,RAB35,RAPGEF2,RAPH1,RASGRF1,RELB,SCYL1,SDC2,SRGAP3,STIP1,SYN1,TLR2,TRIO,WDR47,YWHAZ	adcy1a, adgrl3.1, asap1b, atcaya, atp8a2, cacna2d2a, camk4, capns1b, celsr1b, ckba, cntn2, crkl, csnk2a2b, ctnnd1, cyfip2, dbnlb, dmd, dpysl3, dpysl5b, dyrk1aa, si:ch211-236d3.4, farp1, flot1a, gabrg2, gfap, git1, gnal, gphnb, gsk3aa, hmgb2a, hsp90aa1.2, hspa5, htt, lgi1a, lrpap1, map1b, map2k2b, mdka, myh10, nin, nme2b.2, nptnb, nrp1a, plxna4, plxnb3, ppp1r9a, ppp1r9ba, ppp3ca, rab35b, rapgef2, …	62
Growth of neurites	4.3e-07		-0.924	APBA2,CALB1,CAMK4,CD9,CELSR1,CNTN2,DPYSL3,DPYSL5,DYRK1A,ELMO2,FAM107A,FKBP4,GAL,GDAP1,GFAP,GPHN,HTT,MAP1B,MDK,MYH10,NRP1,PLXNA4,PPP2R2D,PRKCD,RAB35,RAPH1,RASGRF1,SET,SLC25A5,SRGAP1,SRGAP3,SYN1,TRIO,TUBA1A,YWHAZ	apba2b, calb1, camk4, cd9a, celsr1b, cntn2, dpysl3, dpysl5b, dyrk1aa, LOC100006857, si:ch211-236d3.4, fkbp4, gal, gdap1, gfap, gphnb, htt, map1b, mdka, myh10, nrp1a, plxna4, ppp2r2d, prkcda, rab35b, raph1b, si:ch211-234p18.3, setb, slc25a5, srgap1a, srgap3, syn1, trioa, tuba1a, ywhabl	35
Proliferation of neuronal cells	9.2e-06		-0.839	APBA2,CALB1,CAMK4,CD9,CELSR1,CNTN2,DPYSL3,DPYSL5,DYRK1A,ELMO2,FAM107A,FKBP4,GAL,GDAP1,GFAP,GPHN,HTT,LGI1,MAP1B,MDK,MYH10,NRP1,PLXNA4,PPP2R2D,PRKCD,RAB35,RAPH1,RASGRF1,SET,SLC25A5,SRGAP1,SRGAP3,SYN1,TRIO,TUBA1A,YWHAZ	apba2b, calb1, camk4, cd9a, celsr1b, cntn2, dpysl3, dpysl5b, dyrk1aa, LOC100006857, si:ch211-236d3.4, fkbp4, gal, gdap1, gfap, gphnb, htt, lgi1a, map1b, mdka, myh10, nrp1a, plxna4, ppp2r2d, prkcda, rab35b, raph1b, si:ch211-234p18.3, setb, slc25a5, srgap1a, srgap3, syn1, trioa, tuba1a, ywhabl	36
Synaptic transmission	5.14e-05		-0.689	ADCY1,APBA2,CA8,CAMK4,CLTA,CPLX1,DLG2,DMD,DMXL2,GABBR2,GABRG2,GAL,GRM3,HTT,LGI1,MYH10,PLCG1,PPP1R9A,PPP1R9B,PPP3CA,SH3GL3,SLC4A8,STXBP1,SYN1,VDAC1	adcy1a, apba2b, ca8, camk4, clta, cplx2, dlg2, dmd, dmxl2, gabbr2, gabrg2, gal, grm3, htt, lgi1a, myh10, plcg1, ppp1r9a, ppp1r9ba, ppp3ca, sh3gl3a, slc4a8, stxbp1a, syn1, vdac1	25
Outgrowth of neurites	5.71e-08		-0.399	APBA2,CALB1,CD9,CELSR1,DPYSL3,DPYSL5,DYRK1A,ELMO2,FAM107A,FKBP4,GAL,GDAP1,GFAP,GPHN,HTT,MAP1B,MDK,MYH10,NRP1,PLXNA4,PRKCD,RAB35,RAPH1,RASGRF1,SET,SLC25A5,SRGAP1,SRGAP3,SYN1,TRIO,TUBA1A,YWHAZ	apba2b, calb1, cd9a, celsr1b, dpysl3, dpysl5b, dyrk1aa, LOC100006857, si:ch211-236d3.4, fkbp4, gal, gdap1, gfap, gphnb, htt, map1b, mdka, myh10, nrp1a, plxna4, prkcda, rab35b, raph1b, si:ch211-234p18.3, setb, slc25a5, srgap1a, srgap3, syn1, trioa, tuba1a, ywhabl	32
Long-term potentiation	4.84e-06		-0.156	ADCY1,CALB1,CALB2,CAMK4,CAPNS1,DYRK1A,GABRG2,GAL,GFAP,GRM3,HSD17B10,HTT,LCMT1,LRPAP1,NPTN,PPP1R9A,PPP3CA,RASGRF1,STIP1,SYT12,VDAC1,VPS26A	adcy1a, calb1, calb2a, camk4, capns1b, dyrk1aa, gabrg2, gal, gfap, grm3, hsd17b10, htt, lcmt1, lrpap1, nptnb, ppp1r9a, ppp3ca, si:ch211-234p18.3, stip1, syt12, vdac1, vps26a	22
Neurotransmission	1.93e-05		-0.006	ADCY1,APBA2,CA8,CAMK4,CLTA,CPLX1,DLG2,DMD,DMXL2,FGD4,GABBR2,GABRG2,GAL,GDAP1,GRM3,HTT,LGI1,LMNA,MYH10,PLCG1,PPP1R9A,PPP1R9B,PPP3CA,RASGRF1,SH3GL3,SLC4A8,SRI,STXBP1,SYN1,VDAC1	adcy1a, apba2b, ca8, camk4, clta, cplx2, dlg2, dmd, dmxl2, fgd4a, gabbr2, gabrg2, gal, gdap1, grm3, htt, lgi1a, lmna, myh10, plcg1, ppp1r9a, ppp1r9ba, ppp3ca, si:ch211-234p18.3, sh3gl3a, slc4a8, sri, stxbp1a, syn1, vdac1	30
Formation of brain	0.000234		0	CNBP,CORO1C,CRKL,DHX37,DMXL2,DNAH5,GIT1,HTT,IFT140,KDM6B,MAP1B,MDK,MYH10,NDUFS4,NIN,PDPK1,PFDN1,PLXNA4,PPP3CA,RAPGEF2,RFX4,RHEB,STIP1,STXBP1,STXBP3,TLR2,TLR3,TRIO,TTN,TUBA1A,WDR47,XPA	cnbpb, coro1ca, crkl, dhx37, dmxl2, dnah5, git1, htt, ift140, kdm6ba, map1b, mdka, myh10, ndufs4, nin, pdpk1b, pfdn1, plxna4, ppp3ca, rapgef2, rfx4, rheb, stip1, stxbp1a, stxbp3, tlr2, tlr3, trioa, ttn.2, tuba1a, wdr47a, xpa	32
Long-term potentiation of hippocampus	7.75e-06		0.857	ADCY1,CAMK4,CAPNS1,GAL,HSD17B10,HTT,LCMT1,LRPAP1,NPTN,PPP3CA,RASGRF1,STIP1,VPS26A	adcy1a, camk4, capns1b, gal, hsd17b10, htt, lcmt1, lrpap1, nptnb, ppp3ca, si:ch211-234p18.3, stip1, vps26a	13
Mutant_BDNF_KO26°C vs WT26°C
Neurological disease
Diseases or Functions Annotation	p-value	Predicted Activation State	Activation z-score	Genes		n° Genes
Brain tumor	3.93e-13	Decreased	-2.2	ABAT,ABCA1,ACAD8,ACAD9,ACADVL,ACAN,ACIN1,ACLY,ACOT7,ACOT9,ACTN1,ACTN4,ACTR1B,ACTR3B,ADCYAP1R1,ADD1,AGAP3,AHCY,AK5,AKR1B1,ALDH1A2,ALDH2,ALDH5A1,ALDH9A1,AMPH,ANP32E,ANXA11,ANXA2,ANXA5,AP2A1,AP2B1,AP2M1,AP3B2,APEX1,APPL2,ARHGAP29,ARHGAP4,ARHGDIA,ARID5B,ARPC2,ARPC5L,ASRGL1,ATIC,ATP1B2,ATP1B4,ATP2A3,ATP5F1B,ATP5F1C,ATP5PB,ATP6V1A,ATP6V1C1,ATP8A2,ATRX,ATXN2L,BCAT2,BIN1,C3,CACNA2D2,CACYBP,CADM4,CADPS,CA…	abat, abca1b, acad8, acad9, acadvl, acanb, acin1a, aclya, acot7, acot9.1, actn1, actn4, actr1b, actr3b, adcyap1r1a, add1, agap3, ahcy, ak5, akr1b1.2, aldh1a2, aldh2.2, aldh5a1, aldh9a1a, amph, anp32e, anxa11b, anxa2a, anxa5b, ap2a1, ap2b1, ap2m1b, ap3b2, apex1, appl2, arhgap29a, arhgap4b, arhgdia, arid5b, arpc2, arpc5lb, asrgl1, atic, atp1b2b, atp1b4, atp2a3, atp5f1b, atp5f1c, atp5pb, atp6v1ab, a…	438
Brain lesion	7.49e-13	Decreased	-2.155	ABAT,ABCA1,ACAD8,ACAD9,ACADVL,ACAN,ACIN1,ACLY,ACOT7,ACOT9,ACTN1,ACTN4,ACTR1B,ACTR3B,ADCYAP1R1,ADD1,AGAP3,AHCY,AK5,AKR1B1,ALDH1A2,ALDH2,ALDH5A1,ALDH9A1,AMPH,ANP32E,ANXA11,ANXA2,ANXA5,AP2A1,AP2B1,AP2M1,AP3B2,APEX1,APOA1,APPL2,ARHGAP29,ARHGAP4,ARHGDIA,ARID5B,ARPC2,ARPC5L,ASRGL1,ATIC,ATP1B2,ATP1B4,ATP2A3,ATP5F1B,ATP5F1C,ATP5PB,ATP6V1A,ATP6V1C1,ATP8A2,ATRX,ATXN2L,BCAT2,BIN1,C3,CACNA2D2,CACYBP,CADM4,CA…	abat, abca1b, acad8, acad9, acadvl, acanb, acin1a, aclya, acot7, acot9.1, actn1, actn4, actr1b, actr3b, adcyap1r1a, add1, agap3, ahcy, ak5, akr1b1.2, aldh1a2, aldh2.2, aldh5a1, aldh9a1a, amph, anp32e, anxa11b, anxa2a, anxa5b, ap2a1, ap2b1, ap2m1b, ap3b2, apex1, apoa1, appl2, arhgap29a, arhgap4b, arhgdia, arid5b, arpc2, arpc5lb, asrgl1, atic, atp1b2b, atp1b4, atp2a3, atp5f1b, atp5f1c, atp5pb, atp6…	440
Neurological signs	1.73e-31		-1.117	ACTN1,AHCY,AIFM1,ALDH2,ALDH6A1,ALDH7A1,APOA1,ARPP19,ATP1B1,ATP5F1A,ATP5F1B,ATP5F1C,ATP5MG,ATP5MJ,ATP5PB,ATP5PF,ATP5PO,ATP6V1A,ATRX,B2M,C3,C7orf57,CAMK2A,CAMK4,CAMKV,CAPNS1,CASQ2,CELF2,CKB,CNP,COQ8A,COX5B,CP,CPLX2,CTNNA2,CYC1,CYFIP2,DBN1,DNM1,DPYSL3,ENO2,EPHA4,FAM107A,FAM136A,FKBP4,FMR1,GABBR2,GAPDH,GIT1,GNAO1,GNB1,GPI,GRN,GSK3A,GSK3B,HERC1,HMGB2,HPCA,HPRT1,HRAS,HSP90AA1,IMPA1,ISOC1,KCNC3,L1CAM,LD…	actn1, ahcy, aifm1, aldh2.2, aldh6a1, aldh7a1, apoa1, arpp19a, atp1b1a, atp5fa1, atp5f1b, atp5f1c, atp5l, atp5mj, atp5pb, atp5pf, atp5po, atp6v1ab, atrx, b2m, c3a.1, si:dkey-276j7.1, camk2a, camk4, camkv, capns1b, casq2, celf2, ckba, cnp, coq8aa, cox5b1, cp, cplx2, Ctnna2, cyc1, cyfip2, dbn1, dnm1b, dpysl3, eno2, epha4a, si:ch211-236d3.4, fam136a, fkbp4, fmr1, gabbr2, gapdh, git1, gnao1a, gnb1a, …	137
Neuromuscular disease	5.99e-43		-1.109	ACTN1,AHCY,AIFM1,AK5,ALDH2,ALDH6A1,ALDH7A1,ANXA2,ARPP19,ATP1B1,ATP5F1A,ATP5F1B,ATP5F1C,ATP5MG,ATP5MJ,ATP5PB,ATP5PF,ATP5PO,ATP6V1A,ATRX,B2M,BSG,C3,C7orf57,CAMK2A,CAMK4,CAMKV,CANX,CAPNS1,CAPZB,CASQ2,CELF2,CFB,CHGA,CKB,CLIP2,CNP,COX5B,CP,CPLX2,CPT2,CSE1L,CTNNA2,CYC1,CYFIP2,DARS1,DBN1,DLAT,DNM1,DNM1L,DPYSL3,ENO2,EPHA4,ETHE1,FAM107A,FARSB,FDPS,FKBP4,FLOT1,GABBR2,GAPDH,GFPT1,GIT1,GNAO1,GNAS,GNB1,GPI,GP…	actn1, ahcy, aifm1, ak5, aldh2.2, aldh6a1, aldh7a1, anxa2a, arpp19a, atp1b1a, atp5fa1, atp5f1b, atp5f1c, atp5l, atp5mj, atp5pb, atp5pf, atp5po, atp6v1ab, atrx, b2m, bsg, c3a.1, si:dkey-276j7.1, camk2a, camk4, camkv, canx, capns1b, capzb, casq2, celf2, bfb, chga, ckba, clip2, cnp, cox5b1, cp, cplx2, cpt2, cse1l, Ctnna2, cyc1, cyfip2, dars1, dbn1, dlat, dnm1b, dnm1l, dpysl3, eno2, epha4a, ethe1, si…	184
Cognitive impairment	2.31e-16		-1.083	AHSA1,ALDH5A1,ALDH7A1,AMPH,AP2M1,APOA1,ATP6V1A,ATP8A2,ATRX,ATXN2L,C12orf57,C3,CA8,CAMK2A,CAMK2G,CKB,CLTC,CNP,COQ5,COQ8A,CPLX2,CRH,CSNK2A3,CSNK2B,CTBP1,CTNNA2,CYFIP2,DCAF17,DDOST,DDX3X,DDX6,DLG3,DNM1,EIF2S3,FMR1,GABBR2,GDI1,GLS,GNAO1,GNAS,GNB1,GPR37L1,GRIA3,GRN,GSK3A,GSK3B,HERC1,HEXB,HK1,HNRNPH1,HNRNPK,HPRT1,HRAS,HSD17B10,HSPA4,HUWE1,IARS1,IGBP1,IMPA1,L1CAM,LGI1,MACF1,MADD,MAOB,MAPK3,NAMPT,NAPB,ND…	ahsa1b, aldh5a1, aldh7a1, amph, ap2m1b, apoa1, atp6v1ab, atp8a2, atrx, atxn2l, grcc10, c3a.1, ca8, camk2a, camk2g2, ckba, cltca, cnp, coq5, coq8aa, cplx2, crhb, zgc:86598, csnk2b, zgc:136929, Ctnna2, cyfip2, dcaf17, ddost, ddx3xa, ddx6, dlg3, dnm1b, eif2s3, fmr1, gabbr2, gdi1, glsa, gnao1a, gnas, gnb1a, gpr37l1b, gria3b, grna, gsk3aa, gsk3ba, herc1, hexb, hk1, hnrnph1l, hnrnpk, hprt1, hrasb, hsd1…	113
Central nervous system cancer	1.9e-12		-0.784	ABAT,ABCA1,ACAD8,ACAD9,ACADVL,ACAN,ACIN1,ACLY,ACOT7,ACOT9,ACTN1,ACTN4,ACTR10,ACTR1B,ACTR3B,ADCYAP1R1,ADD1,AGAP3,AHCY,AK5,AKR1B1,ALDH1A2,ALDH2,ALDH5A1,ALDH9A1,ALDOA,AMPH,ANP32E,ANXA11,ANXA2,ANXA5,AP2A1,AP2B1,AP2M1,AP3B2,APEX1,APPL2,ARHGAP29,ARHGAP4,ARHGDIA,ARID5B,ARPC2,ARPC5L,ASRGL1,ATIC,ATP1B1,ATP1B2,ATP1B4,ATP2A3,ATP5F1B,ATP5F1C,ATP5PB,ATP6V1A,ATP6V1C1,ATP8A2,ATRX,ATXN2L,BCAT2,BIN1,C3,CACNA2D2,C…	abat, abca1b, acad8, acad9,acadvl, acanb,acin1a,aclya, acot7, acot9.1, actn1, actn4, actr10, actr1b, actr3b, adcyap1r1a, add1, agap3, ahcy, ak5, akr1b1.2, aldh1a2, aldh2.2, aldh5a1, aldh9a1a, aldoab, amph, anp32e, anxa11b, anxa2a, anxa5b, ap2a1, ap2b1, ap2m1b, ap3b2, apex1, appl2, arhgap29a, arhgap4b, arhgdia, arid5b, arpc2, arpc5lb, asrgl1, atic, atp1b1a, atp1b2b, atp1b4, atp2a3, atp5f1b, atp5f1…	443
Progressive neurological disorder	1.53e-25		-0.574	ABAT,ABCA1,ACLY,AIFM1,AK5,ALDH2,ALDH5A1,AMPH,ANP32A,ANXA11,ANXA2,ANXA5,APOA1,ATIC,ATP1B1,ATP5F1A,ATP5PB,BIN1,BSG,C3,CAMK2A,CAMKV,CANX,CAPZB,CCT2,CELF2,CFB,CHGA,CHL1,CNP,COL1A2,CRH,CSE1L,CSTB,CTNNA2,CTSD,DCTN1,DECR1,DNM1L,DPYSL3,EEF1G,EEF2,EIF2S1,EIF4A1,ENO2,EPHA4,EPHX1,EWSR1,FARSB,FDPS,FLOT1,FUS,GABBR2,GAPDH,GAPVD1,GLS,GNAS,GOT2,GRIA3,GRN,GSK3B,GSN,HPCA,HPRT1,HSD17B4,HSP90AA1,HSP90AB1,HSP90B1,HSP…	abat, abca1b, aclya, aifm1, ak5, aldh2.2, aldh5a1, amph, anp32a, anxa11b, anxa2a, anxa5b, apoa1, atic, atp1b1a, atp5fa1, atp5pb, bin1a, bsg, c3a.1, camk2a, camkv, canx, capzb, cct2, celf2, bfb, chga, chl1b, cnp, col1a2, crhb, cse1l, cst14a.2, Ctnna2, ctsd, dctn1b, decr1, dnm1l, dpysl3, eef1g, eef2b, eif2s1b, eif4a1a, eno2, epha4a, ephx1, ewsr1a, farsb, fdps, flot1a, fus, gabbr2, gapdh, gapvd1, gl…	153
Central nervous system solid tumor	8.65e-15		-0.325	ABAT,ABCA1,ACAD8,ACAD9,ACADVL,ACAN,ACIN1,ACLY,ACOT7,ACOT9,ACTN1,ACTN4,ACTR10,ACTR1B,ACTR3B,ADCYAP1R1,ADD1,AGAP3,AHCY,AK5,AKR1B1,ALDH1A2,ALDH2,ALDH5A1,ALDH9A1,ALDOA,AMPH,ANP32E,ANXA11,ANXA2,ANXA5,AP2A1,AP2B1,AP2M1,AP3B2,APEX1,APPL2,ARHGAP29,ARHGAP4,ARHGDIA,ARID5B,ARPC2,ARPC5L,ASRGL1,ATIC,ATP1B1,ATP1B2,ATP1B4,ATP2A3,ATP5F1B,ATP5F1C,ATP5PB,ATP6V1A,ATP6V1C1,ATP8A2,ATRX,ATXN2L,B2M,BCAT2,BIN1,C3,CA8,CA…	abat, abca1b, acad8, acad9, acadvl, acanb, acin1a,aclya, acot7,acot9.1,actn1, actn4, actr10, actr1b, actr3b, adcyap1r1a, add1, agap3, ahcy, ak5, akr1b1.2, aldh1a2, aldh2.2, aldh5a1, aldh9a1a, aldoab, amph, anp32e, anxa11b, anxa2a, anxa5b, ap2a1, ap2b1, ap2m1b, ap3b2, apex1, appl2, arhgap29a, arhgap4b, arhgdia, arid5b, arpc2, arpc5lb, asrgl1, atic, atp1b1a, atp1b2b, atp1b4, atp2a3, atp5f1b, atp5f1…	464
Progressive motor neuropathy	4.11e-10		-0.323	ABAT,AIFM1,AK5,ALDH5A1,ANXA11,ANXA2,ANXA5,BSG,C3,CAPZB,CCT2,CELF2,CHGA,CNP,COL1A2,CSE1L,DCTN1,DPYSL3,EIF4A1,ENO2,EWSR1,FARSB,FDPS,FLOT1,FUS,GABBR2,GNAS,GOT2,GRN,GSK3B,GSN,HPRT1,HSD17B4,JPT1,KCNC3,LDHA,LDHB,MAOB,MAPK1,MCAM,MCU,MMUT,MT-CO2,PAK1,PFDN1,PFKP,PIN1,PRDX2,PSAP,PTGES3,PTPRN2,RBFOX1,RPL13A,RPL3,RPL31,RPS4X,RTN4,S100A4,SNCG,SOD1,SOD2,STMN1,SYN2,SYNJ1,TARDBP,TF,TPT1,TUBA1A,TUBA1B,TUBA4A,TUBB…	abat, aifm1, ak5, aldh5a1, anxa11b, anxa2a, anxa5b, bsg, c3a.1, capzb, cct2, celf2, chga, cnp, col1a2, cse1l, dctn1b, dpysl3, eif4a1a, eno2, ewsr1a, farsb, fdps, flot1a, fus, gabbr2, gnas, got2b, grna, gsk3ba, gsna, hprt1, hsd17b4, jpt1b, kcnc3a, -, ldhba, mao, mapk1, mcama, mcu, mut, mt-co2, pak1, pfdn1, pfkpa, pin1, prdx2, psap, ptges3a, ptprn2, rbfox1, rpl13a, rpl3, rpl31, rps4x, rtn4a, icn, s…	77
Cell death of brain cells	1.64e-09		-0.302	AIFM1,ANP32A,CACNA2D2,CAMK2A,CAPNS1,CHL1,CTSD,DNM1L,FUS,GAPDH,GNAO1,GRID2,GRN,GSK3A,GSK3B,HMGB2,HSPD1,ITSN1,MADD,MAPK10,NPTX1,NRP1,P4HB,PA2G4,PAK1,PARP1,PIN1,PPP1R9B,SLC2A1,SOD1,STIP1,STXBP1,TARDBP,TCP1,TF,UBE2L3,UCHL1,YWHAB	aifm1, anp32a, cacna2d2a, camk2a, capns1b, chl1b, ctsd, dnm1l, fus, gapdh, gnao1a, grid2, grna, gsk3aa, gsk3ba, hmgb2a, hspd1, itsn1, madd, mapk10, nptx1l, nrp1a, p4hb, pa2g4a, pak1, parp1, pin1, ppp1r9ba, slc2a1a, sod1, stip1, stxbp1a, tardbpa, tcp1, tfa, ube2l3b, uchl1, ywhaba	38
Progressive encephalopathy	8.39e-28		0.022	ABAT,ABCA1,ACLY,AIFM1,ALDH2,ALDH5A1,AMPH,ANP32A,ANXA11,ANXA2,ANXA5,APOA1,ATP1B1,ATP5F1A,ATP5PB,BIN1,C3,CAMK2A,CAMKV,CANX,CAPZB,CCT2,CELF2,CFB,CHGA,CHL1,CNP,COL1A2,CRH,CSE1L,CSTB,CTNNA2,CTSD,DCTN1,DECR1,DNM1L,DPYSL3,EEF1G,EEF2,EIF2S1,EIF4A1,ENO2,EPHA4,EPHX1,EWSR1,FARSB,FDPS,FLOT1,FUS,GABBR2,GAPDH,GAPVD1,GNAS,GOT2,GRIA3,GRN,GSK3B,GSN,HPRT1,HSPD1,JPT1,LDHA,LDHB,LRP1,MAG,MAOB,MAP2,MAPK1,MAPK10,MAPK3,…	abat, abca1b, aclya, aifm1, aldh2.2, aldh5a1, amph, anp32a, anxa11b, anxa2a, anxa5b, apoa1, atp1b1a, atp5fa1, atp5pb, bin1a, c3a.1, camk2a, camkv, canx, capzb, cct2, celf2, bfb, chga, chl1b, cnp, col1a2, crhb, cse1l, cst14a.2, Ctnna2, ctsd, dctn1b, decr1, dnm1l, dpysl3, eef1g, eef2b, eif2s1b, eif4a1a, eno2, epha4a, ephx1, ewsr1a, farsb, fdps, flot1a, fus, gabbr2, gapdh, gapvd1, gnas, got2b, gria3…	142
Nervous system neoplasm	8.82e-15		0.07	ABAT,ABCA1,ACAD8,ACAD9,ACADVL,ACAN,ACIN1,ACLY,ACOT7,ACOT9,ACTN1,ACTN4,ACTR10,ACTR1B,ACTR3B,ADCYAP1R1,ADD1,AGAP3,AHCY,AK5,AKR1B1,ALDH1A2,ALDH2,ALDH5A1,ALDH9A1,ALDOA,AMPH,ANP32E,ANXA11,ANXA2,ANXA5,AP2A1,AP2B1,AP2M1,AP3B2,APEX1,APPL2,ARHGAP29,ARHGAP4,ARHGDIA,ARID5B,ARPC2,ARPC5L,ASRGL1,ATIC,ATP1B1,ATP1B2,ATP1B4,ATP2A3,ATP5F1B,ATP5F1C,ATP5PB,ATP6V1A,ATP6V1C1,ATP8A2,ATRX,ATXN2L,B2M,BCAT2,BIN1,C3,CA8,CA…	abat, abca1b, acad8, acad9, acadvl, acanb, acin1a, aclya, acot7, acot9.1, actn1, actn4, actr10, actr1b, actr3b, adcyap1r1a, add1, agap3, ahcy, ak5, akr1b1.2, aldh1a2, aldh2.2, aldh5a1, aldh9a1a, aldoab, amph, anp32e, anxa11b, anxa2a, anxa5b, ap2a1, ap2b1, ap2m1b, ap3b2, apex1, appl2, arhgap29a, arhgap4b, arhgdia, arid5b, arpc2, arpc5lb, asrgl1, atic, atp1b1a, atp1b2b, atp1b4, atp2a3, atp5f1b, atp…	468
Epilepsy	4.05e-11		0.277	ABAT,ALDH5A1,ALDH7A1,AP3B2,ARID5B,ATP6V1A,C3,CACNA2D2,CELF2,CPLX1,CRH,CSTB,CYFIP2,DDX3X,DMXL2,DNM1,EIF4A3,ELAVL3,EPHX1,GABBR2,GLS,GNAO1,GOT2,GSK3B,HSP90AB1,HSP90B1,KCNC3,L1CAM,LGI1,MACF1,MAPK10,NAMPT,NAPB,NECAP1,NRXN2,NSF,PDYN,PLPBP,PPP1CA,PPP3CA,RBFOX1,SCG2,SLC12A5,SLC25A22,SLC2A1,SLC6A1,SLC6A11,SLC6A13,SMC1A,STRAP,STXBP1,SYN2,SYNGAP1,SYNJ1,TBC1D24,TUBA1A,TUBB2A,UBA5,WDR37	abat, aldh5a1, aldh7a1, ap3b2, arid5b, atp6v1ab, c3a.1, cacna2d2a, celf2, cplx2, crhb, cst14a.2, cyfip2, ddx3xa, dmxl2, dnm1b, eif4a3, elavl3, ephx1, gabbr2, glsa, gnao1a, got2b, gsk3ba, hsp90ab1, hsp90b1, kcnc3a, l1camb, lgi1a, macf1a, mapk10, nampt1, napba, necap1, nrxn2b, nsfa, pdyn, plpbp, ppp1caa, ppp3ca, rbfox1, scg2b, slc12a5a, slc25a22a, slc2a1a, slc6a1a, slc6a11b, slc6a13, smc1al, strap,…	59
Epilepsy or neurodevelopmental disorder	1.01e-14		0.391	ABAT,ALDH5A1,ALDH7A1,AP2M1,AP3B2,ARID5B,ATP6V1A,ATRX,C3,CACNA2D2,CELF2,CLTC,CPLX1,CRH,CSNK2B,CSTB,CTNNA2,CTNND2,CYFIP2,DDX3X,DLG3,DMXL2,DNM1,EIF4A3,ELAVL3,EPHX1,GABBR2,GLS,GNAO1,GNB1,GOT2,GRIA3,GSK3B,HERC1,HK1,HRAS,HSP90AB1,HSP90B1,KATNAL2,KCNC3,L1CAM,LGI1,MACF1,MADD,MAPK1,MAPK10,NAMPT,NAPB,NECAP1,NRXN2,NSF,OPA1,PAFAH1B1,PDYN,PGRMC2,PI4KA,PLPBP,PLXNA3,PPP1CA,PPP1CB,PPP2CA,PPP3CA,PRKACA,PSMD12,PUR…	abat, aldh5a1, aldh7a1, ap2m1b, ap3b2, arid5b, atp6v1ab, atrx, c3a.1, cacna2d2a, celf2, cltca, cplx2, crhb, csnk2b, cst14a.2, Ctnna2, ctnnd2b, cyfip2, ddx3xa, dlg3, dmxl2, dnm1b, eif4a3, elavl3, ephx1, gabbr2, glsa, gnao1a, gnb1a, got2b, gria3b, gsk3ba, herc1, hk1, hrasb, hsp90ab1, hsp90b1, katnal2, kcnc3a, l1camb, lgi1a, macf1a, madd, mapk1, mapk10, nampt1, napba, necap1, nrxn2b, nsfa, opa1, paf…	100
Degeneration of neurons	1,47E-08		0.709	ABCA1,AIFM1,ATP1B1,ATP1B2,BSG,C3,CACNA2D2,CHGA,CNP,COQ8A,CP,CTSD,DCTN2,DNM1L,DPYSL3,GNB1,GPHN,GPM6B,GPX1,GRID2,GRN,GSK3B,HEXB,HPCA,HSD17B4,MAG,PDYN,PFDN5,PLG,PROM1,PSAP,PSMC4,SLC7A8,SOD1,SOD2,STMN1,STXBP1,TARDBP,UCHL1,VPS35	abca1b, aifm1, atp1b1a, atp1b2b, bsg, c3a.1, cacna2d2a, chga, cnp, coq8aa, cp, ctsd, dctn2, dnm1l, dpysl3, gnb1a, gphnb, gpm6bb, gpx1a, grid2, grna, gsk3ba, hexb, hpca, hsd17b4, mag, pdyn, pfdn5, plg, prom1a, psap, psmc4, slc7a8a, sod1, sod2, stmn1b, stxbp1a, tardbpa, uchl1, vps35	40
Degeneration of nervous system	5.81e-09		0.949	ABCA1,AIFM1,ATP1B1,ATP1B2,BSG,C3,CACNA2D2,CHGA,CNP,COQ8A,CP,CTSD,DCTN2,DNM1L,DPYSL3,GET3,GNB1,GPHN,GPM6B,GPX1,GRID2,GRN,GSK3B,HEXB,HPCA,HSD17B4,LAMC1,LRP1,MAG,PDYN,PFDN5,PITPNA,PLG,PROM1,PSAP,PSMC4,SLC7A8,SOD1,SOD2,STMN1,STXBP1,TARDBP,UCHL1,VPS35,VTI1A	abca1b, aifm1, atp1b1a, atp1b2b, bsg, c3a.1, cacna2d2a, chga, cnp, coq8aa, cp, ctsd, dctn2, dnm1l, dpysl3, get3, gnb1a, gphnb, gpm6bb, gpx1a, grid2, grna, gsk3ba, hexb, hpca, hsd17b4, lamc1, lrp1ab, mag, pdyn, pfdn5, pitpnab, plg, prom1a, psap, psmc4, slc7a8a, sod1, sod2, stmn1b, stxbp1a, tardbpa, uchl1, vps35, vti1a	45
Familial neurological disorder	1.46e-50		1.067	ABAT,ABI1,ACTN1,ADD3,AHCY,AIFM1,ALDH2,ALDH6A1,ALDH7A1,ANXA11,AP2M1,AP3B2,APOA1,ARPP19,ATP1B1,ATP2A3,ATP5F1A,ATP5F1B,ATP5F1C,ATP5MG,ATP5MJ,ATP5PB,ATP5PF,ATP5PO,ATP6V1A,ATP8A2,ATRX,B2M,C12orf57,C3,C7orf57,CA8,CACNA2D2,CAMK2A,CAMK2G,CAMK4,CAMKV,CANX,CAPNS1,CASQ2,CCT5,CD59,CELF2,CKB,CLTC,CNP,COQ5,COQ6,COQ8A,COX5B,CP,CPLX1,CPLX2,CPT2,CRH,CSNK2A3,CSNK2B,CSTB,CTBP1,CTNNA2,CTSD,CYC1,CYFIP2,DARS1,DBN1,DCA…	abat, abi1b, actn1, add3a, ahcy, aifm1, aldh2.2, aldh6a1, aldh7a1, anxa11b, ap2m1b, ap3b2, apoa1, arpp19a, atp1b1a, atp2a3, atp5fa1, atp5f1b, atp5f1c, atp5l, atp5mj, atp5pb, atp5pf, atp5po, atp6v1ab, atp8a2, atrx, b2m, grcc10, c3a.1, si:dkey-276j7.1, ca8, cacna2d2a, camk2a, camk2g2, camk4, camkv, canx, capns1b, casq2, cct5, si:ch211-286c4.6, celf2, ckba, cltca, cnp, coq5, coq6, coq8aa, cox5b1, cp…	280
Neurodegeneration	3.71e-11		1.162	ABCA1,AIFM1,ATP1B1,ATP1B2,BSG,C3,CACNA2D2,CHGA,CNP,COQ8A,CP,CTSD,DCTN2,DNM1L,DPYSL3,GAPDH,GET3,GNB1,GPHN,GPM6B,GPX1,GRID2,GRN,GSK3B,HEXB,HIBCH,HPCA,HPRT1,HSD17B4,LAMC1,LANCL1,LGI1,LRP1,MAG,PDYN,PFDN5,PITPNA,PLG,PROM1,PSAP,PSMC4,SLC7A8,SOD1,SOD2,STMN1,STXBP1,STXBP5L,TARDBP,UBE3A,UCHL1,VPS35,VTI1A	abca1b, aifm1, atp1b1a, atp1b2b, bsg, c3a.1, cacna2d2a, chga, cnp, coq8aa, cp, ctsd, dctn2, dnm1l, dpysl3, gapdh, get3, gnb1a, gphnb, gpm6bb, gpx1a, grid2, grna, gsk3ba, hexb, hibch, hpca, hprt1, hsd17b4, lamc1, lancl1, lgi1a, lrp1ab, mag, pdyn, pfdn5, pitpnab, plg, prom1a, psap, psmc4, slc7a8a, sod1, sod2, stmn1b, stxbp1a, stxbp5l, tardbpa, ube3a, uchl1, vps35, vti1a	52
Early-onset encephalopathy	1.82e-15		1.439	ABAT,ABI1,AIFM1,ALDH7A1,AP3B2,ATP6V1A,C12orf57,CA8,CACNA2D2,CNN3,CP,CPLX1,CSNK2B,CSTB,CTNNA2,CTSD,CYFIP2,DMXL2,DNM1,DNM1L,EIF2S3,FLOT2,FMR1,FUS,GABBR2,GCDH,GLS,GNAO1,GOT2,HERC1,HK1,HNRNPK,HSD17B4,HSP90AA1,HSP90AB1,HSP90B1,IARS1,IGBP1,L1CAM,LAMC1,MACF1,MADD,MAP4K4,MAPK10,NAPB,NECAP1,NRXN2,OPA1,PAFAH1B1,PAK1,PARP1,PCLO,PI4KA,PITPNM3,PLPBP,PPP1CB,PPP3CA,PRKACA,PSAP,PSMB2,PURA,RAB18,RALA,RBFOX1,RTN4,…	abat, abi1b, aifm1, aldh7a1, ap3b2, atp6v1ab, grcc10, ca8, cacna2d2a, cnn3a, cp, cplx2, csnk2b, cst14a.2, Ctnna2, ctsd, cyfip2, dmxl2, dnm1b, dnm1l, eif2s3, flot2b, fmr1, fus, gabbr2, gcdhb, glsa, gnao1a, got2b, herc1, hk1, hnrnpk, hsd17b4, hsp90aa1.2, hsp90ab1, hsp90b1, iars1, igbp1, l1camb, lamc1, macf1a, madd, map4k4, mapk10, napba, necap1, nrxn2b, opa1, pafah1b1a, pak1, parp1, pcloa, pi4kaa, …	93
Early-onset neurological disorder	5.72e-14		1.439	ABAT,ABI1,AIFM1,ALDH7A1,AP3B2,ATP6V1A,C12orf57,CA8,CACNA2D2,CNN3,CP,CPLX1,CSNK2B,CSTB,CTNNA2,CTSD,CYFIP2,DMXL2,DNM1,DNM1L,EIF2S3,FLOT2,FMR1,FUS,GABBR2,GCDH,GLS,GNAO1,GOT2,HERC1,HK1,HNRNPK,HSD17B4,HSP90AA1,HSP90AB1,HSP90B1,IARS1,IGBP1,L1CAM,LAMC1,MACF1,MADD,MAP4K4,MAPK10,NAPB,NECAP1,NRXN2,OPA1,PAFAH1B1,PAK1,PARP1,PCLO,PI4KA,PITPNM3,PLPBP,PPP1CB,PPP3CA,PRKACA,PSAP,PSMB2,PURA,RAB18,RALA,RBFOX1,RTN4,…	abat, abi1b, aifm1, aldh7a1, ap3b2, atp6v1ab, grcc10, ca8, cacna2d2a, cnn3a, cp, cplx2, csnk2b, cst14a.2, Ctnna2, ctsd, cyfip2, dmxl2, dnm1b, dnm1l, eif2s3, flot2b, fmr1, fus, gabbr2, gcdhb, glsa, gnao1a, got2b, herc1, hk1, hnrnpk, hsd17b4, hsp90aa1.2, hsp90ab1, hsp90b1, iars1, igbp1, l1camb, lamc1, macf1a, madd, map4k4, mapk10, napba, necap1, nrxn2b, opa1, pafah1b1a, pak1, parp1, pcloa, pi4kaa, …	94
Congenital neurological disorder	2.58e-09		1.551	ABAT,ABI1,AIFM1,APOA1,C12orf57,CA8,CACNA2D2,CLTC,CNN3,CP,CSNK2B,CSTB,CTNNA2,CTSD,DNM1L,EIF2S3,EXOC4,FLOT2,FMR1,GABBR2,GCDH,GFPT1,GPI,GRN,GSN,HADHA,HERC1,HEXB,HK1,HNRNPK,HPRT1,HRAS,HSD17B4,IARS1,IARS2,IGBP1,L1CAM,LAMC1,MACF1,MADD,MAP4K4,MAPK1,MAPK10,MT-ATP6,NDUFS2,OPA1,PAFAH1B1,PAK1,PARP1,PCLO,PGRMC2,PI4KA,PITPNM3,PPP1CB,PPP3CA,PRKACA,PSAP,PSMB2,PURA,RAB18,RALA,RPL6,RTN4,SERPINA1,SERPINC1,SLC2A1,S…	abat, abi1b, aifm1, apoa1, grcc10, ca8, cacna2d2a, cltca, cnn3a, cp, csnk2b, cst14a.2, Ctnna2, ctsd, dnm1l, eif2s3, exoc4, flot2b, fmr1, gabbr2, gcdhb, gfpt1, gpib, grna, gsna, hadhaa, herc1, hexb, hk1, hnrnpk, hprt1, hrasb, hsd17b4, iars1, iars2, igbp1, l1camb, lamc1, macf1a, madd, map4k4, mapk1, mapk10, mt-atp6, ndufs2, opa1, pafah1b1a, pak1, parp1, pcloa, pgrmc2, pi4kaa, plrdgb, ppp1cb, ppp3ca…	89
Glioma	1.16e-13		1.638	ABAT,ABCA1,ACAD8,ACAD9,ACADVL,ACAN,ACIN1,ACLY,ACOT7,ACOT9,ACTN1,ACTN4,ACTR1B,ACTR3B,ADCYAP1R1,ADD1,AGAP3,AHCY,AK5,AKR1B1,ALDH1A2,ALDH2,ALDH5A1,ALDH9A1,ALDOA,AMPH,ANP32E,ANXA11,ANXA2,ANXA5,AP2A1,AP2B1,AP2M1,AP3B2,APEX1,APPL2,ARHGAP29,ARHGAP4,ARHGDIA,ARID5B,ARPC2,ARPC5L,ASRGL1,ATIC,ATP1B1,ATP1B2,ATP1B4,ATP2A3,ATP5F1B,ATP5F1C,ATP5PB,ATP6V1A,ATP6V1C1,ATP8A2,ATRX,ATXN2L,B2M,BCAT2,BIN1,C3,CACNA2D2,CACY…	abat, abca1b, acad8, acad9, acadvl, acanb, acin1a, aclya, acot7, acot9.1, actn1, actn4, actr1b, actr3b, adcyap1r1a, add1, agap3, ahcy, ak5, akr1b1.2, aldh1a2, aldh2.2, aldh5a1, aldh9a1a, aldoab, amph, anp32e, anxa11b, anxa2a, anxa5b, ap2a1, ap2b1, ap2m1b, ap3b2, apex1, appl2, arhgap29a, arhgap4b, arhgdia, arid5b, arpc2, arpc5lb, asrgl1, atic, atp1b1a, atp1b2b, atp1b4, atp2a3, atp5f1b, atp5f1c, at…	449
Motor dysfunction or movement disorder	3.24e-50	Increased	2.02	ABCA1,ACTN1,ADD3,ADH5,AGL,AHCY,AIFM1,ALDH2,ALDH5A1,ALDH6A1,ALDH7A1,ANXA2,ARPP19,ATP1B1,ATP1B2,ATP2A3,ATP5F1A,ATP5F1B,ATP5F1C,ATP5MG,ATP5MJ,ATP5PB,ATP5PF,ATP5PO,ATP6V1A,ATP8A2,ATRX,B2M,C3,C7orf57,CA8,CACNA2D2,CADM4,CAMK2A,CAMK4,CAMKV,CANX,CAPNS1,CAPZB,CASQ2,CELF2,CHGA,CKB,CNP,COQ8A,COX5B,CP,CPE,CPLX1,CPLX2,CSE1L,CSTB,CTBP1,CTNNA2,CTSD,CYC1,CYFIP2,DBN1,DECR1,DNM1,DPYSL3,EEF2,ENO2,EPB41L3,EPHA4,ETHE…	abca1b, actn1, add3a, adh5, agla, ahcy, aifm1, aldh2.2, aldh5a1, aldh6a1, aldh7a1, anxa2a, arpp19a, atp1b1a, atp1b2b, atp2a3, atp5fa1, atp5f1b, atp5f1c, atp5l, atp5mj, atp5pb, atp5pf, atp5po, atp6v1ab, atp8a2, atrx, b2m, c3a.1, si:dkey-276j7.1, ca8, cacna2d2a, cadm4, camk2a, camk4, camkv, canx, capns1b, capzb, casq2, celf2, chga, ckba, cnp, coq8aa, cox5b1, cp, cpe, cplx2, cplx2, cse1l, cst14a.2, …	213
Convulsion	6.21e-10	Increased	2.157	ALDH7A1,AP3B2,CACNA2D2,CPLX1,CYFIP2,DMXL2,DNM1,FMR1,GABBR2,GLS,GNAO1,GOT2,HSD17B4,LGI1,MAPK10,NAPB,NECAP1,NRXN2,SLC12A5,SLC25A22,SLC2A1,SMC1A,STXBP1,SYN2,SYNJ1,TBC1D24,UBA5,UBE3A	aldh7a1, ap3b2, cacna2d2a, cplx2, cyfip2, dmxl2, dnm1b, fmr1, gabbr2, glsa, gnao1a, got2b, hsd17b4, lgi1a, mapk10, napba, necap1, nrxn2b, slc12a5a, slc25a22a, slc2a1a, smc1al, stxbp1a, syn2b, synj1, tbc1d24, uba5, ube3a	28
Movement Disorders	7.07e-50	Increased	2.222	ABCA1,ACTN1,ADD3,ADH5,AGL,AHCY,AIFM1,ALDH2,ALDH5A1,ALDH6A1,ALDH7A1,ANXA2,ARPP19,ATP1B1,ATP1B2,ATP2A3,ATP5F1A,ATP5F1B,ATP5F1C,ATP5MG,ATP5MJ,ATP5PB,ATP5PF,ATP5PO,ATP6V1A,ATP8A2,ATRX,B2M,C3,C7orf57,CA8,CACNA2D2,CADM4,CAMK2A,CAMK4,CAMKV,CANX,CAPNS1,CAPZB,CASQ2,CELF2,CHGA,CKB,CNP,COQ8A,COX5B,CP,CPE,CPLX1,CPLX2,CSE1L,CSTB,CTBP1,CTNNA2,CTSD,CYC1,CYFIP2,DBN1,DECR1,DNM1,DPYSL3,EEF2,ENO2,EPB41L3,EPHA4,ETHE…	abca1b, actn1, add3a, adh5, agla, ahcy, aifm1, aldh2.2, aldh5a1, aldh6a1, aldh7a1, anxa2a, arpp19a, atp1b1a, atp1b2b, atp2a3, atp5fa1, atp5f1b, atp5f1c, atp5l, atp5mj, atp5pb, atp5pf, atp5po, atp6v1ab, atp8a2, atrx, b2m, c3a.1, si:dkey-276j7.1, ca8, cacna2d2a, cadm4, camk2a, camk4, camkv, canx, capns1b, capzb, casq2, celf2, chga, ckba, cnp, coq8aa, cox5b1, cp, cpe, cplx2, cplx2, cse1l, cst14a.2, …	211
Tonic-clonic seizure	1.89e-09	Increased	2.425	ALDH7A1,AP3B2,CACNA2D2,CPLX1,CYFIP2,DMXL2,DNM1,FMR1,GABBR2,GLS,GNAO1,GOT2,LGI1,NAPB,NECAP1,NRXN2,SLC12A5,SLC25A22,SLC2A1,SMC1A,STXBP1,SYN2,SYNJ1,TBC1D24,UBA5,UBE3A	aldh7a1, ap3b2, cacna2d2a, cplx2, cyfip2, dmxl2, dnm1b, fmr1, gabbr2, glsa, gnao1a, got2b, lgi1a, napba, necap1, nrxn2b, slc12a5a, slc25a22a, slc2a1a, smc1al, stxbp1a, syn2b, synj1, tbc1d24, uba5, ube3a	26
Ataxia	5.32e-10	Increased	2.947	ADH5,AIFM1,ALDH5A1,ATP2A3,ATP8A2,CA8,CACNA2D2,CAMK4,CANX,COQ8A,CPLX1,CSTB,CTBP1,CTSD,EEF2,ENO2,EPB41L3,GLS,GNAS,GNB1,GNG13,GPM6B,GRID2,HARS1,HEXB,HSD17B4,KCNC3,KPNB1,MT-ATP6,NAPB,NHSL2,OPA1,PARP1,PDYN,PITPNA,PSAP,RTN4IP1,SLC6A1,SOD2,STXBP1,SYNJ1,UBA5,VAMP1	adh5, aifm1, aldh5a1, atp2a3, atp8a2, ca8, cacna2d2a, camk4, canx, coq8aa, cplx2, cst14a.2, zgc:136929, ctsd, eef2b, eno2, epb41l3a, glsa, gnas, gnb1a, gng13b, gpm6bb, grid2, hars, hexb, hsd17b4, kcnc3a, kpnb1, mt-atp6, napba, nhsl2, opa1, parp1, pdyn, pitpnab, psap, rtn4ip1, slc6a1a, sod2, stxbp1a, synj1, uba5, vamp1b	43
Seizure disorder	1.15e-18	Increased	3.17	ABAT,ALDH5A1,ALDH7A1,AMPH,AP2M1,AP3B2,ARID5B,ATOX1,ATP6V1A,C12orf57,C3,CACNA2D2,CELF2,CKB,COQ8A,CPLX1,CRH,CSNK2B,CSTB,CTSD,CYFIP2,DDX3X,DMXL2,DNM1,EIF4A3,ELAVL3,ELAVL4,EPHX1,FMR1,GABBR2,GDI1,GLS,GNA11,GNAO1,GOT2,GSK3B,HEXB,HSD17B4,HSP90AB1,HSP90B1,IMPA1,KCNC3,L1CAM,LGI1,MACF1,MAPK10,MPC1,NAMPT,NAPB,NECAP1,NPY,NRXN2,NSF,PAK1,PARP1,PDYN,PITPNA,PLCL1,PLPBP,PPP1CA,PPP1R9B,PPP3CA,PSAP,PTPRN2,PURA,RBFO…	abat, aldh5a1, aldh7a1, amph, ap2m1b, ap3b2, arid5b, atox1, atp6v1ab, grcc10, c3a.1, cacna2d2a, celf2, ckba, coq8aa, cplx2, crhb, csnk2b, cst14a.2, ctsd, cyfip2, ddx3xa, dmxl2, dnm1b, eif4a3, elavl3, elavl4, ephx1, fmr1, gabbr2, gdi1, glsa, gna11b, gnao1a, got2b, gsk3ba, hexb, hsd17b4, hsp90ab1, hsp90b1, impa1, kcnc3a, l1camb, lgi1a, macf1a, mapk10, mpc1, nampt1, napba, necap1, npy, nrxn2b, nsfa,…	91
Seizures	5.41e-17	Increased	3.17	ABAT,ALDH5A1,ALDH7A1,AMPH,AP2M1,AP3B2,ARID5B,ATOX1,ATP6V1A,C12orf57,C3,CACNA2D2,CKB,COQ8A,CPLX1,CRH,CSNK2B,CSTB,CTSD,CYFIP2,DMXL2,DNM1,EIF4A3,ELAVL3,ELAVL4,FMR1,GABBR2,GDI1,GLS,GNA11,GNAO1,GOT2,HEXB,HSD17B4,IMPA1,KCNC3,LGI1,MAPK10,MPC1,NAMPT,NAPB,NECAP1,NPY,NRXN2,PAK1,PARP1,PDYN,PITPNA,PLCL1,PLPBP,PPP1R9B,PPP3CA,PSAP,PTPRN2,PURA,RBFOX1,RTN4IP1,SCG2,SH3GL3,SLC12A5,SLC25A22,SLC2A1,SLC4A10,SLC6A1,SL…	abat, aldh5a1, aldh7a1, amph, ap2m1b, ap3b2, arid5b, atox1, atp6v1ab, grcc10, c3a.1, cacna2d2a, ckba, coq8aa, cplx2, crhb, csnk2b, cst14a.2, ctsd, cyfip2, dmxl2, dnm1b, eif4a3, elavl3, elavl4, fmr1, gabbr2, gdi1, glsa, gna11b, gnao1a, got2b, hexb, hsd17b4, impa1, kcnc3a, lgi1a, mapk10, mpc1, nampt1, napba, necap1, npy, nrxn2b, pak1, parp1, pdyn, pitpnab, plcl1, plpbp, ppp1r9ba, ppp3ca, psap, ptpr…	77
Generalized seizures	1.38e-11	Increased	3.265	ABAT,ALDH5A1,ALDH7A1,AMPH,AP3B2,CACNA2D2,CPLX1,CTSD,CYFIP2,DMXL2,DNM1,FMR1,GABBR2,GLS,GNAO1,GOT2,LGI1,NAPB,NECAP1,NRXN2,PSAP,SLC12A5,SLC25A22,SLC2A1,SMC1A,STXBP1,SYN2,SYNJ1,TBC1D24,UBA5,UBE3A	abat, aldh5a1, aldh7a1, amph, ap3b2, cacna2d2a, cplx2, ctsd, cyfip2, dmxl2, dnm1b, fmr1, gabbr2, glsa, gnao1a, got2b, lgi1a, napba, necap1, nrxn2b, psap, slc12a5a, slc25a22a, slc2a1a, smc1al, stxbp1a, syn2b, synj1, tbc1d24, uba5, ube3a	31
Nervous System Development and Function
Diseases or Functions Annotation	p-value	Predicted Activation State	Activation z-score	Genes		n° Genes
Coordination	2.8e-11	Decreased	-2.593	AGL,ATP1B2,CACNA2D2,CALB2,CAMK4,COQ8A,CP,CPE,CPLX2,CSTB,ELAVL3,ELAVL4,EPHA4,FMR1,GNAO1,GPR37L1,GPX1,GRIA3,GRID2,HEXB,HSD17B4,KCNC3,L1CAM,MAG,MAPK10,NAMPT,PAFAH1B1,PRKAR2B,SEZ6L2,SHANK2,SLC17A7,SLC2A1,SLC7A8,STXBP5L,UBE3A,YWHAE	agla, atp1b2b, cacna2d2a, calb2a, camk4, coq8aa, cp, cpe, cplx2, cst14a.2, elavl3, elavl4, epha4a, fmr1, gnao1a, gpr37l1b, gpx1a, gria3b, grid2, hexb, hsd17b4, kcnc3a, l1camb, mag, mapk10, nampt1, pafah1b1a, si:ch211-272n13.7, sez6l2, shank2b, slc17a7a, slc2a1a, slc7a8a, stxbp5l, ube3a, ywhae1	36
Proliferation of neuronal cells	1.94e-13	Decreased	-2.2	ACAN,ADCYAP1R1,ANP32A,APEX1,CAMK2A,CAMK4,CAPZB,CCK,CELF2,CHL1,CNP,CPE,CRK,CTNND2,DNM1L,DPYSL3,EEA1,ELAVL4,EXOC4,FAM107A,FKBP4,GNAI2,GNAO1,GNAS,GPHN,GRN,GSK3B,HRAS,IMPA1,L1CAM,LGI1,MAG,MAP2,MAPK1,MAPK3,NDEL1,NEGR1,NPTX1,NPY,NRP1,PAFAH1B1,PAK1,PARP1,PLG,PLXNA3,PRKACA,PROM1,PSAP,PTN,PTPDC1,PURA,RAB11A,RAP1B,RPS14,RTN4,S100A4,SLC25A5,SNX12,SNX3,SOD1,SPTBN1,STRAP,SYNGAP1,TARDBP,TBC1D24,TMOD2,TUBA1A,TX…	acanb, adcyap1r1a, anp32a, apex1, camk2a, camk4, capzb, ccka, celf2, chl1b, cnp, cpe, crk, ctnnd2b, dnm1l, dpysl3, eea1, elavl4, exoc4, si:ch211-236d3.4, fkbp4, gnai2b, gnao1a, gnas, gphnb, grna, gsk3ba, hrasb, impa1, l1camb, lgi1a, mag, map2, mapk1, mapk3, ndel1a, negr1, nptx1l, npy, nrp1a, pafah1b1a, pak1, parp1, plg, plxna3, prkacab, prom1a, psap, ptn, ptpdc1a, puraa, rab11a, rap1b, rps14, rtn…	71
Growth of neurites	1.12e-13	Decreased	-2.118	ACAN,ANP32A,APEX1,CAMK2A,CAMK4,CAPZB,CCK,CELF2,CHL1,CRK,CTNND2,DNM1L,DPYSL3,EEA1,ELAVL4,EXOC4,FAM107A,FKBP4,GNAI2,GNAO1,GNAS,GPHN,GRN,GSK3B,HRAS,IMPA1,L1CAM,MAG,MAP2,MAPK1,MAPK3,NDEL1,NPTX1,NRP1,PAFAH1B1,PAK1,PARP1,PLG,PLXNA3,PRKACA,PROM1,PSAP,PTN,PTPDC1,RAB11A,RAP1B,RPS14,RTN4,S100A4,SLC25A5,SNX12,SNX3,SOD1,SPTBN1,STRAP,SYNGAP1,TARDBP,TBC1D24,TMOD2,TUBA1A,TXN,UBE3A,VTI1A,YWHAZ	acanb, anp32a, apex1, camk2a, camk4, capzb, ccka, celf2, chl1b, crk, ctnnd2b, dnm1l, dpysl3, eea1, elavl4, exoc4, si:ch211-236d3.4, fkbp4, gnai2b, gnao1a, gnas, gphnb, grna, gsk3ba, hrasb, impa1, l1camb, mag, map2, mapk1, mapk3, ndel1a, nptx1l, nrp1a, pafah1b1a, pak1, parp1, plg, plxna3, prkacab, prom1a, psap, ptn, ptpdc1a, rab11a, rap1b, rps14, rtn4a, icn, slc25a5, snx12, snx3, sod1, sptbn1, str…	64
Developmental process of synapse	4.9e-10	Decreased	-2.042	ACTR3,CACNA2D2,CRH,CSNK2B,DCTN1,DLG3,DNM1L,DNM3,FARP1,FLOT1,FMR1,GPHN,GRID2,HNRNPK,LAMC1,NEGR1,NLGN2,NRXN2,PAK1,PCDH10,PCDHB3,PTN,PURA,RTN4,SDCBP,SEZ6L2,SHANK2,SRCIN1,STAU2,SYN2,SYNGAP1,SYP,UCHL1,VAMP1,VAMP2,VPS35,YWHAZ	actr3, cacna2d2a, crhb, csnk2b, dctn1b, dlg3, dnm1l, dnm3a, farp1, flot1a, fmr1, gphnb, grid2, hnrnpk, lamc1, negr1, nlgn2b, nrxn2b, pak1, pcdh10b, pcdh2g17, ptn, puraa, rtn4a, sdcbp2, sez6l2, shank2b, si:ch211-278a6.1, stau2, syn2b, syngap1b, sypa, uchl1, vamp1b, vamp2, vps35, ywhabl	37
Outgrowth of neurites	8.71e-13		-1.98	ANP32A,APEX1,CAMK2A,CCK,CELF2,CHL1,CRK,DNM1L,DPYSL3,EEA1,ELAVL4,EXOC4,FAM107A,FKBP4,GNAO1,GNAS,GPHN,GRN,GSK3B,HRAS,L1CAM,MAG,MAP2,MAPK1,MAPK3,NDEL1,NPTX1,NRP1,PAFAH1B1,PAK1,PARP1,PLG,PLXNA3,PRKACA,PSAP,PTN,RAB11A,RAP1B,RPS14,RTN4,S100A4,SLC25A5,SNX12,SNX3,SOD1,SPTBN1,SYNGAP1,TARDBP,TBC1D24,TUBA1A,TXN,UBE3A,VTI1A,YWHAZ	anp32a, apex1, camk2a, ccka, celf2, chl1b, crk, dnm1l, dpysl3, eea1, elavl4, exoc4, si:ch211-236d3.4, fkbp4, gnao1a, gnas, gphnb, grna, gsk3ba, hrasb, l1camb, mag, map2, mapk1, mapk3, ndel1a, nptx1l, nrp1a, pafah1b1a, pak1, parp1, plg, plxna3, prkacab, psap, ptn, rab11a, rap1b, rps14, rtn4a, icn, slc25a5, snx12, snx3, sod1, sptbn1, syngap1b, tardbpa, tbc1d24, tuba1a, zgc:56493, ube3a, vti1a, ywha…	54
Quantity of nervous tissue	7.04e-15		-1.882	ABCA1,ACTR3,AGAP3,AIFM1,ALDH1A2,ARPC2,AVP,B2M,C3,CACNA2D2,CAMK2A,CAMK4,CANX,CAPZB,CHL1,CLTA,CLTB,CP,CTSD,DCTN2,DNM1,DNM1L,DNM3,FMR1,GABBR2,GIT1,GNAI2,GNAO1,GNAS,GPHN,GPX1,GRID2,GRN,GSK3B,HRAS,HSPD1,L1CAM,LLGL1,MADD,MAP6,MAPK10,NPTX1,NPY,OLFM1,PAFAH1B1,PAK1,PCLO,PLEC,PLXNA3,PRKCE,PSAP,PTPRN2,PURA,RAB3B,SH3GL3,SLC17A7,SLC44A2,SNCG,SOD1,SPTBN1,SRCIN1,SUB1,SYN2,SYNGAP1,TARDBP,UBE3A,VAMP1,VAMP2,VPS35,…	abca1b, actr3, agap3, aifm1, aldh1a2, arpc2, oxt, b2m, c3a.1, cacna2d2a, camk2a, camk4, canx, capzb, chl1b, clta, cltb, cp, ctsd, dctn2, dnm1b, dnm1l, dnm3a, fmr1, gabbr2, git1, gnai2b, gnao1a, gnas, gphnb, gpx1a, grid2, grna, gsk3ba, hrasb, hspd1, l1camb, llgl1, madd, map6a, mapk10, nptx1l, npy, olfm1b, pafah1b1a, pak1, pcloa, pleca, plxna3, prkcea, psap, ptprn2, puraa, rab3b, sh3gl3a, slc17a7a,…	70
Endocytosis of synaptic vesicles	1.39e-14		-1.85	AMPH,AP2B1,AP2M1,BIN1,CANX,CLTC,CTBP1,DNM1,DNM1L,DNM3,GRN,PPP3CA,PPP3CC,SCAMP5,SLC17A7,SNCG,SYNJ1,SYP,TBC1D24,VAMP2	amph, ap2b1, ap2m1b, bin1a, canx, cltca, zgc:136929, dnm1b, dnm1l, dnm3a, grna, ppp3ca, ppp3cca, scamp5, slc17a7a, sncga, synj1, sypa, tbc1d24, vamp2	20
Quantity of neurons	1.63e-14		-1.779	ABCA1,ACTR3,AGAP3,AIFM1,ALDH1A2,ARPC2,AVP,B2M,C3,CACNA2D2,CAMK2A,CAMK4,CANX,CAPZB,CHL1,CLTA,CLTB,CP,CTSD,DCTN2,DNM1,DNM1L,DNM3,FMR1,GABBR2,GIT1,GNAI2,GNAO1,GNAS,GPHN,GPX1,GRID2,GRN,GSK3B,HRAS,HSPD1,L1CAM,LLGL1,MADD,MAP6,MAPK10,NPTX1,NPY,OLFM1,PAFAH1B1,PAK1,PCLO,PLEC,PLXNA3,PRKCE,PSAP,PTPRN2,PURA,RAB3B,SH3GL3,SLC17A7,SLC44A2,SNCG,SOD1,SRCIN1,SUB1,SYN2,SYNGAP1,TARDBP,UBE3A,VAMP1,VAMP2,VPS35,WDR11	abca1b, actr3, agap3, aifm1, aldh1a2, arpc2, oxt, b2m, c3a.1, cacna2d2a, camk2a, camk4, canx, capzb, chl1b, clta, cltb, cp, ctsd, dctn2, dnm1b, dnm1l, dnm3a, fmr1, gabbr2, git1, gnai2b, gnao1a, gnas, gphnb, gpx1a, grid2, grna, gsk3ba, hrasb, hspd1, l1camb, llgl1, madd, map6a, mapk10, nptx1l, npy, olfm1b, pafah1b1a, pak1, pcloa, pleca, plxna3, prkcea, psap, ptprn2, puraa, rab3b, sh3gl3a, slc17a7a,…	69
Transport of synaptic vesicles	7.76e-23		-1.503	AMPH,AP2B1,AP2M1,BIN1,CANX,CLTC,CPLX1,CPLX2,CPLX3,CTBP1,DNM1,DNM1L,DNM3,FMR1,GIPC1,GIT1,GRN,LIN7A,PCLO,PPP3CA,PPP3CC,PRKCB,PRKCE,RAB3A,RAB5A,RAP1A,RAP1B,RPH3A,SCAMP5,SLC17A7,SNCG,SPTBN1,STXBP5L,SV2B,SYNJ1,SYP,SYT1,SYT2,TBC1D24,VAMP1,VAMP2	amph, ap2b1, ap2m1b, bin1a, canx, cltca, cplx2, cplx2, cplx3b, zgc:136929, dnm1b, dnm1l, dnm3a, fmr1, gipc1, git1, grna, lin7a, pcloa, ppp3ca, ppp3cca, prkcbb, prkcea, rab3ab, rab5ab, rap1aa, rap1b, rph3ab, scamp5, slc17a7a, sncga, sptbn1, stxbp5l, sv2bb, synj1, sypa, syt1a, syt2a, tbc1d24, vamp1b, vamp2	41
Long-term potentiation	9.49e-17		-1.351	ADCYAP1R1,B2M,C3,CALB2,CAMK2A,CAMK4,CAPNS1,CPLX2,CRH,DLG3,EPHA4,FMR1,GNAI2,GRIA3,GSK3B,HNRNPK,HRAS,HSD17B10,ITSN1,LRP1,MAP6,MAPK1,MAPK3,NPTN,NPTX1,NPY,PAK1,PLG,PPME1,PPP3CA,PRKACA,PSAP,PTN,RAB3A,RTN4,SHANK2,SLC12A5,SLC17A7,SLC8A2,SOD1,SRCIN1,STIP1,SYNGAP1,SYNJ1,SYP,SYT12,UBE3A,VAMP2,VDAC3	b2m, c3a.1, calb2a, camk2a, camk4, capns1b, cplx2, crhb, dlg3, epha4a, fmr1, gnai2b, gria3b, gsk3ba, hnrnpk, hrasb, hsd17b10, itsn1, lrp1ab, map6a, mapk1, mapk3, nptnb, nptx1l, npy, pak1, plg, ppme1, ppp3ca, prkacab, psap, ptn, rab3ab, rtn4a, shank2b, slc12a5a, slc17a7a, slc8a2b, sod1, si:ch211-278a6.1, stip1, syngap1b, synj1, sypa, syt12, ube3a, vamp2, vdac3	49
AxonoGenesis	6.71e-09		-1.216	ACTR3,ATP8A2,CCK,CNP,CTNNA2,EPB41L3,EPHA4,FLOT1,FMR1,GDI1,GRID2,GSK3B,HSP90AA1,HSP90AB1,L1CAM,LAMC1,LLGL1,LRP1,MAP2,MAP6,NDEL1,NRP1,PITPNA,PLXNA3,PPP2CA,RAB3A,RALA,RAP1B,RTN4,RUFY3,SOD1,STMN1,SYNGAP1,TBC1D24,UCHL1	actr3, atp8a2, ccka, cnp, Ctnna2, epb41l3a, epha4a, flot1a, fmr1, gdi1, grid2, gsk3ba, hsp90aa1.2, hsp90ab1, l1camb, lamc1, llgl1, lrp1ab, map2, map6a, ndel1a, nrp1a, pitpnab, plxna3, ppp2cab, rab3ab, ralaa, rap1b, rtn4a, rufy3, sod1, stmn1b, syngap1b, tbc1d24, uchl1	35
Potentiation of synapse	2.75e-17		-1.143	ADCYAP1R1,B2M,C3,CALB2,CAMK2A,CAMK4,CAPNS1,CPLX2,CRH,DLG3,EPHA4,FMR1,GNAI2,GRIA3,GSK3B,HNRNPK,HRAS,HSD17B10,ITSN1,LRP1,MAP6,MAPK1,MAPK3,NPTN,NPTX1,NPY,PAK1,PLG,PPME1,PPP3CA,PRKACA,PRKCB,PSAP,PTN,RAB3A,RTN4,SHANK2,SLC12A5,SLC17A7,SLC8A2,SOD1,SRCIN1,STIP1,SYNGAP1,SYNJ1,SYP,SYT12,UBE3A,VAMP2,VDAC3	adcyap1r1a, b2m, c3a.1, calb2a, camk2a, camk4, capns1b, cplx2, crhb, dlg3, epha4a, fmr1, gnai2b, gria3b, gsk3ba, hnrnpk, hrasb, hsd17b10, itsn1, lrp1ab, map6a, mapk1, mapk3, nptnb, nptx1l, npy, pak1, plg, ppme1, ppp3ca, prkacab, prkcbb, psap, ptn, rab3ab, rtn4a, shank2b, slc12a5a, slc17a7a, slc8a2b, sod1, si:ch211-278a6.1, stip1, syngap1b, synj1, sypa, syt12, ube3a, vamp2, vdac3	50
Long-term potentiation of brain	4.31e-10		-1.137	ADCYAP1R1,B2M,CAMK2A,CAMK4,CAPNS1,EPHA4,FMR1,GNAI2,GRIA3,GSK3B,HNRNPK,HSD17B10,ITSN1,LRP1,MAPK1,NPTN,PAK1,PPP3CA,PRKACA,PSAP,RAB3A,RTN4,STIP1,SYNJ1,UBE3A	b2m, camk2a, camk4, capns1b, epha4a, fmr1, gnai2b, gria3b, gsk3ba, hnrnpk, hsd17b10, itsn1, lrp1ab, mapk1, nptnb, pak1, ppp3ca, prkacab, psap, rab3ab, rtn4a, stip1, synj1, ube3a	25
Excitatory postsynaptic potential	6.9e-11		-1.091	B2M,CADPS,CAMK2A,CPLX1,CPLX2,CPLX3,DBN1,DNM1,DNM3,EIF4A3,EPHA4,FMR1,GRIA3,GRID2,LGI1,MADD,NLGN2,PPP3CA,SH3GL3,SHANK2,SLC12A5,SLC17A7,SRCIN1,SYN2,SYNGAP1,SYT1,TBC1D24,VAMP2	b2m, cadpsb, camk2a, cplx2, cplx2, cplx3b, dbn1, dnm1b, dnm3a, eif4a3, epha4a, fmr1, gria3b, grid2, lgi1a, madd, nlgn2b, ppp3ca, sh3gl3a, shank2b, slc12a5a, slc17a7a, si:ch211-278a6.1, syn2b, syngap1b, syt1a, tbc1d24, vamp2	28
Branching of neurites	7.82e-12		-1.053	ABI1,ACTR3,ATRX,C3,CAMK2A,CAMK4,CAPNS1,CAPZB,CHL1,CRH,CTNNA2,CTNND2,CYFIP2,DBN1,DNM1L,DNM3,ELAVL4,EPHA4,FAM107A,FARP1,FMR1,GIT1,GNAO1,GRN,GSK3B,HMGB2,HNRNPK,HRAS,ITSN1,L1CAM,LGI1,MAG,MAPK1,MAPK3,OPA1,PAFAH1B1,PAK1,PTN,RALA,RPS14,RTN4,RYR2,SEPTIN7,SHANK2,SLC12A5,SOD1,SRCIN1,STAU2,SYNGAP1,SYT1,SYT2,TBC1D24,TMOD2,UBE3A,UCHL1	abi1b, actr3, atrx, c3a.1, camk2a, camk4, capns1b, capzb, chl1b, crhb, Ctnna2, ctnnd2b, cyfip2, dbn1, dnm1l, dnm3a, elavl4, epha4a, si:ch211-236d3.4, farp1, fmr1, git1, gnao1a, grna, gsk3ba, hmgb2a, hnrnpk, hrasb, itsn1, l1camb, lgi1a, mag, mapk1, mapk3, opa1, pafah1b1a, pak1, ptn, ralaa, rps14, rtn4a, ryr2a, sept7b, shank2b, slc12a5a, sod1, si:ch211-278a6.1, stau2, syngap1b, syt1a, syt2a, tbc1d2…	55
Dendritic growth/branching	3.08e-13		-1.002	ABI1,ACTR3,ATRX,C3,CAMK2A,CAMK4,CAPNS1,CAPZB,CHL1,CRH,CTNNA2,CTNND2,CYFIP2,DBN1,DNM1L,DNM3,ELAVL4,EPHA4,FAM107A,FARP1,FMR1,GIT1,GNAO1,GRN,GSK3B,HNRNPK,HRAS,ITSN1,L1CAM,LGI1,MAG,MAPK1,MAPK3,OPA1,PAFAH1B1,PAK1,PTN,RPS14,RTN4,RYR2,SEPTIN7,SHANK2,SLC12A5,SRCIN1,STAU2,SYNGAP1,SYT1,SYT2,TBC1D24,TMOD2,UBE3A,UCHL1	abi1b, actr3, atrx, c3a.1, camk2a, camk4, capns1b, capzb, chl1b, crhb, Ctnna2, ctnnd2b, cyfip2, dbn1, dnm1l, dnm3a, elavl4, epha4a, si:ch211-236d3.4, farp1, fmr1, git1, gnao1a, grna, gsk3ba, hnrnpk, hrasb, itsn1, l1camb, lgi1a, mag, mapk1, mapk3, opa1, pafah1b1a, pak1, ptn, rps14, rtn4a, ryr2a, sept7b, shank2b, slc12a5a, si:ch211-278a6.1, stau2, syngap1b, syt1a, syt2a, tbc1d24, tmod2, ube3a, uchl1	52
Development of central nervous system	3.02e-08		-0.982	ADCYAP1R1,AIFM1,ALDH1A2,ALDH5A1,ATP1B2,ATRX,C12orf57,CD82,CHL1,CNP,CORO1C,CRK,CSNK2B,CTNNA2,DCTN1,DMXL2,EPHA4,EXOC4,FAT4,FMR1,GIT1,GNAO1,GSK3B,HERC1,HNRNPK,HPCAL4,HPRT1,IDH1,L1CAM,LAMC1,LLGL1,MAG,MAP2,MAPK1,MAPK3,NDEL1,NLGN2,NPTX1,NRXN2,PA2G4,PAFAH1B1,PAK1,PFDN1,PFDN5,PLXNA3,PPP3CA,PTN,PURA,RTN4,S100A4,SH3GL3,SLC17A7,SLC2A1,SLC4A10,SPTBN1,STIP1,STXBP1,TACC2,TTN,TUBA1A,TUBB2A,TUBB2B,UBE3A,UCHL1,UC…	adcyap1r1a, aifm1, aldh1a2, aldh5a1, atp1b2b, atrx, grcc10, cd82a, chl1b, cnp, coro1ca, crk, csnk2b, Ctnna2, dctn1b, dmxl2, epha4a, exoc4, fat4, fmr1, git1, gnao1a, gsk3ba, herc1, hnrnpk, hpcal4, hprt1, idh1, l1camb, lamc1, llgl1, mag, map2, mapk1, mapk3, ndel1a, nlgn2b, nptx1l, nrxn2b, pa2g4a, pafah1b1a, pak1, pfdn1, pfdn5, plxna3, ppp3ca, ptn, puraa, rtn4a, icn, sh3gl3a, slc17a7a, slc2a1a, slc4…	71
Long-term potentiation of cerebral cortex	1.34e-08		-0.942	ADCYAP1R1,B2M,CAMK2A,CAMK4,CAPNS1,EPHA4,FMR1,GRIA3,GSK3B,HNRNPK,HSD17B10,ITSN1,LRP1,MAPK1,NPTN,PAK1,PPP3CA,RAB3A,RTN4,STIP1,SYNJ1,UBE3A	b2m, camk2a, camk4, capns1b, epha4a, fmr1, gria3b, gsk3ba, hnrnpk, hsd17b10, itsn1, lrp1ab, mapk1, nptnb, pak1, ppp3ca, rab3ab, rtn4a, stip1, synj1, ube3a	22
Quantity of synaptic vesicles	2.83e-14		-0.923	ABCA1,B2M,C3,CAMK2A,CLTA,CLTB,DNM1,DNM3,FMR1,GRN,MADD,MAP6,PCLO,PTPRN2,RAB3B,SH3GL3,SLC17A7,SYN2	abca1b, b2m, c3a.1, camk2a, clta, cltb, dnm1b, dnm3a, fmr1, grna, madd, map6a, pcloa, ptprn2, rab3b, sh3gl3a, slc17a7a, syn2b	18
Branching of neurons	1.81e-12		-0.861	ABI1,ACTR3,ATRX,C3,CAMK2A,CAMK4,CAPNS1,CAPZB,CHL1,CRH,CTNNA2,CTNND2,CYFIP2,DBN1,DNM1L,DNM3,DPYSL3,ELAVL4,EPHA4,FAM107A,FARP1,FMR1,GIT1,GNAO1,GRID2,GRN,GSK3B,HMGB2,HNRNPK,HRAS,ITSN1,L1CAM,LGI1,MAG,MAPK1,MAPK3,OPA1,PAFAH1B1,PAK1,PTN,RALA,RPS14,RTN4,RYR2,SEPTIN7,SHANK2,SLC12A5,SOD1,SRCIN1,STAU2,SYNGAP1,SYT1,SYT2,TBC1D24,TMOD2,UBE3A,UCHL1	abi1b, actr3, atrx, c3a.1, camk2a, camk4, capns1b, capzb, chl1b, crhb, Ctnna2, ctnnd2b, cyfip2, dbn1, dnm1l, dnm3a, dpysl3, elavl4, epha4a, si:ch211-236d3.4, farp1, fmr1, git1, gnao1a, grid2, grna, gsk3ba, hmgb2a, hnrnpk, hrasb, itsn1, l1camb, lgi1a, mag, mapk1, mapk3, opa1, pafah1b1a, pak1, ptn, ralaa, rps14, rtn4a, ryr2a, sept7b, shank2b, slc12a5a, sod1, si:ch211-278a6.1, stau2, syngap1b, syt1a…	57
Recycling of synaptic vesicles	3.83e-09		-0.816	AMPH,DNM1,DNM3,FMR1,ITSN1,PCLO,RAB3A,RAB5A,SH3GL3,SYNJ1,SYP,VAMP2	amph, dnm1b, dnm3a, fmr1, itsn1, pcloa, rab3ab, rab5ab, sh3gl3a, synj1, sypa, vamp2	12
Development of neurons	7.67e-24		-0.666	ABI1,ACTR3,AP2A1,ATP1B2,ATP8A2,ATRX,B2M,C3,CACNA2D2,CAMK2A,CAMK2G,CAMK4,CAPNS1,CAPZB,CCK,CHL1,CKB,CKM,CNP,CRH,CRK,CRTC1,CSNK2B,CTNNA2,CTNND2,CTTN,CYFIP2,DBN1,DCTN1,DLG3,DNM1L,DNM3,DPYSL3,Dync1i2,DYNC1LI1,ELAVL4,EPB41L3,EPHA4,FAM107A,FARP1,FLOT1,FMR1,GDI1,GIT1,GNAO1,GPHN,GPI,GPRC5B,GRID2,GRN,GSK3A,GSK3B,GSN,HERC1,HMGB2,HNRNPK,HPRT1,HRAS,HSP90AA1,HSP90AB1,ITSN1,L1CAM,LAMC1,LGI1,LLGL1,LRP1,MAG,MAP2,…	abi1b, actr3, ap2a1, atp1b2b, atp8a2, atrx, b2m, c3a.1, cacna2d2a, camk2a, camk2g2, camk4, capns1b, capzb, ccka, chl1b, ckba, ckmb, cnp, crhb, crk, crtc1b, csnk2b, Ctnna2, ctnnd2b, cttn, cyfip2, dbn1, dctn1b, dlg3, dnm1l, dnm3a, dpysl3, dync1i2b, dync1li1, elavl4, epb41l3a, epha4a, si:ch211-236d3.4, farp1, flot1a, fmr1, gdi1, git1, gnao1a, gphnb, gpib, gprc5ba, grid2, grna, gsk3aa, gsk3ba, gsna, …	135
Neurotransmission	3.67e-21		-0.662	AMPH,CA8,CAMK2A,CAMK4,CAMKV,CCK,CLTA,CLTB,CNP,CNTNAP4,CPLX1,CPLX2,CRH,DMXL2,DNM1,EXOC4,FMR1,GABBR2,GIPC1,GLS,GNA11,GNAI2,GNAO1,GRIA3,GRID2,HNRNPK,HRAS,KCNC3,L1CAM,LGI1,LMNA,MAOB,MAPK1,MAPK3,MINK1,NAPB,NLGN2,NPTX1,NPY,NRGN,NRXN2,NSF,PAFAH1B1,PCDHB3,PPP1R9B,PPP3CA,PRKACA,PRKAR2A,PRKAR2B,PRKCB,PTN,RAB3A,RTN4,SH3GL3,SHANK2,SLC12A5,SLC17A7,SLC6A1,SLC6A5,SNAP29,SNCG,SRCIN1,STXBP1,SV2B,SYN2,SYNGAP1,SYP,…	amph, ca8, camk2a, camk4, camkv, ccka, clta, cltb, cnp, cntnap3, cplx2, cplx2, crhb, dmxl2, dnm1b, exoc4, fmr1, gabbr2, gipc1, glsa, gna11b, gnai2b, gnao1a, gria3b, grid2, hnrnpk, hrasb, kcnc3a, l1camb, lgi1a, lmna, mao, mapk1, mapk3, mink1, napba, nlgn2b, nptx1l, npy, nrgna, nrxn2b, nsfa, pafah1b1a, pcdh2g17, ppp1r9ba, ppp3ca, prkacab, prkar2aa, si:ch211-272n13.7, prkcbb, ptn, rab3ab, rtn4a, sh3…	75
Development of neural cells	4e-23		-0.612	ABI1,ACTR3,AP2A1,ATP1B2,ATP8A2,ATRX,B2M,C3,CACNA2D2,CAMK2A,CAMK2G,CAMK4,CAPNS1,CAPZB,CCK,CHL1,CKB,CKM,CNP,CRH,CRK,CRTC1,CSNK2B,CTNNA2,CTNND2,CTTN,CYFIP2,DBN1,DCTN1,DLG3,DNM1L,DNM3,DPYSL3,Dync1i2,DYNC1LI1,ELAVL1,ELAVL4,EPB41L3,EPHA4,FAM107A,FARP1,FLOT1,FMR1,GDI1,GIT1,GNAO1,GPHN,GPI,GPRC5B,GRID2,GRN,GSK3A,GSK3B,GSN,HERC1,HMGB2,HNRNPK,HPRT1,HRAS,HSP90AA1,HSP90AB1,IDH1,ITSN1,L1CAM,LAMC1,LGI1,LLGL1,LR…	abi1b, actr3, ap2a1, atp1b2b, atp8a2, atrx, b2m, c3a.1, cacna2d2a, camk2a, camk2g2, camk4, capns1b, capzb, ccka, chl1b, ckba, ckmb, cnp, crhb, crk, crtc1b, csnk2b, Ctnna2, ctnnd2b, cttn, cyfip2, dbn1, dctn1b, dlg3, dnm1l, dnm3a, dpysl3, dync1i2b, dync1li1, elavl1b, elavl4, epb41l3a, epha4a, si:ch211-236d3.4, farp1, flot1a, fmr1, gdi1, git1, gnao1a, gphnb, gpib, gprc5ba, grid2, grna, gsk3aa, gsk3b…	137
MorphoGenesis of nervous tissue	7.93e-22		-0.51	ABI1,ACTR3,AP2A1,ATP1B2,ATP8A2,ATRX,B2M,C3,CAMK2A,CAMK2G,CAMK4,CAPNS1,CAPZB,CCK,CHL1,CKB,CKM,CNP,CRH,CRK,CRTC1,CTNNA2,CTNND2,CTTN,CYFIP2,DBN1,DNM1L,DNM3,DPYSL3,Dync1i2,ELAVL4,EPB41L3,EPHA4,FAM107A,FARP1,FLOT1,FMR1,GDI1,GIT1,GNAO1,GPRC5B,GRID2,GRN,GSK3A,GSK3B,HERC1,HMGB2,HNRNPK,HPRT1,HRAS,HSP90AA1,HSP90AB1,ITSN1,L1CAM,LAMC1,LGI1,LLGL1,LRP1,MAG,MAP2,MAP4K4,MAP6,MAPK1,MAPK3,MINK1,NDEL1,NEGR1,NLGN2,N…	abi1b, actr3, ap2a1, atp1b2b, atp8a2, atrx, b2m, c3a.1, camk2a, camk2g2, camk4, capns1b, capzb, ccka, chl1b, ckba, ckmb, cnp, crhb, crk, crtc1b, Ctnna2, ctnnd2b, cttn, cyfip2, dbn1, dnm1l, dnm3a, dpysl3, dync1i2b, elavl4, epb41l3a, epha4a, si:ch211-236d3.4, farp1, flot1a, fmr1, gdi1, git1, gnao1a, gprc5ba, grid2, grna, gsk3aa, gsk3ba, herc1, hmgb2a, hnrnpk, hprt1, hrasb, hsp90aa1.2, hsp90ab1, its…	113
Potentiation of hippocampus	2.04e-08		-0.452	ADCYAP1R1,B2M,CAMK2A,CAMK4,CAPNS1,CRH,EPHA4,FMR1,GRIA3,GSK3B,HNRNPK,HSD17B10,ITSN1,LRP1,MAPK1,NPTN,PPP3CA,RTN4,STIP1,SYNJ1,UBE3A	adcyap1r1a, b2m, camk2a, camk4, capns1b, crhb, epha4a, fmr1, gria3b, gsk3ba, hnrnpk, hsd17b10, itsn1, lrp1ab, mapk1, nptnb, ppp3ca, rtn4a, stip1, synj1, ube3a	21
Synaptic transmission	1.51e-21		-0.408	AMPH,CA8,CAMK2A,CAMK4,CAMKV,CCK,CLTA,CLTB,CNP,CNTNAP4,CPLX1,CRH,DMXL2,DNM1,EXOC4,FMR1,GABBR2,GIPC1,GLS,GNAI2,GRIA3,GRID2,HNRNPK,HRAS,L1CAM,LGI1,MAPK1,MAPK3,MINK1,NAPB,NLGN2,NPTX1,NPY,NRGN,NRXN2,NSF,PAFAH1B1,PCDHB3,PPP1R9B,PPP3CA,PRKACA,PRKAR2A,PRKAR2B,PRKCB,PTN,RAB3A,RTN4,SH3GL3,SHANK2,SLC12A5,SLC17A7,SLC6A1,SLC6A5,SNAP29,SNCG,STXBP1,SV2B,SYN2,SYNGAP1,SYP,SYT1,TMOD2,TUBB2B,UBE3A,UCHL1,VDAC3,VPS35	amph, ca8, camk2a, camk4, camkv, ccka, clta, cltb, cnp, cntnap3, cplx2, crhb, dmxl2, dnm1b, exoc4, fmr1, gabbr2, gipc1, glsa, gnai2b, gria3b, grid2, hnrnpk, hrasb, l1camb, lgi1a, mapk1, mapk3, mink1, napba, nlgn2b, nptx1l, npy, nrgna, nrxn2b, nsfa, pafah1b1a, pcdh2g17, ppp1r9ba, ppp3ca, prkacab, prkar2aa, si:ch211-272n13.7, prkcbb, ptn, rab3ab, rtn4a, sh3gl3a, shank2b, slc12a5a, slc17a7a, slc6a1a…	67
NeuritoGenesis	2.01e-21		-0.269	ABI1,ACTR3,AP2A1,ATP1B2,ATP8A2,ATRX,B2M,C3,CAMK2A,CAMK2G,CAMK4,CAPNS1,CAPZB,CCK,CHL1,CKB,CKM,CNP,CRH,CRK,CRTC1,CTNNA2,CTNND2,CTTN,CYFIP2,DBN1,DNM1L,DNM3,DPYSL3,Dync1i2,ELAVL4,EPB41L3,EPHA4,FAM107A,FARP1,FLOT1,FMR1,GDI1,GIT1,GNAO1,GPRC5B,GRID2,GRN,GSK3A,GSK3B,HERC1,HMGB2,HNRNPK,HPRT1,HRAS,HSP90AA1,HSP90AB1,ITSN1,L1CAM,LAMC1,LGI1,LLGL1,LRP1,MAG,MAP2,MAP4K4,MAP6,MAPK1,MAPK3,MINK1,NDEL1,NEGR1,NPTN,NR…	abi1b, actr3, ap2a1, atp1b2b, atp8a2, atrx, b2m, c3a.1, camk2a, camk2g2, camk4, capns1b, capzb, ccka, chl1b, ckba, ckmb, cnp, crhb, crk, crtc1b, Ctnna2, ctnnd2b, cttn, cyfip2, dbn1, dnm1l, dnm3a, dpysl3, dync1i2b, elavl4, epb41l3a, epha4a, si:ch211-236d3.4, farp1, flot1a, fmr1, gdi1, git1, gnao1a, gprc5ba, grid2, grna, gsk3aa, gsk3ba, herc1, hmgb2a, hnrnpk, hprt1, hrasb, hsp90aa1.2, hsp90ab1, its…	111
Density of neurons	1.49e-08		0.012	AP2M1,CAPNS1,CAPZB,CHL1,CTNND2,DBN1,DNM1L,FAM107A,FMR1,GNAO1,GRID2,GRN,HNRNPK,HRAS,LGI1,MAPK1,MAPK3,OPA1,PAK1,PRKCE,RTN4,RYR2,UBE3A,UCHL1,VAMP1,VAMP2	ap2m1b, capns1b, capzb, chl1b, ctnnd2b, dbn1, dnm1l, si:ch211-236d3.4, fmr1, gnao1a, grid2, grna, hnrnpk, hrasb, lgi1a, mapk1, mapk3, opa1, pak1, prkcea, rtn4a, ryr2a, ube3a, uchl1, vamp1b, vamp2	26
Formation of dendrites	1.34e-12		0.061	ABI1,ACTR3,CAMK2A,CKB,CKM,CRK,CRTC1,CTNNA2,CTNND2,DBN1,DNM1L,DNM3,ELAVL4,EPHA4,FARP1,FMR1,GIT1,GRN,GSK3A,GSK3B,HNRNPK,HPRT1,ITSN1,L1CAM,MAP2,MAP6,MINK1,NRP1,OPA1,PAFAH1B1,PAK1,PPP1R9B,PPP3CA,PREX1,PTN,RTN4,SEPTIN7,SLC12A5,SRCIN1,STAU2,SYNGAP1,TBC1D24,UBE3A,YWHAH	abi1b, actr3, camk2a, ckba, ckmb, crk, crtc1b, Ctnna2, ctnnd2b, dbn1, dnm1l, dnm3a, elavl4, epha4a, farp1, fmr1, git1, grna, gsk3aa, gsk3ba, hnrnpk, hprt1, itsn1, l1camb, map2, map6a, mink1, nrp1a, opa1, pafah1b1a, pak1, ppp1r9ba, ppp3ca, prex1, ptn, rtn4a, sept7b, slc12a5a, si:ch211-278a6.1, stau2, syngap1b, tbc1d24, ube3a, ywhah	44
Exocytosis of synaptic vesicles	1.28e-10		0.239	CPLX1,CPLX2,CPLX3,DNM1L,FMR1,GIPC1,GIT1,PRKCB,PRKCE,RAB3A,RAB5A,RAP1A,RAP1B,RPH3A,STXBP5L,SV2B,SYP,SYT1,SYT2,VAMP1,VAMP2	cplx1, cplx2, cplx3b, dnm1l, fmr1, gipc1, git1, prkcbb, prkcea, rab3ab, rab5ab, rap1aa, rap1b, rph3ab, stxbp5l, sv2bb, sypa, syt1a, syt2a, vamp1b, vamp2	21
Prepulse inhibition	4.45e-08		0.451	AVP,CRH,CTNNA2,DBN1,FMR1,GNAS,GRID2,GSK3B,MAG,RAB3A,RTN4,SLC6A1,SLC7A8,SOD2,STXBP5L,SYNGAP1,SYT1,TSN	oxt, crhb, Ctnna2, dbn1, fmr1, gnas, grid2, gsk3ba, mag, rab3ab, rtn4a, slc6a1a, slc7a8a, sod2, stxbp5l, syngap1b, syt1a, tsn	18
Mutant_BDNF_HT26°C vs WT26°C
Neurological Disease
Diseases or Functions Annotation	p-value	Predicted Activation State	Activation z-score	Genes		n° Genes
Cognitive impairment	1.7e-10		-1.387	AHSA1,AP2M1,ATP6V1A,ATP6V1B2,ATRX,CA13,CAMK2A,CDC42EP4,COPB1,COQ5,CPLX2,CSNK2A3,DCAF17,DDOST,DDX3X,DDX6,DYNC1H1,EIF4EBP2,GLS,GNAO1,GNB1,GRIA3,HEXB,HK1,HRAS,IARS1,MACF1,MECP2,NARS1,NCAM1,NDRG4,PDIA3,PPME1,PPP2CA,PPP3CA,PTPRD,RYR2,SERPINA1,SLC17A7,SLC2A3,SMC1A,SMS,SRCIN1,TARDBP,TBC1D24,TUBB2A,VDAC1,VGF,WASF1,WDR37	ahsa1b, ap2m1b, atp6v1ab, atp6v1b2, atrx, ca2, camk2a, cdc42ep4a, copb1, coq5, cplx2, zgc:86598, dcaf17, ddost, ddx3xa, ddx6, dync1h1, eif4ebp2, glsa, gnao1a, gnb1a, gria3b, hexb, hk1, hrasb, iars1, macf1a, mecp2, nars1, ncam1a, ndrg4, pdia3, ppme1, ppp2cab, ppp3ca, ptprd, ryr2a, serpina1, slc17a7a, slc2a3a, smc1al, sms, si:ch211-278a6.1, tardbpa, tbc1d24, tubb2, vdac1, vgf, wasf1, wdr37	50
Brain lesion	0.000553		-0.281	ABCA1,ACADM,ACIN1,ACTR1B,AGRN,AIMP1,ALDH9A1,ALDOC,ANK1,AP1M1,AP2A1,AP2M1,AP3B2,APBA1,APPL2,ARPC2,ARPC5L,ARVCF,ASRGL1,ATP2B3,ATP5ME,ATP6V1A,ATP6V1B2,ATRX,CADM3,CALB2,CAMK2A,CDC42EP4,CDK5,CKM,CKMT2,CLASP2,CLTB,CNN3,COPB1,CPLX2,CPNE2,CTNND2,CZIB,DCAF17,DDX3X,DDX6,DYNC1H1,EIF3G,EIF4A3,ELAVL1,EML2,EXOC4,FAT4,FGA,FGB,GIPC1,GIT1,GLS,GLUD1,GNAO1,GPR158,GPX1,GRIA3,GSTK1,HBE1,HEPHL1,HEXB,HIBCH,HK1,HRAS,JPT…	abca1b, acadm, acin1a, actr1b, agrn, aimp1a, aldh9a1a, aldocb, ank1b, ap1m1, ap2a1, ap2m1b, ap3b2, apba1a, appl2, arpc2, arpc5lb, arvcfb, asrgl1, atp2b3a, atp5meb, atp6v1ab, atp6v1b2, atrx, cadm3, calb2a, camk2a, cdc42ep4a, cdk5, ckmb, ckmt2b, clasp2, cltb, cnn3a, copb1, cplx2, cpne2, ctnnd2b, czib, dcaf17, ddx3xa, ddx6, dync1h1, eif3g, eif4a3, elavl1b, eml2, exoc4, fat4, fga, fgb, gipc1, git1, g…	156
Seizure disorder	8.36e-07		-0.037	AP2M1,AP3B2,ATG7,ATP6V1A,ATP6V1B2,CA13,CDK5,DDX3X,EIF4A3,EIF4EBP2,GLS,GNAO1,HEXB,KCNC3,MACF1,MAPK10,MDH2,MECP2,NCAM1,PPP3CA,PTPRN2,SLC2A3,SLC4A10,SMC1A,STK39,STRAP,SV2B,TBC1D24,TUBB2A,UBA5,UBE2M,WDR37	ap2m1b, ap3b2, atg7, atp6v1ab, atp6v1b2, ca2, cdk5, ddx3xa, eif4a3, eif4ebp2, glsa, gnao1a, hexb, kcnc3a, macf1a, mapk10, mdh2, mecp2, ncam1a, ppp3ca, ptprn2, slc2a3a, slc4a10a, smc1al, oxsr1a, strap, sv2bb, tbc1d24, tubb2, uba5, si:ch1073-205c8.3, wdr37	32
Seizures	2.52e-05		-0.037	AP2M1,AP3B2,ATG7,ATP6V1A,ATP6V1B2,CA13,CDK5,EIF4A3,EIF4EBP2,GLS,GNAO1,HEXB,KCNC3,MAPK10,MDH2,MECP2,NCAM1,PPP3CA,PTPRN2,SLC2A3,SLC4A10,SMC1A,SV2B,TBC1D24,UBA5	ap2m1b, ap3b2, atg7, atp6v1ab, atp6v1b2, ca2, cdk5, eif4a3, eif4ebp2, glsa, gnao1a, hexb, kcnc3a, mapk10, mdh2, mecp2, ncam1a, ppp3ca, ptprn2, slc2a3a, slc4a10a, smc1al, sv2bb, tbc1d24, uba5	25
Central nervous system solid tumor	9.16e-05		0.213	ABCA1,ACADM,ACIN1,ACTR1B,AGRN,AIMP1,ALDH9A1,ALDOC,ANK1,AP1M1,AP2A1,AP2M1,AP3B2,APBA1,APPL2,ARPC2,ARPC5L,ARVCF,ASRGL1,ATP2B3,ATP5ME,ATP6V1A,ATP6V1B2,ATRX,B2M,BCAN,BCL2L13,CADM3,CALB2,CAMK2A,CDC42EP4,CDK5,CKM,CKMT2,CLASP2,CLTB,CNN3,COPB1,CPLX2,CPNE2,CTNND2,CZIB,DCAF17,DDX3X,DDX6,DNM1L,DYNC1H1,EIF3G,EIF4A3,ELAVL1,EML2,EXOC4,FAM107A,FAT4,FGA,FGB,GIPC1,GIT1,GLS,GLUD1,GNAO1,GPR158,GPX1,GRIA3,GSTK1,HBE1…	abca1b, acadm, acin1a, actr1b, agrn, aimp1a, aldh9a1a, aldocb, ank1b, ap1m1, ap2a1, ap2m1b, ap3b2, apba1a, appl2, arpc2, arpc5lb, arvcfb, asrgl1, atp2b3a, atp5meb, atp6v1ab, atp6v1b2, atrx, b2m, bcan, bcl2l13, cadm3, calb2a, camk2a, cdc42ep4a, cdk5, ckmb, ckmt2b, clasp2, cltb, cnn3a, copb1, cplx2, cpne2, ctnnd2b, czib, dcaf17, ddx3xa, ddx6, dnm1l, dync1h1, eif3g, eif4a3, elavl1b, eml2, exoc4, si:…	166
Glioma	2.25e-05		0.698	ABCA1,ACADM,ACIN1,ACTR1B,AGRN,AIMP1,ALDH9A1,ALDOC,ANK1,AP1M1,AP2A1,AP2M1,AP3B2,APBA1,APPL2,ARPC2,ARPC5L,ARVCF,ASRGL1,ATP2B3,ATP5ME,ATP6V1A,ATP6V1B2,ATRX,B2M,BCAN,BCL2L13,CADM3,CALB2,CAMK2A,CDC42EP4,CDK5,CKM,CKMT2,CLASP2,CNN3,COPB1,CPLX2,CPNE2,CTNND2,CZIB,DCAF17,DDX3X,DDX6,DNM1L,DYNC1H1,EIF3G,EIF4A3,ELAVL1,EML2,EXOC4,FAM107A,FAT4,FGA,FGB,GIPC1,GIT1,GLS,GLUD1,GNAO1,GPR158,GPX1,GRIA3,GSTK1,HBE1,HEPH…	abca1b, acadm, acin1a, actr1b, agrn, aimp1a, aldh9a1a, aldocb, ank1b, ap1m1, ap2a1, ap2m1b, ap3b2, apba1a, appl2, arpc2, arpc5lb, arvcfb, asrgl1, atp2b3a, atp5meb, atp6v1ab, atp6v1b2, atrx, b2m, bcan, bcl2l13, cadm3, calb2a, camk2a, cdc42ep4a, cdk5, ckmb, ckmt2b, clasp2, cnn3a, copb1, cplx2, cpne2, ctnnd2b, czib, dcaf17, ddx3xa, ddx6, dnm1l, dync1h1, eif3g, eif4a3, elavl1b, eml2, exoc4, si:ch211-…	165
Nervous system neoplasm	4.48e-05		0.738	ABCA1,ACADM,ACIN1,ACTR1B,AGRN,AIMP1,ALDH9A1,ALDOC,ANK1,AP1M1,AP2A1,AP2M1,AP3B2,APBA1,APPL2,ARPC2,ARPC5L,ARVCF,ASRGL1,ATP2B3,ATP5ME,ATP6V1A,ATP6V1B2,ATRX,B2M,BCAN,BCL2L13,CADM3,CALB2,CAMK2A,CDC42EP4,CDK5,CHGA,CKM,CKMT2,CLASP2,CLTB,CNN3,COPB1,CPLX2,CPNE2,CTNND2,CZIB,DCAF17,DDX3X,DDX6,DNM1L,DYNC1H1,EIF3G,EIF4A3,ELAVL1,EML2,EXOC4,FAM107A,FAT4,FGA,FGB,GIPC1,GIT1,GLS,GLUD1,GNAO1,GPR158,GPX1,GRIA3,GSTK1…	abca1b, acadm, acin1a, actr1b, agrn, aimp1a, aldh9a1a, aldocb, ank1b, ap1m1, ap2a1, ap2m1b, ap3b2, apba1a, appl2, arpc2, arpc5lb, arvcfb, asrgl1, atp2b3a, atp5meb, atp6v1ab, atp6v1b2, atrx, b2m, bcan, bcl2l13, cadm3, calb2a, camk2a, cdc42ep4a, cdk5, chga, ckmb, ckmt2b, clasp2, cltb, cnn3a, copb1, cplx2, cpne2, ctnnd2b, czib, dcaf17, ddx3xa, ddx6, dnm1l, dync1h1, eif3g, eif4a3, elavl1b, eml2, exoc…	169
Early-onset neurological disorder	9.37e-08		1.342	ABI1,ACADM,ACTG1,AP3B2,ATP2B3,ATP6V1A,ATP6V1B2,CA13,CDK5,CNN3,DNM1L,DYNC1H1,FUS,GLS,GNAO1,HK1,IARS1,LAMC1,LGALS3BP,MACF1,MAPK10,MDH2,MECP2,NARS1,NUAK2,PCLO,PPP3CA,RYR2,SERPINA1,SMC1A,TARDBP,TBC1D24,TF,TUBA4A,TUBB2A,TUBB4A,UBA5,VPS53,WDR11	abi1b, acadm, actba, ap3b2, atp2b3a, atp6v1ab, atp6v1b2, ca2, cdk5, cnn3a, dnm1l, dync1h1, fus, glsa, gnao1a, hk1, iars1, lamc1, lgals3bp.2, macf1a, mapk10, mdh2, mecp2, nars1, nuak2, pcloa, ppp3ca, ryr2a, serpina1, smc1al, tardbpa, tbc1d24, tfa, tuba8l3, tubb2, zgc:65894, uba5, vps53, wdr11	39
Early-onset encephalopathy	1.24e-07		1.342	ABI1,ACADM,ACTG1,AP3B2,ATP2B3,ATP6V1A,CA13,CDK5,CNN3,DNM1L,DYNC1H1,FUS,GLS,GNAO1,HK1,IARS1,LAMC1,LGALS3BP,MACF1,MAPK10,MDH2,MECP2,NARS1,NUAK2,PCLO,PPP3CA,SERPINA1,SMC1A,TARDBP,TBC1D24,TF,TUBA4A,TUBB2A,TUBB4A,UBA5,VPS53,WDR11	abi1b, acadm, actba, ap3b2, atp2b3a, atp6v1ab, ca2, cdk5, cnn3a, dnm1l, dync1h1, fus, glsa, gnao1a, hk1, iars1, lamc1, lgals3bp.2, macf1a, mapk10, mdh2, mecp2, nars1, nuak2, pcloa, ppp3ca, serpina1, smc1al, tardbpa, tbc1d24, tfa, tuba8l3, tubb2, zgc:65894, uba5, vps53, wdr11	37
Congenital malformation of brain	2.06e-05		1.342	ABI1,ACADM,ACTG1,ATP2B3,CDK5,CNN3,DNM1L,DYNC1H1,HK1,LAMC1,LGALS3BP,MACF1,MECP2,NUAK2,PCLO,TUBB2A,TUBB4A,VPS53,WDR11	abi1b, acadm, actba, atp2b3a, cdk5, cnn3a, dnm1l, dync1h1, hk1, lamc1, lgals3bp.2, macf1a, mecp2, nuak2, pcloa, tubb2, zgc:65894, vps53, wdr11	19
Congenital encephalopathy	3.91e-05		1.342	ABI1,ACADM,ACTG1,ATP2B3,CDK5,CNN3,DNM1L,DYNC1H1,HK1,IARS1,LAMC1,LGALS3BP,MACF1,MAPK10,MECP2,NARS1,NUAK2,PCLO,PPP3CA,SERPINA1,TARDBP,TBC1D24,TF,TUBB2A,TUBB4A,VPS53,WDR11	abi1b, acadm, actba, atp2b3a, cdk5, cnn3a, dnm1l, dync1h1, hk1, iars1, lamc1, lgals3bp.2, macf1a, mapk10, mecp2, nars1, nuak2, pcloa, ppp3ca, serpina1, tardbpa, tbc1d24, tfa, tubb2, zgc:65894, vps53, wdr11	27
Tremor	1.89e-05		1.42	ATG7,CA13,FUS,GNAO1,GRIA3,HEXB,KCNC3,MAG,MAP1A,MECP2,PPP3CA,PPP3CC	atg7, ca2, fus, gnao1a, gria3b, hexb, kcnc3a, mag, map1aa, mecp2, ppp3ca, ppp3cca	12
Hyperesthesia	0.000281		1.543	ABCA1,CA13,CAMK2A,CHGA,DNM1L,GNAO1,LDHA,NAXE,PENK,VGF	abca1b, ca2, camk2a, chga, dnm1l, gnao1a, ldha, naxe, penka, vgf	10
Sensory disorders	0.000465		1.543	ABCA1,CA13,CAMK2A,CHGA,DNM1L,GNAO1,LDHA,NAXE,PENK,VGF,WDR11	abca1b, ca2, camk2a, chga, dnm1l, gnao1a, ldha, naxe, penka, vgf, wdr11	11
Congenital neurological disorder	6.23e-05		1.664	ABI1,ACADM,ACTG1,AGRN,ATP2B3,ATP6V1B2,CDK5,CNN3,DNM1L,DYNC1H1,EXOC4,HEXB,HK1,HRAS,IARS1,LAMC1,LGALS3BP,MACF1,MAPK10,MECP2,NARS1,NUAK2,PCLO,PPP3CA,SERPINA1,SMS,TARDBP,TBC1D24,TF,TUBB2A,TUBB4A,VANGL1,VPS53,WDR11,WDR37	abi1b, acadm, actba, agrn, atp2b3a, atp6v1b2, cdk5, cnn3a, dnm1l, dync1h1, exoc4, hexb, hk1, hrasb, iars1, lamc1, lgals3bp.2, macf1a, mapk10, mecp2, nars1, nuak2, pcloa, ppp3ca, serpina1, sms, tardbpa, tbc1d24, tfa, tubb2, zgc:65894, vangl1, vps53, wdr11, wdr37	35
Movement Disorders	7e-20	Increased	2.237	ABCA1,ACADM,AGRN,ALDOC,APBA1,ARHGDIB,ATG7,ATP2B3,ATP5F1D,ATP5IF1,ATP5ME,ATP5PO,ATP6V1A,ATP6V1B2,ATRX,B2M,CA13,CAMK2A,CAMKV,CAPZB,CDK5,CHGA,COX5A,COX6C,CPLX2,DYNC1H1,ETHE1,FAM107A,FDPS,FUS,GIT1,GLS,GNAO1,GNB1,GRIA3,HEXB,HRAS,ITLN1,KCNC3,LDHA,LGALS3BP,MAG,MAP1A,MECP2,NARS1,NCAM1,NDUFA1,NDUFA5,NDUFAF4,NDUFB5,NDUFS1,NDUFV3,NRP1,PENK,PIN1,PKM,PLEKHG4,PPIF,PPP3CA,PPP3CC,PSME1,PTGES3,PTPRD,RANBP1,RPH3A,…	abca1b, acadm, agrn, aldocb, apba1a, arhgdig, atg7, atp2b3a, atp5f1d, atp5if1b, atp5meb, atp5po, atp6v1ab, atp6v1b2, atrx, b2m, ca2, camk2a, camkv, capzb, cdk5, chga, cox5aa, cox6c, cplx2, dync1h1, ethe1, si:ch211-236d3.4, fdps, fus, git1, glsa, gnao1a, gnb1a, gria3b, hexb, hrasb, itln3, kcnc3a, ldha, lgals3bp.2, mag, map1aa, mecp2, nars1, ncam1a, ndufa1, ndufa5, ndufaf4, ndufb5, ndufs1, ndufv3, …	80
Nervous System Development and Function
Diseases or Functions Annotation	p-value	Predicted Activation State	Activation z-score	Genes		n° Genes
Coordination	5.58e-06		-1.851	CALB2,CDC42EP4,CPLX2,GNAO1,GPX1,GRIA3,HEXB,KCNC3,MAG,MAPK10,MECP2,SEZ6L2,SLC17A7,STXBP5L,WASF1	calb2a, cdc42ep4a, cplx2, gnao1a, gpx1a, gria3b, hexb, kcnc3a, mag, mapk10, mecp2, sez6l2, slc17a7a, stxbp5l, wasf1	15
Long term synaptic depression of neurons	6.43e-05		-1.414	AP2A1,B2M,CAMK2A,GRIA3,PREX1,SRCIN1,VGF,WASF1	ap2a1, b2m, camk2a, gria3b, prex1, si:ch211-278a6.1, vgf, wasf1	8
Quantity of neurons	1.75e-08		-1.133	ABCA1,AGRN,ARPC2,B2M,CAMK2A,CAPZB,CDK5,CLASP2,CLTB,DNM1L,EIF4EBP2,GIT1,GNAO1,GPX1,HRAS,MAPK10,MECP2,NCAM1,PCLO,PLXNA3,PTPRN2,SLC17A7,SLC2A3,SLC44A2,SRCIN1,TARDBP,TNR,VGF,WASF1,WDR11	abca1b, agrn, arpc2, b2m, camk2a, capzb, cdk5, clasp2, cltb, dnm1l, eif4ebp2, git1, gnao1a, gpx1a, hrasb, mapk10, mecp2, ncam1a, pcloa, plxna3, ptprn2, slc17a7a, slc2a3a, slc44a2, si:ch211-278a6.1, tardbpa, tnr, vgf, wasf1, wdr11	30
Quantity of synapse	0.000111		-1.102	ABCA1,AGRN,CAPZB,CLASP2,DNM1L,GIT1,MECP2	abca1b, agrn, capzb, clasp2, dnm1l, git1, mecp2	7
Formation of dendrites	0.00038		-1	ABI1,CAMK2A,CDK5,CKM,CTNND2,DNM1L,GIT1,MECP2,NRP1,PPP3CA,PREX1,SRCIN1,TBC1D24,TNR	abi1b, camk2a, cdk5, ckmb, ctnnd2b, dnm1l, git1, mecp2, nrp1a, ppp3ca, prex1, si:ch211-278a6.1, tbc1d24, tnr	14
Long term synaptic depression of synapse	4.74e-05		-0.816	B2M,CAMK2A,GRIA3,PREX1,SRCIN1,VGF,WASF1	b2m, camk2a, gria3b, prex1, si:ch211-278a6.1, vgf, wasf1	7
Growth of neurites	1.5e-07		-0.591	BCAN,CAMK2A,CAPZB,CD9,CDK5,CLASP2,CTNND2,DNM1L,EXOC4,FAM107A,GNAO1,HRAS,MAG,MDK,NCAM1,NCAM2,NRP1,PDIA3,PLXNA3,PPP2R2D,SLC2A3,SNX3,STRAP,TARDBP,TBC1D24,TXN,VGF	bcan, camk2a, capzb, cd9a, cdk5, clasp2, ctnnd2b, dnm1l, exoc4, si:ch211-236d3.4, gnao1a, hrasb, mag, mdka, ncam1a, ncam2, nrp1a, pdia3, plxna3, ppp2r2d, slc2a3a, snx3, strap, tardbpa, tbc1d24, zgc:56493, vgf	27
Outgrowth of neurites	1.73e-05		-0.469	BCAN,CAMK2A,CD9,CDK5,DNM1L,EXOC4,FAM107A,GNAO1,HRAS,MAG,MDK,NCAM1,NCAM2,NRP1,PDIA3,PLXNA3,SNX3,TARDBP,TBC1D24,TXN	bcan, camk2a, cd9a, cdk5, dnm1l, exoc4, si:ch211-236d3.4, gnao1a, hrasb, mag, mdka, ncam1a, ncam2, nrp1a, pdia3, plxna3, snx3, tardbpa, tbc1d24, zgc:56493	20
Long term synaptic depression	0.000109		-0.42	AP2A1,B2M,CAMK2A,EIF4EBP2,GRIA3,PREX1,SRCIN1,VGF,WASF1	ap2a1, b2m, camk2a, eif4ebp2, gria3b, prex1, si:ch211-278a6.1, vgf, wasf1	9
Transport of synaptic vesicles	1.27e-11		-0.391	ACTG1,AP2M1,APBA1,CDK5,CPLX2,DNM1L,GIPC1,GIT1,LIN7A,PCLO,PPP3CA,PPP3CC,RPH3A,SCAMP5,SLC17A7,STXBP5L,SV2B,TBC1D24	actba, ap2m1b, apba1a, cdk5, cplx2, dnm1l, gipc1, git1, lin7a, pcloa, ppp3ca, ppp3cca, rph3ab, scamp5, slc17a7a, stxbp5l, sv2bb, tbc1d24	18
Development of neural cells	6.67e-09		-0.381	ABI1,AGRN,AP2A1,APBA1,ATG7,ATRX,B2M,BCAN,CAMK2A,CAPZB,CDK5,CKM,CLASP2,CTNND2,DNM1L,Dync1i2,EIF4EBP2,ELAVL1,FAM107A,GIT1,GNAO1,HRAS,LAMC1,LRRC4B,MAG,MDK,MECP2,NCAM1,NCAM2,NDRG4,NPTXR,NRP1,PDIA3,PIN1,PLXNA3,PPP2CA,PPP3CA,PREX1,RANBP1,RYR2,SEPTIN11,SEZ6L2,SLC17A7,SNX3,SRCIN1,TBC1D24,TNR,VGF,WASF1,WDR47	abi1b, agrn, ap2a1, apba1a, atg7, atrx, b2m, bcan, camk2a, capzb, cdk5, ckmb, clasp2, ctnnd2b, dnm1l, dync1i2b, eif4ebp2, elavl1b, si:ch211-236d3.4, git1, gnao1a, hrasb, lamc1, lrrc4ba, mag, mdka, mecp2, ncam1a, ncam2, ndrg4, nptxra, nrp1a, pdia3, pin1, plxna3, ppp2cab, ppp3ca, prex1, ranbp1, ryr2a, sept8b, sez6l2, slc17a7a, snx3, si:ch211-278a6.1, tbc1d24, tnr, vgf, wasf1, wdr47a	50
Development of neurons	4.95e-09		-0.241	ABI1,AGRN,AP2A1,APBA1,ATG7,ATRX,B2M,BCAN,CAMK2A,CAPZB,CDK5,CKM,CLASP2,CTNND2,DNM1L,Dync1i2,EIF4EBP2,FAM107A,GIT1,GNAO1,HRAS,LAMC1,LRRC4B,MAG,MDK,MECP2,NCAM1,NCAM2,NDRG4,NPTXR,NRP1,PDIA3,PIN1,PLXNA3,PPP2CA,PPP3CA,PREX1,RANBP1,RYR2,SEPTIN11,SEZ6L2,SLC17A7,SNX3,SRCIN1,TBC1D24,TNR,VGF,WASF1,WDR47	abi1b, agrn, ap2a1, apba1a, atg7, atrx, b2m, bcan, camk2a, capzb, cdk5, ckmb, clasp2, ctnnd2b, dnm1l, dync1i2b, eif4ebp2, si:ch211-236d3.4, git1, gnao1a, hrasb, lamc1, lrrc4ba, mag, mdka, mecp2, ncam1a, ncam2, ndrg4, nptxra, nrp1a, pdia3, pin1, plxna3, ppp2cab, ppp3ca, prex1, ranbp1, ryr2a, sept8b, sez6l2, slc17a7a, snx3, si:ch211-278a6.1, tbc1d24, tnr, vgf, wasf1, wdr47a	49
Outgrowth of neurons	6.87e-06		-0.23	BCAN,CAMK2A,CD9,CDK5,DNM1L,EXOC4,FAM107A,GNAO1,HRAS,MAG,MDK,MECP2,NCAM1,NCAM2,NRP1,PDIA3,PLXNA3,SNX3,TARDBP,TBC1D24,TXN	bcan, camk2a, cd9a, cdk5, dnm1l, exoc4, si:ch211-236d3.4, gnao1a, hrasb, mag, mdka, mecp2, ncam1a, ncam2, nrp1a, pdia3, plxna3, snx3, tardbpa, tbc1d24, zgc:56493	21
Proliferation of neuronal cells	1.51e-06		-0.222	BCAN,CAMK2A,CAPZB,CD9,CDK5,CLASP2,CTNND2,DNM1L,EXOC4,FAM107A,GNAO1,HRAS,MAG,MDK,MECP2,NCAM1,NCAM2,NRP1,PDIA3,PLXNA3,PPP2R2D,SLC2A3,SNX3,STRAP,TARDBP,TBC1D24,TXN,VGF	bcan, camk2a, capzb, cd9a, cdk5, clasp2, ctnnd2b, dnm1l, exoc4, si:ch211-236d3.4, gnao1a, hrasb, mag, mdka, mecp2, ncam1a, ncam2, nrp1a, pdia3, plxna3, ppp2r2d, slc2a3a, snx3, strap, tardbpa, tbc1d24, zgc:56493, vgf	28
NeuritoGenesis	4.55e-10		0.007	ABI1,AGRN,AP2A1,APBA1,ATG7,ATRX,B2M,CAMK2A,CAPZB,CDK5,CKM,CLASP2,CTNND2,DNM1L,Dync1i2,EIF4EBP2,FAM107A,GIT1,GNAO1,HRAS,LAMC1,MAG,MDK,MECP2,NCAM1,NCAM2,NDRG4,NPTXR,NRP1,PDIA3,PLXNA3,PPP2CA,PPP3CA,PREX1,RANBP1,RYR2,SEPTIN11,SNX3,SRCIN1,TBC1D24,TNR,VGF,WASF1,WDR47	abi1b, agrn, ap2a1, apba1a, atg7, atrx, b2m, camk2a, capzb, cdk5, ckmb, clasp2, ctnnd2b, dnm1l, dync1i2b, eif4ebp2, si:ch211-236d3.4, git1, gnao1a, hrasb, lamc1, mag, mdka, mecp2, ncam1a, ncam2, ndrg4, nptxra, nrp1a, pdia3, plxna3, ppp2cab, ppp3ca, prex1, ranbp1, ryr2a, sept8b, snx3, si:ch211-278a6.1, tbc1d24, tnr, vgf, wasf1, wdr47a	44
Endocytosis of synaptic vesicles	1.05e-07		0.152	ACTG1,AP2M1,CDK5,DNM1L,PPP3CA,PPP3CC,SCAMP5,SLC17A7,TBC1D24	actba, ap2m1b, cdk5, dnm1l, ppp3ca, ppp3cca, scamp5, slc17a7a, tbc1d24	9
Synaptic transmission	6.72e-07		0.174	AGRN,APBA1,CAMK2A,CAMKV,CDC42EP4,CDK5,CLTB,EIF4EBP2,EXOC4,GIPC1,GLS,GRIA3,HRAS,MECP2,NCAM1,PPP3CA,SLC17A7,SV2B,TNR,VDAC1,VDAC3,WASF1	agrn, apba1a, camk2a, camkv, cdc42ep4a, cdk5, cltb, eif4ebp2, exoc4, gipc1, glsa, gria3b, hrasb, mecp2, ncam1a, ppp3ca, slc17a7a, sv2bb, tnr, vdac1, vdac3, wasf1	22
Long-term potentiation	3.71e-06		0.205	B2M,CALB2,CAMK2A,CPLX2,EIF4EBP2,GRIA3,HRAS,MECP2,NCAM1,PPME1,PPP3CA,SLC17A7,SRCIN1,TNR,VDAC1,VDAC3,WASF1	b2m, calb2a, camk2a, cplx2, eif4ebp2, gria3b, hrasb, mecp2, ncam1a, ppme1, ppp3ca, slc17a7a, si:ch211-278a6.1, tnr, vdac1, vdac3, wasf1	17
Long term synaptic depression of hippocampus	0.000452		0.254	AP2A1,B2M,CAMK2A,EIF4EBP2,GRIA3	ap2a1, b2m, camk2a, eif4ebp2, gria3b	5
Cell viability of cortical neurons	0.000587		0.391	DNM1L,FUS,PPID,TARDBP,VGF	dnm1l, fus, ppid, tardbpa, vgf	5
Density of dendritic spines	6.81e-06		0.582	CAPZB,CTNND2,DNM1L,EIF4EBP2,FAM107A,GNAO1,HRAS,MECP2,RYR2,SEPTIN11	capzb, ctnnd2b, dnm1l, eif4ebp2, si:ch211-236d3.4, gnao1a, hrasb, mecp2, ryr2a, sept8b	10
Neurotransmission	1.79e-07		0.61	AGRN,APBA1,CAMK2A,CAMKV,CDC42EP4,CDK5,CLTB,CPLX2,EIF4EBP2,EXOC4,GIPC1,GLS,GNAO1,GRIA3,HRAS,KCNC3,MECP2,NCAM1,PPP3CA,SLC17A7,SRCIN1,SV2B,TNR,VDAC1,VDAC3,WASF1	agrn, apba1a, camk2a, camkv, cdc42ep4a, cdk5, cltb, cplx2, eif4ebp2, exoc4, gipc1, glsa, gnao1a, gria3b, hrasb, kcnc3a, mecp2, ncam1a, ppp3ca, slc17a7a, si:ch211-278a6.1, sv2bb, tnr, vdac1, vdac3, wasf1	26
Growth of dendrites	0.000111		0.651	CDK5,CTNND2,DNM1L,HRAS,MAG,TBC1D24,VGF	cdk5, ctnnd2b, dnm1l, hrasb, mag, tbc1d24, vgf	7
Cell viability of neurons	2.53e-05		0.75	AGRN,ATG7,CAMK2A,CDK5,DNM1L,FUS,GPX1,HRAS,MAPK10,MDK,PDIA3,PENK,PPID,TARDBP,VGF	agrn, atg7, camk2a, cdk5, dnm1l, fus, gpx1a, hrasb, mapk10, mdka, pdia3, penka, ppid, tardbpa, vgf	15
Density of neurons	8.46e-05		0.821	AP2M1,CAPZB,CTNND2,DNM1L,EIF4EBP2,FAM107A,GNAO1,HRAS,MECP2,RYR2,SEPTIN11	ap2m1b, capzb, ctnnd2b, dnm1l, eif4ebp2, si:ch211-236d3.4, gnao1a, hrasb, mecp2, ryr2a, sept8b	11
Branching of neurites	7.43e-09		0.974	ABI1,AGRN,APBA1,ATRX,CAMK2A,CAPZB,CDK5,CLASP2,CTNND2,DNM1L,EIF4EBP2,FAM107A,GIT1,GNAO1,HRAS,MAG,MECP2,NCAM1,NCAM2,PDIA3,RYR2,SEPTIN11,SRCIN1,TBC1D24,TNR,VGF,WASF1	abi1b, agrn, apba1a, atrx, camk2a, capzb, cdk5, clasp2, ctnnd2b, dnm1l, eif4ebp2, si:ch211-236d3.4, git1, gnao1a, hrasb, mag, mecp2, ncam1a, ncam2, pdia3, ryr2a, sept8b, si:ch211-278a6.1, tbc1d24, tnr, vgf, wasf1	27
Dendritic growth/branching	1.76e-08		1.392	ABI1,AGRN,APBA1,ATRX,CAMK2A,CAPZB,CDK5,CLASP2,CTNND2,DNM1L,EIF4EBP2,FAM107A,GIT1,GNAO1,HRAS,MAG,MECP2,RYR2,SEPTIN11,SRCIN1,TBC1D24,TNR,VGF,WASF1	abi1b, agrn, apba1a, atrx, camk2a, capzb, cdk5, clasp2, ctnnd2b, dnm1l, eif4ebp2, si:ch211-236d3.4, git1, gnao1a, hrasb, mag, mecp2, ryr2a, sept8b, si:ch211-278a6.1, tbc1d24, tnr, vgf, wasf1	24
Paired-pulse facilitation of synapse	0.000587		1.452	APBA1,CAMK2A,STXBP5L,VDAC1,VDAC3	apba1a, camk2a, stxbp5l, vdac1, vdac3	5
MUTANTE_BDNF_KO34°C vs WT34°C
Neurological Disease
Diseases or Functions Annotation	p-value	Predicted Activation State	Activation z-score	Genes		n° Genes
Neuromuscular disease	1.19e-60		-1.732	A2M,ACADM,ACAT1,ACP1,ACTN1,AHCY,AIFM1,AK5,ALDH2,ALDH6A1,ALDOC,ANXA2,APOA4,ARPP19,ATG7,ATP1B1,ATP2B2,ATP5F1A,ATP5F1B,ATP5F1C,ATP5F1D,ATP5IF1,ATP5ME,ATP5MG,ATP5MJ,ATP5PB,ATP5PF,ATP5PO,ATP6V1A,ATP6V1B2,B2M,BASP1,C3,C7orf57,C9,CALR,CAMK2A,CAMK4,CAMKV,CANX,CAPNS1,CAPZB,CASQ2,CDH2,CDK5,CFB,CHGA,CIRBP,CKB,CLIP2,CNP,COX5A,COX5B,CP,CPLX2,CPT2,CSE1L,CTNNA2,CYC1,CYFIP2,DARS1,DBN1,DDX1,DLAT,DLD,DNM1,DNM1L,DP…	a2ml, acadm, acat1, acp1, actn1, ahcy, aifm1, ak5, aldh2.2, aldh6a1, aldocb, anxa2a, apoa4b.1, arpp19a, atg7, atp1b1a, atp2b2, atp5fa1, atp5f1b, atp5f1c, atp5f1d, atp5if1b, atp5meb, atp5l, atp5mj, atp5pb, atp5pf, atp5po, atp6v1ab, atp6v1b2, b2m, basp1, c3a.1, si:dkey-276j7.1, c9, calr, camk2a, camk4, camkv, canx, capns1b, capzb, casq2, cdh2, cdk5, bfb, chga, cirbpa, ckba, clip2, cnp, cox5aa, cox5…	235
Familial encephalopathy	9.28e-79		-1.091	A2M,AARS1,ABAT,ACADM,ACAT1,ACBD6,ACO2,ACP1,ACTN1,AHCY,AIFM1,ALDH2,ALDH6A1,ALDOC,ANXA11,AP2M1,AP3B2,APOA1,APOA4,ARPP19,ATG7,ATP1A1,ATP1B1,ATP2A3,ATP2B2,ATP5F1A,ATP5F1B,ATP5F1C,ATP5F1D,ATP5IF1,ATP5ME,ATP5MG,ATP5MJ,ATP5PB,ATP5PF,ATP5PO,ATP6V1A,ATP6V1B2,ATP8A2,B2M,BASP1,BICRA,C12orf57,C3,C7orf57,C9,CA13,CA4,CA8,CACNA2D2,CALR,CAMK2A,CAMK2G,CAMK4,CAMKV,CAPNS1,CASQ2,CCT5,CDH2,CDK5,CHCHD10,CIRBP,CKB,CLTC…	a2ml, aars1, abat, acadm, acat1, acbd6, aco2, acp1, actn1, ahcy, aifm1, aldh2.2, aldh6a1, aldocb, anxa11b, ap2m1b, ap3b2, apoa1, apoa4b.1, arpp19a, atg7, atp1a1b, atp1b1a, atp2a3, atp2b2, atp5fa1, atp5f1b, atp5f1c, atp5f1d, atp5if1b, atp5meb, atp5l, atp5mj, atp5pb, atp5pf, atp5po, atp6v1ab, atp6v1b2, atp8a2, b2m, basp1, bicra, grcc10, c3a.1, si:dkey-276j7.1, c9, ca2, ca4a, ca8, cacna2d2a, calr, c…	323
Disorder of basal ganglia	3.26e-56		-1.067	A2M,ACADM,ACAT1,ACP1,ACTN1,AHCY,AIFM1,ALDH2,ALDH6A1,ALDOC,ANXA2,APOA4,ARPP19,ATP1B1,ATP2B2,ATP5F1A,ATP5F1B,ATP5F1C,ATP5F1D,ATP5IF1,ATP5ME,ATP5MG,ATP5MJ,ATP5PB,ATP5PF,ATP5PO,ATP6V1A,ATP6V1B2,B2M,BASP1,C12orf57,C3,C7orf57,C9,CAMK2A,CAMK4,CAMKV,CAPNS1,CAPZB,CASQ2,CDH2,CDK5,CHGA,CIRBP,CKB,CNP,COX5A,COX5B,CP,CPLX2,CSE1L,CTNNA2,CYC1,CYFIP2,DBN1,DCTN1,DDX1,DPYSL3,EEF1A1,ENO2,EPHA4,ETFB,F3,FAM107A,FARSB,…	a2ml, acadm, acat1, acp1, actn1, ahcy, aifm1, aldh2.2, aldh6a1, aldocb, anxa2a, apoa4b.1, arpp19a, atp1b1a, atp2b2, atp5fa1, atp5f1b, atp5f1c, atp5f1d, atp5if1b, atp5meb, atp5l, atp5mj, atp5pb, atp5pf, atp5po, atp6v1ab, atp6v1b2, b2m, basp1, grcc10, c3a.1, si:dkey-276j7.1, c9, camk2a, camk4, camkv, capns1b, capzb, casq2, cdh2, cdk5, chga, cirbpa, ckba, cnp, cox5aa, cox5b1, cp, cplx2, cse1l, Ctnna…	199
Familial central nervous system disease	4.05e-79		-0.6	A2M,AARS1,ABAT,ACADM,ACAT1,ACBD6,ACO2,ACP1,ACTN1,AHCY,AIFM1,ALDH2,ALDH6A1,ALDOC,ANXA11,AP2M1,AP3B2,APOA1,APOA4,ARPP19,ATG7,ATP1A1,ATP1B1,ATP2A3,ATP2B2,ATP5F1A,ATP5F1B,ATP5F1C,ATP5F1D,ATP5IF1,ATP5ME,ATP5MG,ATP5MJ,ATP5PB,ATP5PF,ATP5PO,ATP6V1A,ATP6V1B2,ATP8A2,B2M,BASP1,BICRA,C12orf57,C3,C7orf57,C9,CA13,CA4,CA8,CACNA2D2,CALR,CAMK2A,CAMK2G,CAMK4,CAMKV,CAPNS1,CASQ2,CCT5,CDH2,CDK5,CHCHD10,CIRBP,CKB,CLTC…	a2ml, aars1, abat, acadm, acat1, acbd6, aco2, acp1, actn1, ahcy, aifm1, aldh2.2, aldh6a1, aldocb, anxa11b, ap2m1b, ap3b2, apoa1, apoa4b.1, arpp19a, atg7, atp1a1b, atp1b1a, atp2a3, atp2b2, atp5fa1, atp5f1b, atp5f1c, atp5f1d, atp5if1b, atp5meb, atp5l, atp5mj, atp5pb, atp5pf, atp5po, atp6v1ab, atp6v1b2, atp8a2, b2m, basp1, bicra, grcc10, c3a.1, si:dkey-276j7.1, c9, ca2, ca4a, ca8, cacna2d2a, calr, c…	330
Brain lesion	1.17e-13		-0.558	A2M,ABAT,ABCA1,ACAD8,ACAD9,ACADM,ACADS,ACADVL,ACAN,ACAT1,ACLY,ACOT7,ACOT9,ACTN1,ACTR1B,ACTR3B,ADD1,ADGRB3,AGAP3,AGRN,AHCY,AK5,AKR1B1,ALDH1A2,ALDH2,ALDH9A1,ALDOC,ALPL,AMPH,ANK2,ANP32E,ANXA11,ANXA2,ANXA5,AP2A1,AP2B1,AP2M1,AP3B2,APEX1,APOA1,APOA4,APPL2,ARHGAP29,ARHGAP4,ARHGDIA,ARID5B,ARPC2,ARPC5L,ATIC,ATP1A1,ATP1B2,ATP1B4,ATP2A3,ATP2B2,ATP5F1B,ATP5F1C,ATP5ME,ATP5PB,ATP6AP1,ATP6V1A,ATP6V1B2,ATP6V1C1,…	a2ml, abat, abca1b, acad8, acad9, acadm, acads, acadvl, acanb, acat1, aclya, acot7, acot9.1, actn1, actr1b, actr3b, add1, adgrb3, agap3, agrn, ahcy, ak5, akr1b1.2, aldh1a2, aldh2.2, aldh9a1a, aldocb, alpl, amph, ank2b, anp32e, anxa11b, anxa2a, anxa5b, ap2a1, ap2b1, ap2m1b, ap3b2, apex1, apoa1, apoa4b.1, appl2, arhgap29a, arhgap4b, arhgdia, arid5b, arpc2, arpc5lb, atic, atp1a1b, atp1b2b, atp1b4, a…	520
Nervous system neoplasm	2.02e-17		-0.293	A2M,ABAT,ABCA1,ACAD8,ACAD9,ACADM,ACADS,ACADVL,ACAN,ACAT1,ACLY,ACOT7,ACOT9,ACTN1,ACTR10,ACTR1B,ACTR3B,ADD1,ADGRB3,AGAP3,AGRN,AHCY,AK5,AKR1B1,ALDH1A2,ALDH2,ALDH9A1,ALDOA,ALDOC,ALPL,AMPH,ANK2,ANP32E,ANXA11,ANXA2,ANXA5,AP2A1,AP2B1,AP2M1,AP3B2,APEX1,APOA4,APPL2,ARHGAP29,ARHGAP4,ARHGDIA,ARID5B,ARPC2,ARPC5L,ATIC,ATP1A1,ATP1B1,ATP1B2,ATP1B4,ATP2A3,ATP2B2,ATP5F1B,ATP5F1C,ATP5ME,ATP5PB,ATP6AP1,ATP6V1A,ATP6…	a2ml, abat, abca1b, acad8, acad9, acadm, acads, acadvl, acanb, acat1, aclya, acot7, acot9.1, actn1, actr10, actr1b, actr3b, add1, adgrb3, agap3, agrn, ahcy, ak5, akr1b1.2, aldh1a2, aldh2.2, aldh9a1a, aldoab, aldocb, alpl, amph, ank2b, anp32e, anxa11b, anxa2a, anxa5b, ap2a1, ap2b1, ap2m1b, ap3b2, apex1, apoa4b.1, appl2, arhgap29a, arhgap4b, arhgdia, arid5b, arpc2, arpc5lb, atic, atp1a1b, atp1b1a, …	560
Central nervous system solid tumor	6.92e-17		-0.293	A2M,ABAT,ABCA1,ACAD8,ACAD9,ACADM,ACADS,ACADVL,ACAN,ACAT1,ACLY,ACOT7,ACOT9,ACTN1,ACTR10,ACTR1B,ACTR3B,ADD1,ADGRB3,AGAP3,AGRN,AHCY,AK5,AKR1B1,ALDH1A2,ALDH2,ALDH9A1,ALDOA,ALDOC,ALPL,AMPH,ANK2,ANP32E,ANXA11,ANXA2,ANXA5,AP2A1,AP2B1,AP2M1,AP3B2,APEX1,APOA4,APPL2,ARHGAP29,ARHGAP4,ARHGDIA,ARID5B,ARPC2,ARPC5L,ATIC,ATP1A1,ATP1B1,ATP1B2,ATP1B4,ATP2A3,ATP2B2,ATP5F1B,ATP5F1C,ATP5ME,ATP5PB,ATP6AP1,ATP6V1A,ATP6…	a2ml, abat, abca1b, acad8, acad9, acadm, acads, acadvl, acanb, acat1, aclya, acot7, acot9.1, actn1, actr10, actr1b, actr3b, add1, adgrb3, agap3, agrn, ahcy, ak5, akr1b1.2, aldh1a2, aldh2.2, aldh9a1a, aldoab, aldocb, alpl, amph, ank2b, anp32e, anxa11b, anxa2a, anxa5b, ap2a1, ap2b1, ap2m1b, ap3b2, apex1, apoa4b.1, appl2, arhgap29a, arhgap4b, arhgdia, arid5b, arpc2, arpc5lb, atic, atp1a1b, atp1b1a, …	553
Neurological signs	2.44e-47		-0.239	A2M,ACADM,ACAT1,ACP1,ACTN1,AHCY,AIFM1,ALDH2,ALDH6A1,ALDOC,APOA1,APOA4,ARPP19,ATP1B1,ATP2B2,ATP5F1A,ATP5F1B,ATP5F1C,ATP5F1D,ATP5IF1,ATP5ME,ATP5MG,ATP5MJ,ATP5PB,ATP5PF,ATP5PO,ATP6V1A,ATP6V1B2,B2M,BASP1,C3,C7orf57,C9,CAMK2A,CAMK4,CAMKV,CAPNS1,CASKIN1,CASQ2,CDH2,CDK5,CIRBP,CKB,CNP,COQ8A,COX5A,COX5B,CP,CPLX2,CTNNA2,CYC1,CYFIP2,DBN1,DDX1,DNM1,DPYSL3,ENO2,EPHA4,ERC1,ETFB,F3,FAM107A,FAM136A,FKBP4,FMR1,GA…	a2ml, acadm, acat1, acp1, actn1, ahcy, aifm1, aldh2.2, aldh6a1, aldocb, apoa1, apoa4b.1, arpp19a, atp1b1a, atp2b2, atp5fa1, atp5f1b, atp5f1c, atp5f1d, atp5if1b, atp5meb, atp5l, atp5mj, atp5pb, atp5pf, atp5po, atp6v1ab, atp6v1b2, b2m, basp1, c3a.1, si:dkey-276j7.1, c9, camk2a, camk4, camkv, capns1b, caskin1, casq2, cdh2, cdk5, cirbpa, ckba, cnp, coq8aa, cox5aa, cox5b1, cp, cplx2, Ctnna2, cyc1, cyf…	180
Glioma	7.42e-15		0.224	A2M,ABAT,ABCA1,ACAD8,ACAD9,ACADM,ACADS,ACADVL,ACAN,ACAT1,ACLY,ACOT7,ACOT9,ACTN1,ACTR1B,ACTR3B,ADD1,ADGRB3,AGAP3,AGRN,AHCY,AK5,AKR1B1,ALDH1A2,ALDH2,ALDH9A1,ALDOA,ALDOC,ALPL,AMPH,ANK2,ANP32E,ANXA11,ANXA2,ANXA5,AP2A1,AP2B1,AP2M1,AP3B2,APEX1,APOA4,APPL2,ARHGAP29,ARHGAP4,ARHGDIA,ARID5B,ARPC2,ARPC5L,ATIC,ATP1A1,ATP1B1,ATP1B2,ATP1B4,ATP2A3,ATP2B2,ATP5F1B,ATP5F1C,ATP5ME,ATP5PB,ATP6AP1,ATP6V1A,ATP6V1B2,AT…	a2ml, abat, abca1b, acad8, acad9, acadm, acads, acadvl, acanb, acat1, aclya, acot7, acot9.1, actn1, actr1b, actr3b, add1, adgrb3, agap3, agrn, ahcy, ak5, akr1b1.2, aldh1a2, aldh2.2, aldh9a1a, aldoab, aldocb, alpl, amph, ank2b, anp32e, anxa11b, anxa2a, anxa5b, ap2a1, ap2b1, ap2m1b, ap3b2, apex1, apoa4b.1, appl2, arhgap29a, arhgap4b, arhgdia, arid5b, arpc2, arpc5lb, atic, atp1a1b, atp1b1a, atp1b2b,…	532
Familial neurological disorder	1.22e-73		0.277	A2M,AARS1,ABAT,ACADM,ACAT1,ACBD6,ACO2,ACP1,ACTN1,AGRN,AHCY,AIFM1,ALDH2,ALDH6A1,ALDOC,ANXA11,AP2M1,AP3B2,APOA1,APOA4,ARPP19,ATG7,ATP1A1,ATP1B1,ATP2A3,ATP2B2,ATP5F1A,ATP5F1B,ATP5F1C,ATP5F1D,ATP5IF1,ATP5ME,ATP5MG,ATP5MJ,ATP5PB,ATP5PF,ATP5PO,ATP6V1A,ATP6V1B2,ATP8A2,B2M,BASP1,BICRA,C12orf57,C3,C7orf57,C9,CA13,CA4,CA8,CACNA2D2,CALR,CAMK2A,CAMK2G,CAMK4,CAMKV,CANX,CAPNS1,CASQ2,CCT5,CD59,CDH2,CDK5,CHCHD10…	a2ml, aars1, abat, acadm, acat1, acbd6, aco2, acp1, actn1, agrn, ahcy, aifm1, aldh2.2, aldh6a1, aldocb, anxa11b, ap2m1b, ap3b2, apoa1, apoa4b.1, arpp19a, atg7, atp1a1b, atp1b1a, atp2a3, atp2b2, atp5fa1, atp5f1b, atp5f1c, atp5f1d, atp5if1b, atp5meb, atp5l, atp5mj, atp5pb, atp5pf, atp5po, atp6v1ab, atp6v1b2, atp8a2, b2m, basp1, bicra, grcc10, c3a.1, si:dkey-276j7.1, c9, ca2, ca4a, ca8, cacna2d2a, c…	358
Cognitive impairment	1.4e-20		0.356	AARS1,ACBD6,AHSA1,ALDH4A1,AMPH,ANK2,AP2M1,APOA1,ATP1A1,ATP6V1A,ATP6V1B2,ATP8A2,ATXN2L,BCKDHA,BICRA,C12orf57,C3,CA13,CA4,CA8,CAMK2A,CAMK2G,CASKIN1,CKB,CLTC,CNP,COPB1,COQ5,COQ8A,CPLX2,CRH,CRMP1,CSNK2A3,CSNK2B,CTBP1,CTNNA2,CYFIP2,DCAF17,DCC,DDOST,DLD,DLG4,DNM1,DYNC1H1,EEF1B2,EEF1D,EIF2S3,ERC1,FKBP1A,FMR1,GABBR2,GABRB2,GAL,GATAD2B,GDI1,GLS,GNAO1,GNB1,GPC1,GRN,GSK3B,HCFC1,HDLBP,HERC1,HEXB,HK1,HNRNPH1,…	aars1, acbd6, ahsa1b, aldh4a1, amph, ank2b, ap2m1b, apoa1, atp1a1b, atp6v1ab, atp6v1b2, atp8a2, atxn2l, bckdha, bicra, grcc10, c3a.1, ca2, ca4a, ca8, camk2a, camk2g2, caskin1, ckba, cltca, cnp, copb1, coq5, coq8aa, cplx2, crhb, crmp1, zgc:86598, csnk2b, zgc:136929, Ctnna2, cyfip2, dcaf17, dcc, ddost, dldh, dlg4a, dnm1b, dync1h1, eef1b2, eef1db, eif2s3, erc1a, fkbp1ab, fmr1, gabbr2, gabrb2a, gal, …	138
Progressive motor neuropathy	2.37e-10		0.42	ABAT,ACTC1,AIFM1,AK5,ANXA11,ANXA2,ANXA5,ATG7,C3,CAPZB,CCT2,CHCHD10,CHGA,CNP,COL1A2,CSE1L,DBI,DCTN1,DPYSL3,DYNC1H1,EEF1A1,ENO2,EWSR1,FARSB,FUBP1,FUS,GABBR2,GABRB2,GAL,GAP43,GFAP,GIGYF2,GOT2,GRN,GSK3B,GSN,GSTP1,HPRT1,HSD17B4,HSPA5,KCNC3,LDHB,MAOB,MAP2K1,MAPK1,MBP,MCAM,MCU,MDH1,MIF,MMUT,MT-CO2,NDUFS4,NDUFV2,PAK1,PFDN1,PFKP,PRKRA,PRPH,PSAP,PTGES3,PVALB,RBFOX1,RPL13A,RPL3,RPL31,RPS4X,RTN1,RTN4,S100A4,…	abat, actc1b, aifm1, ak5, anxa11b, anxa2a, anxa5b, atg7, c3a.1, capzb, cct2, chchd10, chga, cnp, col1a2, cse1l, dbi, dctn1b, dpysl3, dync1h1, eef1a1a, eno2, ewsr1a, farsb, fubp1, fus, gabbr2, gabrb2a, gal, gap43, gfap, gigyf2, got2b, grna, gsk3ba, gsna, gstp2, hprt1, hsd17b4, hspa5, kcnc3a, ldhba, mao, map2k1, mapk1, mbpb, mcama, mcu, mdh1aa, mif, mut, mt-co2, ndufs4, ndufv2, pak1, pfdn1, pfkpa, …	88
Progressive encephalopathy	2.33e-35		0.69	A2M,AARS1,ABAT,ABCA1,ACLY,ACTC1,AGRN,AIFM1,ALDH2,AMPH,ANP32A,ANXA11,ANXA2,ANXA5,APOA1,APOA4,ATP1A1,ATP1B1,ATP5F1A,ATP5PB,BIN1,C3,C9,CAMK2A,CAMKV,CANX,CAPZB,CCT2,CDK5,CFB,CHCHD10,CHGA,CHL1,CNP,COL1A2,CRH,CSE1L,CSTB,CTNNA2,CTSD,DBI,DCTN1,DECR1,DNM1L,DPYSL3,DYNC1H1,EEF1A1,EEF1G,EEF2,EIF2S1,ENO2,EPHA4,EPRS1,EWSR1,F3,FARSB,FH,FUBP1,FUS,GABBR2,GABRB2,GAP43,GAPDH,GAPVD1,GFAP,GIGYF2,GOT2,GRIA2,GRN,GSK3B,…	a2ml, aars1, abat, abca1b, aclya, actc1b, agrn, aifm1, aldh2.2, amph, anp32a, anxa11b, anxa2a, anxa5b, apoa1, apoa4b.1, atp1a1b, atp1b1a, atp5fa1, atp5pb, bin1a, c3a.1, c9, camk2a, camkv, canx, capzb, cct2, cdk5, bfb, chchd10, chga, chl1b, cnp, col1a2, crhb, cse1l, cst14a.2, Ctnna2, ctsd, dbi, dctn1b, decr1, dnm1l, dpysl3, dync1h1, eef1a1a, eef1g, eef2b, eif2s1b, eno2, epha4a, eprs1, ewsr1a, f3a,…	174
Progressive neurological disorder	2.38e-32		0.708	A2M,AARS1,ABAT,ABCA1,ACLY,ACTC1,AGRN,AIFM1,AK5,ALDH2,AMPH,ANP32A,ANXA11,ANXA2,ANXA5,APOA1,APOA4,ATG7,ATIC,ATP1A1,ATP1B1,ATP5F1A,ATP5PB,BIN1,C3,C9,CAMK2A,CAMKV,CANX,CAPZB,CCT2,CDK5,CFB,CHCHD10,CHGA,CHL1,CNP,COL1A2,CRH,CSE1L,CSTB,CTNNA2,CTSD,DBI,DCTN1,DECR1,DNM1L,DPYSL3,DYNC1H1,EEF1A1,EEF1G,EEF2,EIF2S1,ENO2,EPHA4,EPRS1,EWSR1,F3,FARSB,FH,FUBP1,FUS,GABBR2,GABRB2,GAL,GAP43,GAPDH,GAPVD1,GFAP,GIGYF2,GLS…	a2ml, aars1, abat, abca1b, aclya, actc1b, agrn, aifm1, ak5, aldh2.2, amph, anp32a, anxa11b, anxa2a, anxa5b, apoa1, apoa4b.1, atg7, atic, atp1a1b, atp1b1a, atp5fa1, atp5pb, bin1a, c3a.1, c9, camk2a, camkv, canx, capzb, cct2, cdk5, bfb, chchd10, chga, chl1b, cnp, col1a2, crhb, cse1l, cst14a.2, Ctnna2, ctsd, dbi, dctn1b, decr1, dnm1l, dpysl3, dync1h1, eef1a1a, eef1g, eef2b, eif2s1b, eno2, epha4a, ep…	187
Epilepsy or neurodevelopmental disorder	1.01e-19		0.728	AARS1,ABAT,AGRN,ANK2,AP2M1,AP3B2,ARID5B,ATP6V1A,BAG3,C3,CA13,CA4,CACNA2D2,CDH2,CDK5,CLTC,CNTN2,CPLX1,CRH,CSNK2B,CSTB,CTNNA2,CTNND2,CYFIP2,DCC,DMXL2,DNM1,DYNC1H1,EIF4A3,ELAVL3,FKBP1A,GABBR2,GABRB2,GAL,GFAP,GLS,GNAO1,GNB1,GOT2,GRIA2,GSK3B,HAS1,HERC1,HK1,HOMER1,HSP90AB1,HSP90B1,HSPA8,KATNAL2,KCNC3,KRAS,L1CAM,LGALS3BP,LGI1,LMNB2,LNPK,MADD,MAP2K1,MAPK1,MAPK10,MDH1,MDH2,MECP2,NAMPT,NAPB,NECAP1,NEDD4L,N…	aars1, abat, agrn, ank2b, ap2m1b, ap3b2, arid5b, atp6v1ab, bag3, c3a.1, ca2, ca4a, cacna2d2a, cdh2, cdk5, cltca, cntn2, cplx2, crhb, csnk2b, cst14a.2, Ctnna2, ctnnd2b, cyfip2, dcc, dmxl2, dnm1b, dync1h1, eif4a3, elavl3, fkbp1ab, gabbr2, gabrb2a, gal, gfap, glsa, gnao1a, gnb1a, got2b, gria2b, gsk3ba, has1, herc1, hk1, homer1b, hsp90ab1, hsp90b1, hspa8, katnal2, kcnc3a, kras, l1camb, lgals3bp.2, lg…	125
Epilepsy	1.03e-15		0.728	AARS1,ABAT,AP3B2,ARID5B,ATP6V1A,BAG3,C3,CA13,CA4,CACNA2D2,CNTN2,CPLX1,CRH,CSTB,CYFIP2,DMXL2,DNM1,EIF4A3,ELAVL3,FKBP1A,GABBR2,GABRB2,GAL,GFAP,GLS,GNAO1,GOT2,GSK3B,HAS1,HOMER1,HSP90AB1,HSP90B1,HSPA8,KCNC3,L1CAM,LGI1,LMNB2,LNPK,MAPK10,MDH1,MDH2,MECP2,NAMPT,NAPB,NECAP1,NEDD4L,NRXN2,NSF,PDYN,PLPBP,PNPO,PPP1CA,PPP3CA,RAPGEF2,RBFOX1,SCG2,SLC25A12,SLC25A22,SLC2A1,SLC6A1,SLC6A13,SMC1A,SPTAN1,STK39,STRAP,S…	aars1, abat, ap3b2, arid5b, atp6v1ab, bag3, c3a.1, ca2, ca4a, cacna2d2a, cntn2, cplx2, crhb, cst14a.2, cyfip2, dmxl2, dnm1b, eif4a3, elavl3, fkbp1ab, gabbr2, gabrb2a, gal, gfap, glsa, gnao1a, got2b, gsk3ba, has1, homer1b, hsp90ab1, hsp90b1, hspa8, kcnc3a, l1camb, lgi1a, lmnb2, lnpk, mapk10, mdh1aa, mdh2, mecp2, nampt1, napba, necap1, nedd4l, nrxn2b, nsfa, pdyn, plpbp, pnpo, ppp1caa, ppp3ca, rapge…	76
Cell death of brain cells	2.3e-09		1.667	A2M,AIFM1,ANP32A,ATG7,C9,CACNA2D2,CAMK2A,CAPNS1,CAT,CDK5,CHL1,CTSD,DLG4,DNM1L,FUS,GAL,GAPDH,GNAO1,GRIA2,GRID2,GRN,GSK3B,HSPA5,HSPD1,ITSN1,MADD,MAP2K1,MAPK10,MECP2,MIF,NPTX1,P4HB,PA2G4,PAK1,SLC25A12,SLC2A1,SOD1,STXBP1,TCP1,UBE2L3,UCHL1,YWHAB	a2ml, aifm1, anp32a, atg7, c9, cacna2d2a, camk2a, capns1b, cat, cdk5, chl1b, ctsd, dlg4a, dnm1l, fus, gal, gapdh, gnao1a, gria2b, grid2, grna, gsk3ba, hspa5, hspd1, itsn1, madd, map2k1, mapk10, mecp2, mif, nptx1l, p4hb, pa2g4a, pak1, slc25a12, slc2a1a, sod1, stxbp1a, tcp1, ube2l3b, uchl1, ywhaba	42
Abnormality of cerebral cortex	2.01e-10	Increased	2.092	ABCA1,ATG7,ATP2B2,ATP6V1B2,C3,CAMK2A,CDK5,CHL1,CKB,CP,CRMP1,CTNNA2,DBN1,EPHA4,FMR1,GAL,GAP43,GFAP,GJA1,GRIA2,GSK3B,L1CAM,LAMC1,LANCL1,LLGL1,LMNB2,MAP2,MDK,MECP2,NAMPT,NCAM1,NDEL1,OGT,PAFAH1B1,PHB1,PHB2,SOD1,SOD2,SYN1,TLR3,TNR,VAMP2	abca1b, atg7, atp2b2, atp6v1b2, c3a.1, camk2a, cdk5, chl1b, ckba, cp, crmp1, Ctnna2, dbn1, epha4a, fmr1, gal, gap43, gfap, gja1, gria2b, gsk3ba, l1camb, lamc1, lancl1, llgl1, lmnb2, map2, mdka, mecp2, nampt1, ncam1a, ndel1a, ogt.1, pafah1b1a, phb, phb2a, sod1, sod2, syn1, tlr3, tnr, vamp2	42
Tonic-clonic seizure	9.81e-12	Increased	2.138	AARS1,AP3B2,CA13,CA4,CACNA2D2,CPLX1,CYFIP2,DMXL2,DNM1,FMR1,GABBR2,GABRB2,GLS,GNAO1,GOT2,GRIA2,LGI1,MDH2,NAPB,NECAP1,NRXN2,SLC25A12,SLC25A22,SLC2A1,SMC1A,SNAP91,SPTAN1,STXBP1,SYN1,SYN2,TBC1D24,UBA5	aars1, ap3b2, ca2, ca4a, cacna2d2a, cplx2, cyfip2, dmxl2, dnm1b, fmr1, gabbr2, gabrb2a, glsa, gnao1a, got2b, gria2b, lgi1a, mdh2, napba, necap1, nrxn2b, slc25a12, slc25a22a, slc2a1a, smc1al, snap91a, sptan1, stxbp1a, syn1, syn2b, tbc1d24, uba5	32
Convulsion	9.95e-13	Increased	2.164	AARS1,AP3B2,CA13,CA4,CACNA2D2,CPLX1,CYFIP2,DMXL2,DNM1,FMR1,GABBR2,GABRB2,GAL,GLS,GNAO1,GOT2,GRIA2,HSD17B4,LGI1,MAPK10,MDH2,NAPB,NECAP1,NRXN2,SLC25A12,SLC25A22,SLC2A1,SMC1A,SNAP91,SPTAN1,STXBP1,SYN1,SYN2,TBC1D24,UBA5	aars1, ap3b2, ca2, ca4a, cacna2d2a, cplx2, cyfip2, dmxl2, dnm1b, fmr1, gabbr2, gabrb2a, gal, glsa, gnao1a, got2b, gria2b, hsd17b4, lgi1a, mapk10, mdh2, napba, necap1, nrxn2b, slc25a12, slc25a22a, slc2a1a, smc1al, snap91a, sptan1, stxbp1a, syn1, syn2b, tbc1d24, uba5	35
Degeneration of nervous system	1.2e-09	Increased	2.266	ABCA1,AIFM1,ATG7,ATP1B1,ATP1B2,C3,CACNA2D2,CHGA,CNP,COQ8A,CP,CTSD,DCTN2,DNM1L,DPYSL3,DYNC1H1,GABRB2,GET3,GFAP,GNB1,GPHN,GPX1,GPX4,GRIA2,GRID2,GRN,GSK3B,HEXB,HSD17B4,LAMC1,LRP1,MAG,MAP2K1,NCAM1,NDUFS4,NPC2,OGT,PDYN,PITPNA,PLG,PROM1,PRPH,PSAP,SEPTIN5,SLC7A8,SOD1,SOD2,SPTAN1,STMN1,STXBP1,UCHL1,VPS35	abca1b, aifm1, atg7, atp1b1a, atp1b2b, c3a.1, cacna2d2a, chga, cnp, coq8aa, cp, ctsd, dctn2, dnm1l, dpysl3, dync1h1, gabrb2a, get3, gfap, gnb1a, gphnb, gpx1a, gpx4b, gria2b, grid2, grna, gsk3ba, hexb, hsd17b4, lamc1, lrp1ab, mag, map2k1, ncam1a, ndufs4, npc2, ogt.1, pdyn, pitpnab, plg, prom1a, prph, psap, sept5a, slc7a8a, sod1, sod2, sptan1, stmn1b, stxbp1a, uchl1, vps35	52
Neurodegeneration	4.26e-11	Increased	2.454	ABCA1,AIFM1,ATG7,ATP1B1,ATP1B2,C3,CACNA2D2,CHGA,CNP,COQ8A,CP,CTSD,DCTN2,DNM1L,DPYSL3,DYNC1H1,GABRB2,GAPDH,GET3,GFAP,GNB1,GPHN,GPX1,GPX4,GRIA2,GRID2,GRN,GSK3B,HEXB,HIBCH,HPRT1,HSD17B4,LAMC1,LANCL1,LGI1,LRP1,MAG,MAP2K1,NCAM1,NDUFS4,NPC2,OGT,PDYN,PITPNA,PLG,PROM1,PRPH,PSAP,SEPTIN5,SLC7A8,SOD1,SOD2,SPTAN1,STMN1,STXBP1,STXBP5L,UCHL1,VPS35	abca1b, aifm1, atg7, atp1b1a, atp1b2b, c3a.1, cacna2d2a, chga, cnp, coq8aa, cp, ctsd, dctn2, dnm1l, dpysl3, dync1h1, gabrb2a, gapdh, get3, gfap, gnb1a, gphnb, gpx1a, gpx4b, gria2b, grid2, grna, gsk3ba, hexb, hibch, hprt1, hsd17b4, lamc1, lancl1, lgi1a, lrp1ab, mag, map2k1, ncam1a, ndufs4, npc2, ogt.1, pdyn, pitpnab, plg, prom1a, prph, psap, sept5a, slc7a8a, sod1, sod2, sptan1, stmn1b, stxbp1a, st…	58
Motor dysfunction or movement disorder	1.92e-70	Increased	2.466	A2M,ABCA1,ACADM,ACAT1,ACP1,ACTN1,ADH5,AGL,AGRN,AHCY,AIFM1,ALDH2,ALDH6A1,ALDOC,ANXA2,APOA4,ARPP19,ATG7,ATP1B1,ATP1B2,ATP2A3,ATP2B2,ATP5F1A,ATP5F1B,ATP5F1C,ATP5F1D,ATP5IF1,ATP5ME,ATP5MG,ATP5MJ,ATP5PB,ATP5PF,ATP5PO,ATP6V1A,ATP6V1B2,ATP8A2,B2M,BASP1,C3,C7orf57,C9,CA13,CA4,CA8,CACNA2D2,CAMK2A,CAMK4,CAMKV,CANX,CAPNS1,CAPZB,CASKIN1,CASQ2,CDH2,CDK5,CHGA,CIRBP,CKB,CNP,CNTN2,COQ8A,COX5A,COX5B,CP,CPE,CPLX1,…	a2ml, abca1b, acadm, acat1, acp1, actn1, adh5, agla, agrn, ahcy, aifm1, aldh2.2, aldh6a1, aldocb, anxa2a, apoa4b.1, arpp19a, atg7, atp1b1a, atp1b2b, atp2a3, atp2b2, atp5fa1, atp5f1b, atp5f1c, atp5f1d, atp5if1b, atp5meb, atp5l, atp5mj, atp5pb, atp5pf, atp5po, atp6v1ab, atp6v1b2, atp8a2, b2m, basp1, c3a.1, si:dkey-276j7.1, c9, ca2, ca4a, ca8, cacna2d2a, camk2a, camk4, camkv, canx, capns1b, capzb, c…	271
Congenital encephalopathy	1.04e-11	Increased	2.491	ACADM,AIFM1,APOA4,BICRA,C12orf57,CA8,CACNA2D2,CALR,CDH2,CDK5,CNN3,CP,CSNK2B,CSTB,CTNNA2,CTSD,DCC,DLD,DNM1L,DPYSL5,DYNC1H1,EIF2S3,ERC1,FKBP1A,FLOT2,FMR1,GABBR2,GCDH,GFAP,GPC1,HCFC1,HERC1,HK1,HNRNPK,IGBP1,KRAS,L1CAM,LAMC1,LGALS3BP,LNPK,MADD,MAP4K4,MAPK10,MECP2,NEDD4L,NUAK2,OPA1,PAFAH1B1,PAK1,PCLO,PDHA1,PDHB,PHGDH,PI4KA,PITPNM3,PNPO,PPP1CB,PPP3CA,PRKACA,PSAP,PSMB2,RAB18,RALA,RAPGEF2,RTN4,SARS1,SERPI…	acadm, aifm1, apoa4b.1, bicra, grcc10, ca8, cacna2d2a, calr, cdh2, cdk5, cnn3a, cp, csnk2b, cst14a.2, Ctnna2, ctsd, dcc, dldh, dnm1l, dpysl5b, dync1h1, eif2s3, erc1a, fkbp1ab, flot2b, fmr1, gabbr2, gcdhb, gfap, gpc1b, hcfc1b, herc1, hk1, hnrnpk, igbp1, kras, l1camb, lamc1, lgals3bp.2, lnpk, madd, map4k4, mapk10, mecp2, nedd4l, nuak2, opa1, pafah1b1a, pak1, pcloa, pdha1a, pdhb, phgdh, pi4kaa, plrd…	82
Tremor	7.33e-10	Increased	2.611	ATG7,ATP1B2,CA13,CA4,CAMK4,CNTN2,CPE,DECR1,FKBP1A,FUS,GABRB2,GNAO1,GRIA2,HEXB,HSD17B4,HSPA5,KCNC3,LRP1,MAG,MAOB,MECP2,NDUFS4,NPC2,PITPNA,PPP3CA,PPP3CC,PSAP,RAPGEF2,SLC6A1,SOD1,SOD2	atg7, atp1b2b, ca2, ca4a, camk4, cntn2, cpe, decr1, fkbp1ab, fus, gabrb2a, gnao1a, gria2b, hexb, hsd17b4, hspa5, kcnc3a, lrp1ab, mag, mao, mecp2, ndufs4, npc2, pitpnab, ppp3ca, ppp3cca, psap, rapgef2, slc6a1a, sod1, sod2	31
Ataxia	4.82e-12	Increased	2.637	ADH5,AIFM1,ATG7,ATP2A3,ATP2B2,ATP8A2,CA8,CACNA2D2,CAMK4,CANX,COQ8A,CPLX1,CSTB,CTBP1,CTSD,DYNC1H1,EEF2,ENO2,F3,GLS,GNB1,GNG13,GRID2,HARS1,HEXB,HSD17B4,HSPA5,KCNC3,KPNB1,MECP2,MT-ATP6,NAPB,NCAM1,NDUFS4,NHSL2,NPC2,OPA1,PDYN,PITPNA,PLEKHG4,PRDX3,PSAP,RTN4IP1,SARS1,SDHA,SEPTIN11,SLC6A1,SOD2,SPTAN1,STXBP1,UBA5,VAMP1	adh5, aifm1, atg7, atp2a3, atp2b2, atp8a2, ca8, cacna2d2a, camk4, canx, coq8aa, cplx2, cst14a.2, zgc:136929, ctsd, dync1h1, eef2b, eno2, f3a, glsa, gnb1a, gng13b, grid2, hars, hexb, hsd17b4, hspa5, kcnc3a, kpnb1, mecp2, mt-atp6, napba, ncam1a, ndufs4, nhsl2, npc2, opa1, pdyn, pitpnab, plekhg4, prdx3, psap, rtn4ip1, sars1, sdha, sept8b, slc6a1a, sod2, sptan1, stxbp1a, uba5, vamp1b	52
Early-onset encephalopathy	1.88e-21	Increased	2.645	AARS1,ABAT,ACADM,AIFM1,AP3B2,APOA4,ATP6V1A,BICRA,C12orf57,CA13,CA4,CA8,CACNA2D2,CALR,CDH2,CDK5,CNN3,CP,CPLX1,CSNK2B,CSTB,CTNNA2,CTSD,CYFIP2,DCC,DLD,DMXL2,DNM1,DNM1L,DPYSL5,DYNC1H1,EIF2S3,ERC1,FKBP1A,FLOT2,FMR1,FUS,GABBR2,GABRB2,GCDH,GFAP,GLS,GNAO1,GOT2,GPC1,HCFC1,HERC1,HK1,HNRNPK,HSD17B4,HSP90AA1,HSP90AB1,HSP90B1,IGBP1,KARS1,KRAS,L1CAM,LAMC1,LGALS3BP,LNPK,MADD,MAP4K4,MAPK10,MDH2,MECP2,NAPB,NECAP1…	aars1, abat, acadm, aifm1, ap3b2, apoa4b.1, atp6v1ab, bicra, grcc10, ca2, ca4a, ca8, cacna2d2a, calr, cdh2, cdk5, cnn3a, cp, cplx2, csnk2b, cst14a.2, Ctnna2, ctsd, cyfip2, dcc, dldh, dmxl2, dnm1b, dnm1l, dpysl5b, dync1h1, eif2s3, erc1a, fkbp1ab, flot2b, fmr1, fus, gabbr2, gabrb2a, gcdhb, gfap, glsa, gnao1a, got2b, gpc1b, hcfc1b, herc1, hk1, hnrnpk, hsd17b4, hsp90aa1.2, hsp90ab1, hsp90b1, igbp1, k…	118
Early-onset neurological disorder	2.98e-20	Increased	2.645	AARS1,ABAT,ACADM,AIFM1,AP3B2,APOA4,ATP6V1A,ATP6V1B2,BICRA,C12orf57,CA13,CA4,CA8,CACNA2D2,CALR,CDH2,CDK5,CNN3,CP,CPLX1,CSNK2B,CSTB,CTNNA2,CTSD,CYFIP2,DCC,DLD,DMXL2,DNM1,DNM1L,DPYSL5,DYNC1H1,EIF2S3,ERC1,FKBP1A,FLOT2,FMR1,FUS,GABBR2,GABRB2,GCDH,GFAP,GLS,GNAO1,GOT2,GPC1,HCFC1,HERC1,HK1,HNRNPK,HSD17B4,HSP90AA1,HSP90AB1,HSP90B1,IGBP1,KARS1,KRAS,L1CAM,LAMC1,LGALS3BP,LNPK,MADD,MAP4K4,MAPK10,MDH2,MECP2,NA…	aars1, abat, acadm, aifm1, ap3b2, apoa4b.1, atp6v1ab, atp6v1b2, bicra, grcc10, ca2, ca4a, ca8, cacna2d2a, calr, cdh2, cdk5, cnn3a, cp, cplx2, csnk2b, cst14a.2, Ctnna2, ctsd, cyfip2, dcc, dldh, dmxl2, dnm1b, dnm1l, dpysl5b, dync1h1, eif2s3, erc1a, fkbp1ab, flot2b, fmr1, fus, gabbr2, gabrb2a, gcdhb, gfap, glsa, gnao1a, got2b, gpc1b, hcfc1b, herc1, hk1, hnrnpk, hsd17b4, hsp90aa1.2, hsp90ab1, hsp90b1…	121
Movement Disorders	5.98e-71	Increased	2.646	A2M,ABCA1,ACADM,ACAT1,ACP1,ACTN1,ADH5,AGL,AGRN,AHCY,AIFM1,ALDH2,ALDH6A1,ALDOC,ANXA2,APOA4,ARPP19,ATG7,ATP1B1,ATP1B2,ATP2A3,ATP2B2,ATP5F1A,ATP5F1B,ATP5F1C,ATP5F1D,ATP5IF1,ATP5ME,ATP5MG,ATP5MJ,ATP5PB,ATP5PF,ATP5PO,ATP6V1A,ATP6V1B2,ATP8A2,B2M,BASP1,C3,C7orf57,C9,CA13,CA4,CA8,CACNA2D2,CAMK2A,CAMK4,CAMKV,CANX,CAPNS1,CAPZB,CASKIN1,CASQ2,CDH2,CDK5,CHGA,CIRBP,CKB,CNP,CNTN2,COQ8A,COX5A,COX5B,CP,CPE,CPLX1,…	a2ml, abca1b, acadm, acat1, acp1, actn1, adh5, agla, agrn, ahcy, aifm1, aldh2.2, aldh6a1, aldocb, anxa2a, apoa4b.1, arpp19a, atg7, atp1b1a, atp1b2b, atp2a3, atp2b2, atp5fa1, atp5f1b, atp5f1c, atp5f1d, atp5if1b, atp5meb, atp5l, atp5mj, atp5pb, atp5pf, atp5po, atp6v1ab, atp6v1b2, atp8a2, b2m, basp1, c3a.1, si:dkey-276j7.1, c9, ca2, ca4a, ca8, cacna2d2a, camk2a, camk4, camkv, canx, capns1b, capzb, c…	270
Congenital neurological disorder	8.41e-13	Increased	2.727	ABAT,ACADM,AGRN,AIFM1,APOA1,APOA4,ATP6V1B2,BICRA,C12orf57,CA4,CA8,CACNA2D2,CALR,CDH2,CDK5,CLTC,CNN3,CP,CSNK2B,CSTB,CTNNA2,CTSD,DCC,DLD,DNM1L,DPYSL5,DYNC1H1,EIF2S3,ERC1,EXOC4,FKBP1A,FLOT2,FMR1,GABBR2,GCDH,GFAP,GFPT1,GPC1,GPI,GRN,GSN,HADHA,HADHB,HCFC1,HERC1,HEXB,HK1,HNRNPK,HPRT1,HSD17B4,IARS2,IGBP1,KARS1,KRAS,L1CAM,LAMC1,LGALS3BP,LNPK,MADD,MAP2K1,MAP4K4,MAPK1,MAPK10,MECP2,MT-ATP6,NDUFS2,NEDD4L,NUAK…	abat, acadm, agrn, aifm1, apoa1, apoa4b.1, atp6v1b2, bicra, grcc10, ca4a, ca8, cacna2d2a, calr, cdh2, cdk5, cltca, cnn3a, cp, csnk2b, cst14a.2, Ctnna2, ctsd, dcc, dldh, dnm1l, dpysl5b, dync1h1, eif2s3, erc1a, exoc4, fkbp1ab, flot2b, fmr1, gabbr2, gcdhb, gfap, gfpt1, gpc1b, gpib, grna, gsna, hadhaa, hadhb, hcfc1b, herc1, hexb, hk1, hnrnpk, hprt1, hsd17b4, iars2, igbp1, kars1, kras, l1camb, lamc1, …	112
Generalized seizures	1.22e-13	Increased	3.047	AARS1,ABAT,AMPH,AP3B2,CA13,CA4,CACNA2D2,CPLX1,CTSD,CYFIP2,DMXL2,DNM1,FMR1,GABBR2,GABRB2,GAL,GLS,GNAO1,GOT2,GRIA2,LGI1,MDH2,NAPB,NECAP1,NRXN2,PSAP,SLC25A12,SLC25A22,SLC2A1,SMC1A,SNAP91,SPTAN1,STXBP1,SYN1,SYN2,TBC1D24,UBA5	aars1, abat, amph, ap3b2, ca2, ca4a, cacna2d2a, cplx2, ctsd, cyfip2, dmxl2, dnm1b, fmr1, gabbr2, gabrb2a, gal, glsa, gnao1a, got2b, gria2b, lgi1a, mdh2, napba, necap1, nrxn2b, psap, slc25a12, slc25a22a, slc2a1a, smc1al, snap91a, sptan1, stxbp1a, syn1, syn2b, tbc1d24, uba5	37
Seizures	7.81e-23	Increased	3.702	AARS1,ABAT,ALPL,AMPH,AP2M1,AP3B2,ARID5B,ATG7,ATP1A1,ATP6V1A,ATP6V1B2,BAG3,C12orf57,C3,CA13,CA4,CACNA2D2,CDK5,CKB,CNTN2,COQ8A,CPLX1,CRH,CSNK2B,CSTB,CTSD,CYFIP2,DMXL2,DNM1,EIF4A3,ELAVL3,ELAVL4,FKBP1A,FMR1,GABBR2,GABRB2,GAL,GAP43,GDI1,GFAP,GLS,GNA11,GNAO1,GOT2,GRIA2,HAS1,HEXB,HOMER1,HSD17B4,HSPA8,IMPA1,KCNC3,LGI1,LMNB2,MAPK10,MDH2,MECP2,MPC1,NAMPT,NAPB,NCAM1,NDUFS4,NECAP1,NPY,NRXN2,PAK1,PDYN,PITPNA,…	aars1, abat, alpl, amph, ap2m1b, ap3b2, arid5b, atg7, atp1a1b, atp6v1ab, atp6v1b2, bag3, grcc10, c3a.1, ca2, ca4a, cacna2d2a, cdk5, ckba, cntn2, coq8aa, cplx2, crhb, csnk2b, cst14a.2, ctsd, cyfip2, dmxl2, dnm1b, eif4a3, elavl3, elavl4, fkbp1ab, fmr1, gabbr2, gabrb2a, gal, gap43, gdi1, gfap, glsa, gna11b, gnao1a, got2b, gria2b, has1, hexb, homer1b, hsd17b4, hspa8, impa1, kcnc3a, lgi1a, lmnb2, mapk…	97
Seizure disorder	6.99e-25	Increased	3.708	AARS1,ABAT,ALPL,AMPH,AP2M1,AP3B2,ARID5B,ATG7,ATP1A1,ATP6V1A,ATP6V1B2,BAG3,C12orf57,C3,CA13,CA4,CACNA2D2,CDK5,CKB,CNTN2,COQ8A,CPLX1,CRH,CSNK2B,CSTB,CTSD,CYFIP2,DMXL2,DNM1,EIF4A3,ELAVL3,ELAVL4,FKBP1A,FMR1,GABBR2,GABRB2,GAL,GAP43,GDI1,GFAP,GLS,GNA11,GNAO1,GOT2,GRIA2,GSK3B,HAS1,HEXB,HOMER1,HSD17B4,HSP90AB1,HSP90B1,HSPA8,IMPA1,KCNC3,L1CAM,LGI1,LMNB2,LNPK,MAPK10,MDH1,MDH2,MECP2,MPC1,NAMPT,NAPB,NCAM1,ND…	aars1, abat, alpl, amph, ap2m1b, ap3b2, arid5b, atg7, atp1a1b, atp6v1ab, atp6v1b2, bag3, grcc10, c3a.1, ca2, ca4a, cacna2d2a, cdk5, ckba, cntn2, coq8aa, cplx2, crhb, csnk2b, cst14a.2, ctsd, cyfip2, dmxl2, dnm1b, eif4a3, elavl3, elavl4, fkbp1ab, fmr1, gabbr2, gabrb2a, gal, gap43, gdi1, gfap, glsa, gna11b, gnao1a, got2b, gria2b, gsk3ba, has1, hexb, homer1b, hsd17b4, hsp90ab1, hsp90b1, hspa8, impa1,…	114
Nervous System Development and Function
Diseases or Functions Annotation	p-value	Predicted Activation State	Activation z-score	Genes		n° Genes
Cell viability of nervous tissue cell lines	1.02e-10	Decreased	-2.985	AARS1,ARPC2,ATG7,ATP5F1A,ATP5F1B,ATP6V1B2,ATP6V1C1,CAT,CYC1,EPRS1,GET3,IARS2,IDH1,MBP,NDUFS8,NDUFV2,NFS1,NSF,PPP1CB,SKP1,SOD1,TUFM,UBA1,UQCRC1		24
Developmental process of synapse	5.16e-14	Decreased	-2.707	ACTR3,ADGRB3,AGRN,BCAN,CACNA2D2,CDH2,CDK5,CRH,CSNK2B,DCC,DCTN1,DLG4,DNM1L,DNM3,FARP1,FMR1,GABRB2,GPHN,GPM6A,GRID2,HNRNPK,LAMC1,LRRC4B,MECP2,NCAM1,NECTIN1,NEGR1,NLGN2,Nptn,NRXN2,OGT,PAK1,PCDH10,PCDHB3,RTN4,SDCBP,SEZ6L2,SHANK2,STAU2,SYN1,SYN2,SYP,TNR,UCHL1,VAMP1,VAMP2,VPS35,YWHAZ	actr3, adgrb3, agrn, bcan, cacna2d2a, cdh2, cdk5, crhb, csnk2b, dcc, dctn1b, dlg4a, dnm1l, dnm3a, farp1, fmr1, gabrb2a, gphnb, gpm6aa, grid2, hnrnpk, lamc1, lrrc4ba, mecp2, ncam1a, nectin1b, negr1, nlgn2b, nptnb, nrxn2b, ogt.1, pak1, pcdh10b, pcdh2g17, rtn4a, sdcbp2, sez6l2, shank2b, stau2, syn1, syn2b, sypa, tnr, uchl1, vamp1b, vamp2, vps35, ywhabl	48
Endocytosis of synaptic vesicles	3.96e-13	Decreased	-2.559	AMPH,AP2B1,AP2M1,BIN1,CANX,CDK5,CLTC,CTBP1,DNM1,DNM1L,DNM3,GRN,HSPA8,PPP3CA,PPP3CC,SLC17A7,SNAP91,SYP,TBC1D24,VAMP2	amph, ap2b1, ap2m1b, bin1a, canx, cdk5, cltca, zgc:136929, dnm1b, dnm1l, dnm3a, grna, hspa8, ppp3ca, ppp3cca, slc17a7a, snap91a, sypa, tbc1d24, vamp2	20
Coordination	7.61e-11	Decreased	-2.498	AGL,ALPL,ATP1B2,CACNA2D2,CALB2,CAMK4,COQ8A,CP,CPE,CPLX2,CSTB,DCC,DLG4,ELAVL3,ELAVL4,EPHA4,FMR1,GNAO1,GPX1,GRIA2,GRID2,HEXB,HSD17B4,KCNC3,L1CAM,MAG,MAPK10,MECP2,NAMPT,NDUFS4,PAFAH1B1,PRKAR2B,SEZ6L2,SHANK2,SLC17A7,SLC2A1,SLC7A8,STXBP5L,TLR3	agla, alpl, atp1b2b, cacna2d2a, calb2a, camk4, coq8aa, cp, cpe, cplx2, cst14a.2, dcc, dlg4a, elavl3, elavl4, epha4a, fmr1, gnao1a, gpx1a, gria2b, grid2, hexb, hsd17b4, kcnc3a, l1camb, mag, mapk10, mecp2, nampt1, ndufs4, pafah1b1a, si:ch211-272n13.7, sez6l2, shank2b, slc17a7a, slc2a1a, slc7a8a, stxbp5l, tlr3	39
Formation of brain	9.79e-11	Decreased	-2.374	AIFM1,ALDH1A2,ATG7,ATP1B2,ATP2B2,BCAN,C12orf57,CDH2,CDK5,CHL1,CORO1C,CRK,CTNNA2,DBI,DCLK2,DLG4,DMXL2,ENAH,EPHA4,F3,FAT4,GAP43,GIT1,GNAO1,GPC1,GSK3B,HERC1,HNRNPK,HPRT1,L1CAM,LAMC1,LLGL1,MACROH2A2,MAP2K1,MAPK1,MAPK3,MDK,MECP2,MYO5A,NCAM1,NDEL1,NDUFS4,OGT,PA2G4,PAFAH1B1,PAK1,PFDN1,PHGDH,PLXNA3,PPP3CA,RAPGEF2,S100A4,SEPTIN4,SLC17A7,SPTBN1,STAM,STXBP1,TACC2,TLR3,TRA2B,TTN,TUBA1A,TUBB2A,TUBB2B,UCHL1,UC…	aifm1, aldh1a2, atg7, atp1b2b, atp2b2, bcan, grcc10, cdh2, cdk5, chl1b, coro1ca, crk, Ctnna2, dbi, dclk2a, dlg4a, dmxl2, enah, epha4a, f3a, fat4, gap43, git1, gnao1a, gpc1b, gsk3ba, herc1, hnrnpk, hprt1, l1camb, lamc1, llgl1, macroh2a2, map2k1, mapk1, mapk3, mdka, mecp2, myo5aa, ncam1a, ndel1a, ndufs4, ogt.1, pa2g4a, pafah1b1a, pak1, pfdn1, phgdh, plxna3, ppp3ca, rapgef2, icn, sept4b, slc17a7a, s…	73
Proliferation of neuronal cells	1.94e-20	Decreased	-2.248	A2M,ACAN,ANP32A,APEX1,BASP1,BCAN,CAMK2A,CAMK4,CAP1,CAPZB,CAT,CCK,CDH2,CDK5,CHL1,CLASP2,CNP,CNTN2,COTL1,CPE,CRK,CRMP1,CSRP1,CTNND2,DCC,DLG4,DNM1L,DPYSL3,DPYSL5,EEA1,ELAVL4,EXOC4,FAM107A,FKBP4,GAL,GAP43,GFAP,GJA1,GNAI2,GNAO1,GPHN,GPM6A,GRN,GSK3B,HSPA8,IMPA1,KRAS,L1CAM,LGI1,MAG,MAP2,MAP2K1,MAPK1,MAPK3,MDK,MECP2,NCAM1,NCL,NDEL1,NEDD4L,NEGR1,NPTX1,NPY,OGT,PAFAH1B1,PAK1,PFN2,PLG,PLXNA3,PPP2R2D,PRKACA,P…	a2ml, acanb, anp32a, apex1, basp1, bcan, camk2a, camk4, cap1, capzb, cat, ccka, cdh2, cdk5, chl1b, clasp2, cnp, cntn2, cotl1, cpe, crk, crmp1, csrp1a, ctnnd2b, dcc, dlg4a, dnm1l, dpysl3, dpysl5b, eea1, elavl4, exoc4, si:ch211-236d3.4, fkbp4, gal, gap43, gfap, gja1, gnai2b, gnao1a, gphnb, gpm6aa, grna, gsk3ba, hspa8, impa1, kras, l1camb, lgi1a, mag, map2, map2k1, mapk1, mapk3, mdka, mecp2, ncam1a,…	94
Growth of neurites	7.22e-22	Decreased	-2.076	A2M,ACAN,ANP32A,APEX1,BASP1,BCAN,CAMK2A,CAMK4,CAP1,CAPZB,CAT,CCK,CDH2,CDK5,CHL1,CLASP2,CNTN2,COTL1,CRK,CRMP1,CSRP1,CTNND2,DCC,DLG4,DNM1L,DPYSL3,DPYSL5,EEA1,ELAVL4,EXOC4,FAM107A,FKBP4,GAL,GAP43,GFAP,GJA1,GNAI2,GNAO1,GPHN,GPM6A,GRN,GSK3B,HSPA8,IMPA1,KRAS,L1CAM,MAG,MAP2,MAP2K1,MAPK1,MAPK3,MDK,NCAM1,NDEL1,NEDD4L,NPTX1,OGT,PAFAH1B1,PAK1,PFN2,PLG,PLXNA3,PPP2R2D,PRKACA,PROM1,PRPH,PSAP,PTPDC1,RAB11A,RAP1…	a2ml, acanb, anp32a, apex1, basp1, bcan, camk2a, camk4, cap1, capzb, cat, ccka, cdh2, cdk5, chl1b, clasp2, cntn2, cotl1, crk, crmp1, csrp1a, ctnnd2b, dcc, dlg4a, dnm1l, dpysl3, dpysl5b, eea1, elavl4, exoc4, si:ch211-236d3.4, fkbp4, gal, gap43, gfap, gja1, gnai2b, gnao1a, gphnb, gpm6aa, grna, gsk3ba, hspa8, impa1, kras, l1camb, mag, map2, map2k1, mapk1, mapk3, mdka, ncam1a, ndel1a, nedd4l, nptx1l,…	87
Quantity of nervous tissue	8.51e-19		-1.873	A2M,ABCA1,ACTR3,AGAP3,AGRN,AIFM1,ALDH1A2,ANK2,ARPC2,ATP2B2,B2M,C3,CACNA2D2,CAMK2A,CAMK4,CANX,CAPZB,CDK5,CHL1,CLASP2,CLTA,CLTB,CNTN2,CP,CTSD,DCC,DCTN2,DLG4,DNM1,DNM1L,DNM3,DPYSL4,FMR1,GABBR2,GAL,GFAP,GIT1,GNAI2,GNAO1,GPHN,GPX1,GPX4,GRID2,GRN,GSK3B,HSPD1,L1CAM,LLGL1,MADD,MAP6,MAPK10,MECP2,MIF,MYO5A,NCAM1,NFASC,NPC2,Nptn,NPTX1,NPY,OLFM1,PAFAH1B1,PAK1,PCLO,PFN2,PLEC,PLXNA3,PRKCE,PSAP,PTPRN,RAB3B,SLC1…	a2ml, abca1b, actr3, agap3, agrn, aifm1, aldh1a2, ank2b, arpc2, atp2b2, b2m, c3a.1, cacna2d2a, camk2a, camk4, canx, capzb, cdk5, chl1b, clasp2, clta, cltb, cntn2, cp, ctsd, dcc, dctn2, dlg4a, dnm1b, dnm1l, dnm3a, dpysl4, fmr1, gabbr2, gal, gfap, git1, gnai2b, gnao1a, gphnb, gpx1a, gpx4b, grid2, grna, gsk3ba, hspd1, l1camb, llgl1, madd, map6a, mapk10, mecp2, mif, myo5aa, ncam1a, nfasca, npc2, nptn…	86
Branching of neurites	1.3e-15		-1.839	A2M,ACTR3,AGRN,C3,CAMK2A,CAMK4,CAPNS1,CAPZB,CDH2,CDK5,CHL1,CLASP2,CRH,CRMP1,CSRP1,CTNNA2,CTNND2,CYFIP2,DBN1,DCC,DLG4,DNM1L,DNM3,DPYSL4,DPYSL5,ELAVL4,EPHA4,FAM107A,FARP1,FMR1,GAP43,GIT1,GNAO1,GRN,GSK3B,HNRNPK,ITSN1,L1CAM,LGI1,MAG,MAPK1,MAPK3,MECP2,MYO5A,MYO5B,NCAM1,NEDD4L,Nptn,OPA1,PAFAH1B1,PAK1,PFN2,PVALB,RALA,RAPGEF2,RTN4,RYR2,S100B,SEPTIN11,SEPTIN7,SHANK2,SOD1,STAU2,SYT1,SYT2,TBC1D24,TMOD2,TNR,…	a2ml, actr3, agrn, c3a.1, camk2a, camk4, capns1b, capzb, cdh2, cdk5, chl1b, clasp2, crhb, crmp1, csrp1a, Ctnna2, ctnnd2b, cyfip2, dbn1, dcc, dlg4a, dnm1l, dnm3a, dpysl4, dpysl5b, elavl4, epha4a, si:ch211-236d3.4, farp1, fmr1, gap43, git1, gnao1a, grna, gsk3ba, hnrnpk, itsn1, l1camb, lgi1a, mag, mapk1, mapk3, mecp2, myo5aa, myo5b, ncam1a, nedd4l, nptnb, opa1, pafah1b1a, pak1, pfn2l, pvalb6, ralaa,…	69
Quantity of neurons	1.88e-18		-1.779	A2M,ABCA1,ACTR3,AGAP3,AGRN,AIFM1,ALDH1A2,ANK2,ARPC2,ATP2B2,B2M,C3,CACNA2D2,CAMK2A,CAMK4,CANX,CAPZB,CDK5,CHL1,CLASP2,CLTA,CLTB,CNTN2,CP,CTSD,DCC,DCTN2,DLG4,DNM1,DNM1L,DNM3,DPYSL4,FMR1,GABBR2,GAL,GFAP,GIT1,GNAI2,GNAO1,GPHN,GPX1,GPX4,GRID2,GRN,GSK3B,HSPD1,L1CAM,LLGL1,MADD,MAP6,MAPK10,MECP2,MIF,MYO5A,NCAM1,NFASC,NPC2,Nptn,NPTX1,NPY,OLFM1,PAFAH1B1,PAK1,PCLO,PFN2,PLEC,PLXNA3,PRKCE,PSAP,PTPRN,RAB3B,SLC1…	a2ml, abca1b, actr3, agap3, agrn, aifm1, aldh1a2, ank2b, arpc2, atp2b2, b2m, c3a.1, cacna2d2a, camk2a, camk4, canx, capzb, cdk5, chl1b, clasp2, clta, cltb, cntn2, cp, ctsd, dcc, dctn2, dlg4a, dnm1b, dnm1l, dnm3a, dpysl4, fmr1, gabbr2, gal, gfap, git1, gnai2b, gnao1a, gphnb, gpx1a, gpx4b, grid2, grna, gsk3ba, hspd1, l1camb, llgl1, madd, map6a, mapk10, mecp2, mif, myo5aa, ncam1a, nfasca, npc2, nptn…	85
Development of central nervous system	1.34e-14		-1.76	AIFM1,ALDH1A2,ATG7,ATP1B2,ATP2B2,BCAN,C12orf57,CD82,CDH2,CDK5,CHL1,CNP,CNTN2,CORO1C,CRK,CSNK2B,CTNNA2,DBI,DCLK2,DCTN1,DLG4,DMXL2,ENAH,EPHA4,EXOC4,F3,FAT4,FMR1,FUBP1,GAP43,GFAP,GIT1,GNAO1,GPC1,GSK3B,GSTP1,HERC1,HNRNPK,HPCAL4,HPRT1,IDH1,KRAS,L1CAM,LAMC1,LLGL1,LMNB2,MACROH2A2,MAG,MAP2,MAP2K1,MAPK1,MAPK3,MBP,MDK,MECP2,MMRN2,MYO5A,NCAM1,NDEL1,NDUFS4,NLGN2,NPTX1,NRXN2,OGT,PA2G4,PAFAH1B1,PAK1,PFDN1,PHGD…	aifm1, aldh1a2, atg7, atp1b2b, atp2b2, bcan, grcc10, cd82a, cdh2, cdk5, chl1b, cnp, cntn2, coro1ca, crk, csnk2b, Ctnna2, dbi, dclk2a, dctn1b, dlg4a, dmxl2, enah, epha4a, exoc4, f3a, fat4, fmr1, fubp1, gap43, gfap, git1, gnao1a, gpc1b, gsk3ba, gstp2, herc1, hnrnpk, hpcal4, hprt1, idh1, kras, l1camb, lamc1, llgl1, lmnb2, macroh2a2, mag, map2, map2k1, mapk1, mapk3, mbpb, mdka, mecp2, mmrn2a, myo5aa,…	98
Outgrowth of neurons	1.93e-15		-1.743	A2M,ANP32A,APEX1,BASP1,BCAN,CAMK2A,CAT,CCK,CDH2,CDK5,CHL1,CRK,DCC,DNM1L,DPYSL3,DPYSL5,EEA1,ELAVL4,EXOC4,FAM107A,FKBP4,GAL,GAP43,GFAP,GJA1,GNAO1,GPHN,GPM6A,GRN,GSK3B,KRAS,L1CAM,MAG,MAP2,MAP2K1,MAPK1,MAPK3,MDK,MECP2,NCAM1,NDEL1,NPTX1,OGT,PAFAH1B1,PAK1,PFN2,PLG,PLXNA3,PRKACA,PRPH,PSAP,RAB11A,RAP1B,RTN4,S100A4,S100B,SET,SLC25A5,SNX12,SOD1,SPTBN1,SYN1,TBC1D24,TUBA1A,TXN,YWHAZ	a2ml, anp32a, apex1, basp1, bcan, camk2a, cat, ccka, cdh2, cdk5, chl1b, crk, dcc, dnm1l, dpysl3, dpysl5b, eea1, elavl4, exoc4, si:ch211-236d3.4, fkbp4, gal, gap43, gfap, gja1, gnao1a, gphnb, gpm6aa, grna, gsk3ba, kras, l1camb, mag, map2, map2k1, mapk1, mapk3, mdka, mecp2, ncam1a, ndel1a, nptx1l, ogt.1, pafah1b1a, pak1, pfn2l, plg, plxna3, prkacab, prph, psap, rab11a, rap1b, rtn4a, icn, s100b, set…	66
AxonoGenesis	1.31e-11		-1.717	A2M,ACTR3,AGRN,ATG7,ATP8A2,CCK,CDH2,CDK5,CLASP2,CNP,CNTN2,CTNNA2,DCC,EPHA4,FMR1,GAP43,GDI1,GRID2,GSK3B,HSP90AA1,HSP90AB1,L1CAM,LAMC1,LLGL1,LRP1,MAP2,MAP2K1,MAP6,MBP,NDEL1,OGT,PITPNA,PLXNA3,PPP2CA,RAB3A,RALA,RAP1B,RTN4,S100B,SNAP91,SOD1,STMN1,TBC1D24,UCHL1	a2ml, actr3, agrn, atg7, atp8a2, ccka, cdh2, cdk5, clasp2, cnp, cntn2, Ctnna2, dcc, epha4a, fmr1, gap43, gdi1, grid2, gsk3ba, hsp90aa1.2, hsp90ab1, l1camb, lamc1, llgl1, lrp1ab, map2, map2k1, map6a, mbpb, ndel1a, ogt.1, pitpnab, plxna3, ppp2cab, rab3ab, ralaa, rap1b, rtn4a, s100b, snap91a, sod1, stmn1b, tbc1d24, uchl1	44
Branching of neurons	9.89e-17		-1.703	A2M,ACTR3,AGRN,BASP1,C3,CAMK2A,CAMK4,CAPNS1,CAPZB,CDH2,CDK5,CHL1,CLASP2,CRH,CRMP1,CSRP1,CTNNA2,CTNND2,CYFIP2,DBN1,DCC,DLG4,DNM1L,DNM3,DPYSL3,DPYSL4,DPYSL5,ELAVL4,EPHA4,FAM107A,FARP1,FMR1,GAP43,GIT1,GNAO1,GRID2,GRN,GSK3B,HNRNPK,ITSN1,L1CAM,LGI1,MAG,MAPK1,MAPK3,MECP2,MYO5A,MYO5B,NCAM1,NEDD4L,Nptn,OPA1,PAFAH1B1,PAK1,PFN2,PVALB,RALA,RAPGEF2,RTN4,RYR2,S100B,SEPTIN11,SEPTIN7,SHANK2,SOD1,STAU2,SYT1,SYT2…	a2ml, actr3, agrn, basp1, c3a.1, camk2a, camk4, capns1b, capzb, cdh2, cdk5, chl1b, clasp2, crhb, crmp1, csrp1a, Ctnna2, ctnnd2b, cyfip2, dbn1, dcc, dlg4a, dnm1l, dnm3a, dpysl3, dpysl4, dpysl5b, elavl4, epha4a, si:ch211-236d3.4, farp1, fmr1, gap43, git1, gnao1a, grid2, grna, gsk3ba, hnrnpk, itsn1, l1camb, lgi1a, mag, mapk1, mapk3, mecp2, myo5aa, myo5b, ncam1a, nedd4l, nptnb, opa1, pafah1b1a, pak1,…	72
Development of neurons	1.13e-27		-1.669	A2M,ACTR3,ADGRB3,AGRN,AP2A1,ATG7,ATP1B2,ATP8A2,B2M,BASP1,BCAN,C3,CACNA2D2,CAMK2A,CAMK2G,CAMK4,CAPNS1,CAPZB,CCK,CDH2,CDK5,CHL1,CKB,CKM,CLASP2,CNP,CNTN2,CRH,CRK,CRMP1,CRTC1,CSNK2B,CSRP1,CTNNA2,CTNND2,CTTN,CYFIP2,DBN1,DCC,DCTN1,DLG4,DNM1L,DNM3,DPYSL3,DPYSL4,DPYSL5,EEF1A1,ELAVL4,ENAH,EPHA4,FAM107A,FARP1,FMR1,GABRB2,GAP43,GDI1,GFAP,GIT1,GJA1,GNAO1,GPHN,GPI,GPM6A,GPRC5B,GRID2,GRN,GSK3B,GSN,HERC1,HNRNPK…	a2ml, actr3, adgrb3, agrn, ap2a1, atg7, atp1b2b, atp8a2, b2m, basp1, bcan, c3a.1, cacna2d2a, camk2a, camk2g2, camk4, capns1b, capzb, ccka, cdh2, cdk5, chl1b, ckba, ckmb, clasp2, cnp, cntn2, crhb, crk, crmp1, crtc1b, csnk2b, csrp1a, Ctnna2, ctnnd2b, cttn, cyfip2, dbn1, dcc, dctn1b, dlg4a, dnm1l, dnm3a, dpysl3, dpysl4, dpysl5b, eef1a1a, elavl4, enah, epha4a, si:ch211-236d3.4, farp1, fmr1, gabrb2a, …	160
Outgrowth of neurites	2.53e-15		-1.564	A2M,ANP32A,APEX1,BASP1,BCAN,CAMK2A,CAT,CCK,CDH2,CDK5,CHL1,CRK,DCC,DNM1L,DPYSL3,DPYSL5,EEA1,ELAVL4,EXOC4,FAM107A,FKBP4,GAL,GAP43,GFAP,GJA1,GNAO1,GPHN,GPM6A,GRN,GSK3B,KRAS,L1CAM,MAG,MAP2,MAP2K1,MAPK1,MAPK3,MDK,NCAM1,NDEL1,NPTX1,OGT,PAFAH1B1,PAK1,PFN2,PLG,PLXNA3,PRKACA,PRPH,PSAP,RAB11A,RAP1B,RTN4,S100A4,S100B,SET,SLC25A5,SNX12,SOD1,SPTBN1,SYN1,TBC1D24,TUBA1A,TXN,YWHAZ	a2ml, anp32a, apex1, basp1, bcan, camk2a, cat, ccka, cdh2, cdk5, chl1b, crk, dcc, dnm1l, dpysl3, dpysl5b, eea1, elavl4, exoc4, si:ch211-236d3.4, fkbp4, gal, gap43, gfap, gja1, gnao1a, gphnb, gpm6aa, grna, gsk3ba, kras, l1camb, mag, map2, map2k1, mapk1, mapk3, mdka, ncam1a, ndel1a, nptx1l, ogt.1, pafah1b1a, pak1, pfn2l, plg, plxna3, prkacab, prph, psap, rab11a, rap1b, rtn4a, icn, s100b, setb, slc2…	65
Transport of synaptic vesicles	7.7e-21		-1.563	AMPH,AP2B1,AP2M1,BIN1,CANX,CDK5,CLTC,CPLX1,CPLX2,CPLX3,CTBP1,DNM1,DNM1L,DNM3,FMR1,GIPC1,GIT1,GRN,HSPA8,PCLO,PFN2,PPP3CA,PPP3CC,PRKCB,PRKCE,RAB3A,RAB5A,RAP1B,RPH3A,SEPTIN5,SLC17A7,SNAP91,SPTBN1,STXBP5L,SV2B,SYN1,SYP,SYT1,SYT2,TBC1D24,VAMP1,VAMP2	amph, ap2b1, ap2m1b, bin1a, canx, cdk5, cltca, cplx2, cplx2, cplx3b, zgc:136929, dnm1b, dnm1l, dnm3a, fmr1, gipc1, git1, grna, hspa8, pcloa, pfn2l, ppp3ca, ppp3cca, prkcbb, prkcea, rab3ab, rab5ab, rap1b, rph3ab, sept5a, slc17a7a, snap91a, sptbn1, stxbp5l, sv2bb, syn1, sypa, syt1a, syt2a, tbc1d24, vamp1b, vamp2	42
Development of neural cells	1.4e-27		-1.561	A2M,ACTR3,ADGRB3,AGRN,AP2A1,ATG7,ATP1B2,ATP8A2,B2M,BASP1,BCAN,C3,CACNA2D2,CAMK2A,CAMK2G,CAMK4,CAPNS1,CAPZB,CCK,CDH2,CDK5,CHL1,CKB,CKM,CLASP2,CNP,CNTN2,CRH,CRK,CRMP1,CRTC1,CSNK2B,CSRP1,CTNNA2,CTNND2,CTTN,CYFIP2,DBN1,DCC,DCTN1,DLG4,DNM1L,DNM3,DPYSL3,DPYSL4,DPYSL5,EEF1A1,ELAVL1,ELAVL4,ENAH,EPHA4,FAM107A,FARP1,FMR1,GABRB2,GAP43,GDI1,GFAP,GIT1,GJA1,GNAO1,GPHN,GPI,GPM6A,GPRC5B,GRID2,GRN,GSK3B,GSN,HERC1…	a2ml, actr3, adgrb3, agrn, ap2a1, atg7, atp1b2b, atp8a2, b2m, basp1, bcan, c3a.1, cacna2d2a, camk2a, camk2g2, camk4, capns1b, capzb, ccka, cdh2, cdk5, chl1b, ckba, ckmb, clasp2, cnp, cntn2, crhb, crk, crmp1, crtc1b, csnk2b, csrp1a, Ctnna2, ctnnd2b, cttn, cyfip2, dbn1, dcc, dctn1b, dlg4a, dnm1l, dnm3a, dpysl3, dpysl4, dpysl5b, eef1a1a, elavl1b, elavl4, enah, epha4a, si:ch211-236d3.4, farp1, fmr1, …	164
MorphoGenesis of nervous tissue	2.18e-25		-1.458	A2M,ACTR3,ADGRB3,AGRN,AP2A1,ATG7,ATP1B2,ATP8A2,B2M,BASP1,C3,CAMK2A,CAMK2G,CAMK4,CAPNS1,CAPZB,CCK,CDH2,CDK5,CHL1,CKB,CKM,CLASP2,CNP,CNTN2,CRH,CRK,CRMP1,CRTC1,CSRP1,CTNNA2,CTNND2,CTTN,CYFIP2,DBN1,DCC,DLG4,DNM1L,DNM3,DPYSL3,DPYSL4,DPYSL5,EEF1A1,ELAVL4,EPHA4,FAM107A,FARP1,FMR1,GAP43,GDI1,GFAP,GIT1,GJA1,GNAO1,GPM6A,GPRC5B,GRID2,GRN,GSK3B,HERC1,HNRNPK,HPRT1,HSP90AA1,HSP90AB1,HSPA5,ITSN1,L1CAM,LAMC1,LGI…	a2ml, actr3, adgrb3, agrn, ap2a1, atg7, atp1b2b, atp8a2, b2m, basp1, c3a.1, camk2a, camk2g2, camk4, capns1b, capzb, ccka, cdh2, cdk5, chl1b, ckba, ckmb, clasp2, cnp, cntn2, crhb, crk, crmp1, crtc1b, csrp1a, Ctnna2, ctnnd2b, cttn, cyfip2, dbn1, dcc, dlg4a, dnm1l, dnm3a, dpysl3, dpysl4, dpysl5b, eef1a1a, elavl4, epha4a, si:ch211-236d3.4, farp1, fmr1, gap43, gdi1, gfap, git1, gja1, gnao1a, gpm6aa, g…	134
Dendritic growth/branching	4.17e-16		-1.393	ACTR3,AGRN,C3,CAMK2A,CAMK4,CAPNS1,CAPZB,CDH2,CDK5,CHL1,CLASP2,CRH,CRMP1,CSRP1,CTNNA2,CTNND2,CYFIP2,DBN1,DLG4,DNM1L,DNM3,DPYSL4,DPYSL5,ELAVL4,EPHA4,FAM107A,FARP1,FMR1,GAP43,GIT1,GNAO1,GRN,GSK3B,HNRNPK,ITSN1,L1CAM,LGI1,MAG,MAPK1,MAPK3,MECP2,MYO5A,MYO5B,NEDD4L,Nptn,OPA1,PAFAH1B1,PAK1,PFN2,PVALB,RAPGEF2,RTN4,RYR2,SEPTIN11,SEPTIN7,SHANK2,STAU2,SYT1,SYT2,TBC1D24,TMOD2,TNR,UCHL1	actr3, agrn, c3a.1, camk2a, camk4, capns1b, capzb, cdh2, cdk5, chl1b, clasp2, crhb, crmp1, csrp1a, Ctnna2, ctnnd2b, cyfip2, dbn1, dlg4a, dnm1l, dnm3a, dpysl4, dpysl5b, elavl4, epha4a, si:ch211-236d3.4, farp1, fmr1, gap43, git1, gnao1a, grna, gsk3ba, hnrnpk, itsn1, l1camb, lgi1a, mag, mapk1, mapk3, mecp2, myo5aa, myo5b, nedd4l, nptnb, opa1, pafah1b1a, pak1, pfn2l, pvalb6, rapgef2, rtn4a, ryr2a, se…	63
Growth of axons	7.31e-11		-1.368	ACAN,CAP1,CAPZB,CCK,CLASP2,COTL1,CRMP1,DCC,EEA1,ELAVL4,GAP43,GFAP,GNAI2,GNAO1,GPHN,GPM6A,GSK3B,HSPA8,IMPA1,L1CAM,MAG,NCAM1,NEDD4L,OGT,PLXNA3,PROM1,PTPDC1,RAB11A,RTN1,RTN4,SEPTIN2,SPTBN1,STRAP,SYN1,TMOD2	acanb, cap1, capzb, ccka, clasp2, cotl1, crmp1, dcc, eea1, elavl4, gap43, gfap, gnai2b, gnao1a, gphnb, gpm6aa, gsk3ba, hspa8, impa1, l1camb, mag, ncam1a, nedd4l, ogt.1, plxna3, prom1a, ptpdc1a, rab11a, rtn1a, rtn4a, sept2, sptbn1, strap, syn1, tmod2	35
Excitatory postsynaptic potential	8.52e-12		-1.343	B2M,CADPS,CAMK2A,CDK5,CPLX1,CPLX2,CPLX3,DBN1,DLG4,DNM1,DNM3,EIF4A3,EPHA4,FMR1,GRIA2,GRID2,LGI1,MADD,MECP2,MPP2,NLGN2,Nptn,PFN2,PPP3CA,SHANK2,SLC17A7,SNAP91,SYN1,SYN2,SYT1,TBC1D24,VAMP2	b2m, cadpsb, camk2a, cdk5, cplx2, cplx2, cplx3b, dbn1, dlg4a, dnm1b, dnm3a, eif4a3, epha4a, fmr1, gria2b, grid2, lgi1a, madd, mecp2, mpp2b, nlgn2b, nptnb, pfn2l, ppp3ca, shank2b, slc17a7a, snap91a, syn1, syn2b, syt1a, tbc1d24, vamp2	32
Long-term potentiation	1.73e-17		-1.294	B2M,C3,CALB2,CAMK2A,CAMK4,CAPNS1,CASKIN1,CDH2,CPLX2,CRH,CRMP1,DBI,DLG4,DPYSL4,EPHA4,FMR1,GAL,GFAP,GNAI2,GRIA2,GRM3,GSK3B,HNRNPK,HSD17B10,ITSN1,KRAS,LRP1,MAP2K1,MAP6,MAPK1,MAPK3,MECP2,MGLL,MPP2,NCAM1,NPTN,NPTX1,NPY,PAK1,PLG,PPP3CA,PRKACA,PSAP,RAB3A,RTN4,S100B,SHANK2,SLC17A7,SLC8A2,SOD1,SYP,SYT12,TNR,VAMP2,VDAC3	b2m, c3a.1, calb2a, camk2a, camk4, capns1b, caskin1, cdh2, cplx2, crhb, crmp1, dbi, dlg4a, dpysl4, epha4a, fmr1, gal, gfap, gnai2b, gria2b, grm3, gsk3ba, hnrnpk, hsd17b10, itsn1, kras, lrp1ab, map2k1, map6a, mapk1, mapk3, mecp2, mgll, mpp2b, ncam1a, nptnb, nptx1l, npy, pak1, plg, ppp3ca, prkacab, psap, rab3ab, rtn4a, s100b, shank2b, slc17a7a, slc8a2b, sod1, sypa, syt12, tnr, vamp2, vdac3	55
NeuritoGenesis	4.23e-25		-1.258	A2M,ACTR3,ADGRB3,AGRN,AP2A1,ATG7,ATP1B2,ATP8A2,B2M,BASP1,C3,CAMK2A,CAMK2G,CAMK4,CAPNS1,CAPZB,CCK,CDH2,CDK5,CHL1,CKB,CKM,CLASP2,CNP,CNTN2,CRH,CRK,CRMP1,CRTC1,CSRP1,CTNNA2,CTNND2,CTTN,CYFIP2,DBN1,DCC,DLG4,DNM1L,DNM3,DPYSL3,DPYSL4,DPYSL5,EEF1A1,ELAVL4,EPHA4,FAM107A,FARP1,FMR1,GAP43,GDI1,GFAP,GIT1,GJA1,GNAO1,GPM6A,GPRC5B,GRID2,GRN,GSK3B,HERC1,HNRNPK,HPRT1,HSP90AA1,HSP90AB1,HSPA5,ITSN1,L1CAM,LAMC1,LGI…	a2ml, actr3, adgrb3, agrn, ap2a1, atg7, atp1b2b, atp8a2, b2m, basp1, c3a.1, camk2a, camk2g2, camk4, capns1b, capzb, ccka, cdh2, cdk5, chl1b, ckba, ckmb, clasp2, cnp, cntn2, crhb, crk, crmp1, crtc1b, csrp1a, Ctnna2, ctnnd2b, cttn, cyfip2, dbn1, dcc, dlg4a, dnm1l, dnm3a, dpysl3, dpysl4, dpysl5b, eef1a1a, elavl4, epha4a, si:ch211-236d3.4, farp1, fmr1, gap43, gdi1, gfap, git1, gja1, gnao1a, gpm6aa, g…	132
Density of neurons	1.34e-10		-1.232	AP2M1,CAPNS1,CAPZB,CHL1,CRMP1,CTNND2,DBN1,DLG4,DNM1L,FAM107A,FMR1,GAP43,GNAO1,GPM6A,GRID2,GRN,HNRNPK,LGI1,MAP2K1,MAPK1,MAPK3,MECP2,OPA1,PAK1,PRKCE,PVALB,RTN4,RYR2,SEPTIN11,UCHL1,VAMP1,VAMP2	ap2m1b, capns1b, capzb, chl1b, crmp1, ctnnd2b, dbn1, dlg4a, dnm1l, si:ch211-236d3.4, fmr1, gap43, gnao1a, gpm6aa, grid2, grna, hnrnpk, lgi1a, map2k1, mapk1, mapk3, mecp2, opa1, pak1, prkcea, pvalb6, rtn4a, ryr2a, sept8b, uchl1, vamp1b, vamp2	32
Recycling of synaptic vesicles	1.92e-10		-1.134	AMPH,CDH2,DNM1,DNM3,FMR1,GAP43,ITSN1,PCLO,RAB3A,RAB5A,SNAP91,SYN1,SYP,VAMP2	amph, cdh2, dnm1b, dnm3a, fmr1, gap43, itsn1, pcloa, rab3ab, rab5ab, snap91a, syn1, sypa, vamp2	14
Potentiation of synapse	5.53e-18		-1.097	B2M,C3,CALB2,CAMK2A,CAMK4,CAPNS1,CASKIN1,CDH2,CPLX2,CRH,CRMP1,DBI,DLG4,DPYSL4,EPHA4,FMR1,GAL,GFAP,GNAI2,GRIA2,GRM3,GSK3B,HNRNPK,HSD17B10,ITSN1,KRAS,LRP1,MAP2K1,MAP6,MAPK1,MAPK3,MECP2,MGLL,MPP2,NCAM1,NPTN,NPTX1,NPY,PAK1,PLG,PPP3CA,PRKACA,PRKCB,PSAP,RAB3A,RTN4,S100B,SHANK2,SLC17A7,SLC8A2,SOD1,SYP,SYT12,TNR,VAMP2,VDAC3	b2m, c3a.1, calb2a, camk2a, camk4, capns1b, caskin1, cdh2, cplx2, crhb, crmp1, dbi, dlg4a, dpysl4, epha4a, fmr1, gal, gfap, gnai2b, gria2b, grm3, gsk3ba, hnrnpk, hsd17b10, itsn1, kras, lrp1ab, map2k1, map6a, mapk1, mapk3, mecp2, mgll, mpp2b, ncam1a, nptnb, nptx1l, npy, pak1, plg, ppp3ca, prkacab, prkcbb, psap, rab3ab, rtn4a, s100b, shank2b, slc17a7a, slc8a2b, sod1, sypa, syt12, tnr, vamp2, vdac3	56
Quantity of synaptic vesicles	5.24e-19		-0.73	ABCA1,B2M,C3,CAMK2A,CLTA,CLTB,DNM1,DNM3,FMR1,GRN,MADD,MAP6,MECP2,MYO5A,PCLO,PFN2,PTPRN,RAB3B,SLC17A7,SNAP91,SYN1,SYN2,TNR	abca1b, b2m, c3a.1, camk2a, clta, cltb, dnm1b, dnm3a, fmr1, grna, madd, map6a, mecp2, myo5aa, pcloa, pfn2l, ptprnb, rab3b, slc17a7a, snap91a, syn1, syn2b, tnr	23
Neurotransmission	2.4e-22		-0.587	AGRN,AMPH,CA8,CAMK2A,CAMK4,CAMKV,CCK,CDH2,CDK5,CLTA,CLTB,CNP,CNTNAP4,CPLX1,CPLX2,CRH,DLG4,DMXL2,DNM1,ERC1,EXOC4,FMR1,GABBR2,GABRB2,GAL,GIPC1,GLS,GNA11,GNAI2,GNAO1,GRIA2,GRID2,GRM3,HNRNPK,HOMER1,KCNC3,L1CAM,LGI1,LMNA,MAOB,MAPK1,MAPK3,MBP,MECP2,MYO5A,MYO5B,NAPB,NCAM1,NLGN2,Nptn,NPTX1,NPY,NRXN2,NSF,PAFAH1B1,PCDHB3,PFN2,PPP3CA,PRKACA,PRKAR2A,PRKAR2B,PRKCB,PSMC5,RAB3A,RTN4,S100B,SHANK2,SLC17A7,SLC6A1,…	agrn, amph, ca8, camk2a, camk4, camkv, ccka, cdh2, cdk5, clta, cltb, cnp, cntnap3, cplx2, cplx2, crhb, dlg4a, dmxl2, dnm1b, erc1a, exoc4, fmr1, gabbr2, gabrb2a, gal, gipc1, glsa, gna11b, gnai2b, gnao1a, gria2b, grid2, grm3, hnrnpk, homer1b, kcnc3a, l1camb, lgi1a, lmna, mao, mapk1, mapk3, mbpb, mecp2, myo5aa, myo5b, napba, ncam1a, nlgn2b, nptnb, nptx1l, npy, nrxn2b, nsfa, pafah1b1a, pcdh2g17, pfn2…	85
Synaptic transmission	1.3e-23		-0.58	AGRN,AMPH,CA8,CAMK2A,CAMK4,CAMKV,CCK,CDH2,CDK5,CLTA,CLTB,CNP,CNTNAP4,CPLX1,CRH,DLG4,DMXL2,DNM1,ERC1,EXOC4,FMR1,GABBR2,GABRB2,GAL,GIPC1,GLS,GNAI2,GRIA2,GRID2,GRM3,HNRNPK,HOMER1,L1CAM,LGI1,MAPK1,MAPK3,MBP,MECP2,MYO5A,MYO5B,NAPB,NCAM1,NLGN2,Nptn,NPTX1,NPY,NRXN2,NSF,PAFAH1B1,PCDHB3,PFN2,PPP3CA,PRKACA,PRKAR2A,PRKAR2B,PRKCB,PSMC5,RAB3A,RTN4,S100B,SHANK2,SLC17A7,SLC6A1,SNAP29,SNAP91,STXBP1,SV2B,SYN1,SYN…	agrn, amph, ca8, camk2a, camk4, camkv, ccka, cdh2, cdk5, clta, cltb, cnp, cntnap3, cplx2, crhb, dlg4a, dmxl2, dnm1b, erc1a, exoc4, fmr1, gabbr2, gabrb2a, gal, gipc1, glsa, gnai2b, gria2b, grid2, grm3, hnrnpk, homer1b, l1camb, lgi1a, mapk1, mapk3, mbpb, mecp2, myo5aa, myo5b, napba, ncam1a, nlgn2b, nptnb, nptx1l, npy, nrxn2b, nsfa, pafah1b1a, pcdh2g17, pfn2l, ppp3ca, prkacab, prkar2aa, si:ch211-272…	77
Long-term potentiation of brain	7.65e-10		-0.308	B2M,CAMK2A,CAMK4,CAPNS1,CDH2,DLG4,EPHA4,FMR1,GAL,GNAI2,GRIA2,GSK3B,HNRNPK,HSD17B10,ITSN1,KRAS,LRP1,MAPK1,MGLL,NPTN,PAK1,PPP3CA,PRKACA,PSAP,RAB3A,RTN4,TNR	b2m, camk2a, camk4, capns1b, cdh2, dlg4a, epha4a, fmr1, gal, gnai2b, gria2b, gsk3ba, hnrnpk, hsd17b10, itsn1, kras, lrp1ab, mapk1, mgll, nptnb, pak1, ppp3ca, prkacab, psap, rab3ab, rtn4a, tnr	27
Formation of dendrites	4.6e-10		0.143	ACTR3,ADGRB3,CAMK2A,CDH2,CDK5,CKB,CKM,CRK,CRTC1,CTNNA2,CTNND2,DBN1,DCC,DLG4,DNM1L,DNM3,DPYSL5,ELAVL4,EPHA4,FARP1,FMR1,GIT1,GRN,GSK3B,HNRNPK,HPRT1,ITSN1,L1CAM,MAP2,MAP6,MECP2,MYO5B,OPA1,PAFAH1B1,PAK1,PPP3CA,PREX1,RAPGEF2,RTN4,SEPTIN7,STAU2,TBC1D24,TNR,YWHAH	actr3, adgrb3, camk2a, cdh2, cdk5, ckba, ckmb, crk, crtc1b, Ctnna2, ctnnd2b, dbn1, dcc, dlg4a, dnm1l, dnm3a, dpysl5b, elavl4, epha4a, farp1, fmr1, git1, grna, gsk3ba, hnrnpk, hprt1, itsn1, l1camb, map2, map6a, mecp2, myo5b, opa1, pafah1b1a, pak1, ppp3ca, prex1, rapgef2, rtn4a, sept7b, stau2, tbc1d24, tnr, ywhah	44
Exocytosis of synaptic vesicles	1.3e-11		0.956	CDK5,CPLX1,CPLX2,CPLX3,DNM1L,FMR1,GIPC1,GIT1,PFN2,PRKCB,PRKCE,RAB3A,RAB5A,RAP1B,RPH3A,SEPTIN5,STXBP5L,SV2B,SYN1,SYP,SYT1,SYT2,VAMP1,VAMP2	cdk5, cplx2, cplx2, cplx3b, dnm1l, fmr1, gipc1, git1, pfn2l, prkcbb, prkcea, rab3ab, rab5ab, rap1b, rph3ab, sept5a, stxbp5l, sv2bb, syn1, sypa, syt1a, syt2a, vamp1b, vamp2	24
NETWORK			Score	Genes		n° Genes
Network 3: Cellular Assembly and Organization, Nervous System Development and Function, Infectious Diseases			45	AP2A1,AP2B1,AP2M1,APPL2,C12orf57,CAPNS1,CDS2,CLTA,CLTB,COPB2,CRYL1,ERP44,FN3KRP,GIPC1,GRID2,ITSN1,MYEF2,NPTX1,NPTXR,PLEKHG4,PSD3,RAB18,RBFOX1,SLC17A7,SLC25A22,SMAP1,SSR4,TFG,TOLLIP,VPS29,VPS35	ap2a1, ap2b1, ap2m1b, appl2, grcc10, capns1b, cds2, clta, cltb, copb2, cryl1, erp44, fn3krp, gipc1, grid2, itsn1, myef2, nptx1l, nptxra, plekhg4, psd3l, rab18a, rbfox1, slc17a7a, slc25a22a, smap1, ssr4, tfg, tollip, vps29, vps35	31
Network 5: Cell-To-Cell Signaling and Interaction, Cellular Assembly and Organization, Nervous System Development and Function			43	ACAN, AGRN, AHCY, ARHGAP29, ATP1B2, BCAN, CACNA2D2, CALB2, CAMKV, CLGN, CLIC1, CNDP2, CNN3, CPE, DCHS1, DTD1, FKBP1A, GPC1, HOMER1, LIN7C, MPP2, PDYN, PGD, RABGAP1, RPH3A, RYR2, SDF2L1, SEZ6L2, TNR, TTYH3	acanb, agrn, ahcy, arhgap29a, atp1b2b, bcan, cacna2d2a, calb2a, camkv, clgn, clic1, cndp2, cnn3a, cpe, dchs1a, dtd1, fkbp1ab, gpc1b, homer1b, lin7c, mpp2b, pdyn, pgd, rabgap1, rph3ab, ryr2a, sdf2l1, sez6l2, tnr, ttyh3a	30
MUTANTE_BDNF_HT34°C vs WT34°C
Neurological Disease
Diseases or Functions Annotation	p-value	Predicted Activation State	Activation z-score	Genes		n° Genes
Glioma	8.61e-07		-0.124	ACADM,ADAM22,ANK1,ANKZF1,ANXA5,AP2A1,APEX1,ARF5,ATP1A1,ATP1A3,ATP2B3,ATP5F1C,ATXN2L,BAG3,CACNA2D2,CALB2,CAT,CDK5,CES1,CHCHD3,CKM,CKMT2,CMAS,COPS3,COPS7A,COPS9,COQ8A,CPNE2,CRMP1,CSRP1,CTNND2,DDX1,DDX6,DENND4C,DNM1L,ECH1,EDF1,EEF1D,EIF4B,FARSA,FGB,FN3KRP,FSD1,FUBP1,G3BP2,GAP43,GDI1,GIPC1,GIT2,GLUD1,GNAS,GPR158,GRIP1,GRM3,GRN,GUK1,HAS1,HBE1,HEXB,HNRNPDL,HSP90AB1,HSP90B1,HSPA4,INPP5F,ISOC2,IST1,KCNK1…	acadm, adam22, ank1b, ankzf1, anxa5b, ap2a1, apex1, DKEY-238C7.11, atp1a1b, atp1a3a, atp2b3a, atp5f1c, atxn2l, bag3, cacna2d2a, calb2a, cat, cdk5, ces3, chchd3a, ckmb, ckmt2b, cmasa, cops3, cops7a, cops9, coq8aa, cpne2, crmp1, csrp1a, ctnnd2b, ddx1, ddx6, dennd4c, dnm1l, ech1, edf1, eef1db, eif4bb, farsa, fgb, fn3krp, fsd1, fubp1, g3bp2b, gap43, gdi1, gipc1, git2a, glud1a, gnas, gpr158b, grip1, g…	156
Nervous system neoplasm	4.09e-07		0.325	ACADM,ACBD3,ADAM22,ANK1,ANKZF1,ANXA5,AP2A1,APEX1,ARF5,ATP1A1,ATP1A3,ATP2B3,ATP5F1C,ATXN2L,BAG3,CACNA2D2,CALB2,CAT,CDK5,CES1,CHCHD3,CHGA,CKM,CKMT2,CMAS,COPS3,COPS7A,COPS9,COQ8A,CPNE2,CRMP1,CSRP1,CTNND2,DDX1,DDX6,DENND4C,DNM1L,ECH1,EDF1,EEF1D,EIF4B,FARSA,FGB,FN3KRP,FSD1,FUBP1,G3BP2,GAP43,GAPDH,GCDH,GDI1,GIPC1,GIT2,GLUD1,GNAS,GPR158,GRIP1,GRM3,GRN,GUK1,HAS1,HBE1,HEXB,HNRNPDL,HSP90AB1,HSP90B1,HSPA4,I…	acadm, acbd3, adam22, ank1b, ankzf1, anxa5b, ap2a1, apex1, DKEY-238C7.11, atp1a1b, atp1a3a, atp2b3a, atp5f1c, atxn2l, bag3, cacna2d2a, calb2a, cat, cdk5, ces3, chchd3a, chga, ckmb, ckmt2b, cmasa, cops3, cops7a, cops9, coq8aa, cpne2, crmp1, csrp1a, ctnnd2b, ddx1, ddx6, dennd4c, dnm1l, ech1, edf1, eef1db, eif4bb, farsa, fgb, fn3krp, fsd1, fubp1, g3bp2b, gap43, gapdh, gcdhb, gdi1, gipc1, git2a, glud…	162
Central nervous system solid tumor	6.18e-07		0.325	ACADM,ACBD3,ADAM22,ANK1,ANKZF1,ANXA5,AP2A1,APEX1,ARF5,ATP1A1,ATP1A3,ATP2B3,ATP5F1C,ATXN2L,BAG3,CACNA2D2,CALB2,CAT,CDK5,CES1,CHCHD3,CKM,CKMT2,CMAS,COPS3,COPS7A,COPS9,COQ8A,CPNE2,CRMP1,CSRP1,CTNND2,DDX1,DDX6,DENND4C,DNM1L,ECH1,EDF1,EEF1D,EIF4B,FARSA,FGB,FN3KRP,FSD1,FUBP1,G3BP2,GAP43,GAPDH,GCDH,GDI1,GIPC1,GIT2,GLUD1,GNAS,GPR158,GRIP1,GRM3,GRN,GUK1,HAS1,HBE1,HEXB,HNRNPDL,HSP90AB1,HSP90B1,HSPA4,INPP5F…	acadm, acbd3, adam22, ank1b, ankzf1, anxa5b, ap2a1, apex1, DKEY-238C7.11, atp1a1b, atp1a3a, atp2b3a, atp5f1c, atxn2l, bag3, cacna2d2a, calb2a, cat, cdk5, ces3, chchd3a, ckmb, ckmt2b, cmasa, cops3, cops7a, cops9, coq8aa, cpne2, crmp1, csrp1a, ctnnd2b, ddx1, ddx6, dennd4c, dnm1l, ech1, edf1, eef1db, eif4bb, farsa, fgb, fn3krp, fsd1, fubp1, g3bp2b, gap43, gapdh, gcdhb, gdi1, gipc1, git2a, glud1a, gn…	160
Cell death of cerebellar cortex cells	6.01e-05		0.456	CACNA2D2,CDK5,DNM1L,GAPDH,MECP2,UBE2L3	cdk5, dnm1l, gapdh, mecp2, ube2l3b	6
Early-onset neurological disorder	4.59e-07		0.707	AARS1,ACADM,ADAM22,ATP1A3,ATP2B3,CACNA2D2,CDK5,DCC,DNM1L,GCDH,HNRNPU,HSP90AB1,HSP90B1,IARS1,L1CAM,LAMC1,MAPK10,MECP2,NARS1,NEDD4L,Nptn,NRXN2,NUAK2,PDHA1,PLXNB2,PPP3CA,RAPGEF2,RBFOX1,ROGDI,RYR2,SLC2A1,SLC6A1,SOD2,TMX2,VPS53	aars1, acadm, adam22, atp1a3a, atp2b3a, cacna2d2a, cdk5, dcc, dnm1l, gcdhb, hnrnpua, hsp90ab1, hsp90b1, iars1, l1camb, lamc1, mapk10, mecp2, nars1, nedd4l, nptnb, nrxn2b, nuak2, pdha1a, plxnb2b, ppp3ca, rapgef2, rbfox1, rogdi, ryr2a, slc2a1a, slc6a1a, sod2, tmx2b, vps53	35
Early-onset encephalopathy	7.35e-07		0.707	AARS1,ACADM,ADAM22,ATP1A3,ATP2B3,CACNA2D2,CDK5,DCC,DNM1L,GCDH,HNRNPU,HSP90AB1,HSP90B1,IARS1,L1CAM,LAMC1,MAPK10,MECP2,NARS1,NEDD4L,NRXN2,NUAK2,PDHA1,PLXNB2,PPP3CA,RAPGEF2,RBFOX1,ROGDI,SLC2A1,SLC6A1,SOD2,TMX2,VPS53	aars1, acadm, adam22, atp1a3a, atp2b3a, cacna2d2a, cdk5, dcc, dnm1l, gcdhb, hnrnpua, hsp90ab1, hsp90b1, iars1, l1camb, lamc1, mapk10, mecp2, nars1, nedd4l, nrxn2b, nuak2, pdha1a, plxnb2b, ppp3ca, rapgef2, rbfox1, rogdi, slc2a1a, slc6a1a, sod2, tmx2b, vps54	33
Congenital encephalopathy	4.75e-05		0.707	ACADM,ATP1A3,ATP2B3,CACNA2D2,CDK5,DCC,DNM1L,GCDH,IARS1,L1CAM,LAMC1,MAPK10,MECP2,NARS1,NEDD4L,NUAK2,PDHA1,PLXNB2,PPP3CA,RAPGEF2,ROGDI,SLC2A1,SOD2,TMX2,VPS53	acadm, atp1a3a, atp2b3a, cacna2d2a, cdk5, dcc, dnm1l, gcdhb, iars1, l1camb, lamc1, mapk10, mecp2, nars1, nedd4l, nuak2, pdha1a, plxnb2b, ppp3ca, rapgef2, rogdi, slc2a1a, sod2, tmx2b, vps53	25
Congenital malformation of brain	0.000198		0.707	ACADM,ATP1A3,ATP2B3,CACNA2D2,CDK5,DCC,DNM1L,L1CAM,LAMC1,MECP2,NEDD4L,NUAK2,PLXNB2,RAPGEF2,TMX2,VPS53	acadm, atp1a3a, atp2b3a, cacna2d2a, cdk5, dcc, dnm1l, l1camb, lamc1, mecp2, nedd4l, nuak2, plxnb2b, rapgef2, tmx2b, vps53	16
Cognitive impairment	5.54e-06		0.728	AARS1,APOA1,ATP1A1,ATP1A3,ATXN2L,COQ8A,CRH,CRMP1,DCC,DDX6,EEF1D,GDI1,GNAS,GRIP1,GRN,HEXB,HNRNPU,HSPA4,IARS1,L1CAM,MECP2,MPZ,NARS1,NEDD4L,NRXN2,PDHA1,PDIA3,PPME1,PPP3CA,ROGDI,RYR2,SLC2A1,SLC6A1,TRAPPC10,USP9X,WASF1,WDR37	aars1, apoa1, atp1a1b, atp1a3a, atxn2l, coq8aa, crhb, crmp1, dcc, ddx6, eef1db, gdi1, gnas, grip1, grna, hexb, hnrnpua, hspa4b, iars1, l1camb, mecp2, mpz, nars1, nedd4l, nrxn2b, pdha1a, pdia3, ppme1, ppp3ca, rogdi, ryr2a, slc2a1a, slc6a1a, trappc10, usp9, wasf1, wdr37	37
Paralysis	0.000241		0.816	APOA1,ATP1A3,DNM1L,GNAS,HEXB,L1CAM,LAMC1,MAG,MBP,MPZ,NFASC,TFG	apoa1, atp1a3a, dnm1l, gnas, hexb, l1camb, lamc1, mag, mbpb, mpz, nfasca, tfg	12
Congenital neurological disorder	0.000473		0.99	ACADM,APOA1,ATP1A3,ATP2B3,CACNA2D2,CDK5,DCC,DNM1L,GCDH,GRN,HEXB,IARS1,L1CAM,LAMC1,MAPK10,MECP2,MPZ,NARS1,NEDD4L,NUAK2,PDHA1,PLXNB2,PPP3CA,RAPGEF2,ROGDI,SLC2A1,SOD2,TMX2,VPS53,WDR37	acadm, apoa1, atp1a3a, atp2b3a, cacna2d2a, cdk5, dcc, dnm1l, gcdhb, grna, hexb, iars1, l1camb, lamc1, mapk10, mecp2, mpz, nars1, nedd4l, nuak2, pdha1a, plxnb2b, ppp3ca, rapgef2, rogdi, slc2a1a, sod2, tmx2b, vps53, wdr37	30
Cell death of cerebral cortex cells	1.33e-05		1.056	C9,CAT,CDK5,GAPDH,GRN,HMGB2,MAPK10,MECP2,MIF,NRP1,PPP1R9B,SLC2A1,TCP1,UBE2L3	c9, cat, cdk5, gapdh, grna, hmgb2a, mapk10, mecp2, mif, nrp1a, ppp1r9ba, slc2a1a, tcp1, ube2l3b	14
Cell death of cortical neurons	6.82e-05		1.121	C9,CAT,CDK5,GAPDH,GRN,HMGB2,MECP2,MIF,NRP1,TCP1,UBE2L3	c9, cat, cdk5, gapdh, grna, hmgb2a, mecp2, mif, nrp1a, tcp1, ube2l3b	11
Cell death of brain cells	6.35e-06		1.255	C9,CACNA2D2,CAT,CDK5,DNM1L,GAPDH,GRN,HMGB2,MAPK10,MECP2,MIF,NRP1,PPP1R9B,SLC2A1,TCP1,UBE2L3	c9, cacna2d2a, cat, cdk5, dnm1l, gapdh, grna, hmgb2a, mapk10, mecp2, mif, nrp1a, ppp1r9ba, slc2a1a, tcp1, ube2l3b	16
Tremor	3.59e-05		1.289	ARF5,ATP1A3,GNAS,HEXB,MAG,MECP2,MPZ,PPP3CA,RAPGEF2,SLC6A1,SOD2	arf5, atp1a3b, gnas, hexb, mag, mecp2, mpz, ppp3cb, rapgef2, slc6a1b, sod2	11
Movement Disorders	5.2e-12		1.377	ACADM,ADAM22,ALDH6A1,ARF5,ARHGDIB,ATP1A3,ATP2B3,ATP5F1A,ATP5F1C,ATP5F1D,ATP5MK,ATP5PD,C9,CACNA2D2,CDK5,CHGA,COQ8A,DCC,DDX1,EEF1A1,F3,FUBP1,GAP43,GAPDH,GNAS,GRN,HEXB,HMGB2,HNRNPDL,HNRNPU,ITLN1,L1CAM,MAG,MAP2,MBP,MECP2,MLF2,MPZ,NARS1,NDUFA6,NDUFB3,NDUFB4,NDUFB6,NDUFS3,NFASC,NRP1,NRXN2,PLEKHG4,PPP3CA,PRDX6,RAPGEF2,RBFOX1,SLC2A1,SLC6A1,SOD2,SPTBN1,STMN1,TFG,TXN,UQCRB,USP24	acadm, adam22, aldh6a1, DKEY-238C7.11, arhgdig, atp1a3a, atp2b3a, atp5fa1, atp5f1c, atp5f1d, atp5md, atp5pd, c9, cacna2d2a, cdk5, chga, coq8aa, dcc, ddx1, eef1a1a, f3a, fubp1, gap43, gapdh, gnas, grna, hexb, hmgb2a, hnrnpdl, hnrnpua, itln3, l1camb, mag, map2, mbpb, mecp2, mlf2, mpz, nars1, ndufa6, ndufb3, ndufb4, ndufb6, ndufs3, nfasca, nrp1a, nrxn2b, plekhg4, ppp3ca, prdx6, rapgef2, rbfox1, slc2…	61
Progressive neurological disorder	8.98e-09		1.715	AARS1,ANXA5,APOA1,ARHGDIB,ATP1A1,ATP1A3,ATP5F1A,C9,CDK5,CHGA,CRH,DNM1L,EEF1A1,F3,FUBP1,GAP43,GAPDH,GNAS,GRIP1,GRN,HNRNPDL,HNRNPU,HSP90AB1,HSP90B1,ITLN1,MAG,MAP2,MAPK10,MBP,MIF,MPZ,NAXE,PDIA3,PLEKHA7,PPP3CA,PRDX6,PRKAR2B,RACK1,RBFOX1,RYR2,S100A4,SLC2A1,SNRPA,SOD2,STMN1,TCEA1,TXN,USP24,VDAC3,WASF1	aars1, anxa5b, apoa1, arhgdig, atp1a1b, atp1a3a, atp5fa1, c9, cdk5, chga, crhb, dnm1l, eef1a1a, f3a, fubp1, gap43, gapdh, gnas, grip1, grna, hnrnpdl, hnrnpua, hsp90ab1, hsp90b1, itln3, mag, map2, mapk10, mbpb, mif, mpz, naxe, pdia3, plekha7b, ppp3ca, prdx6, si:ch211-272n13.7, gnb2l1, rbfox1, ryr2a, icn, slc2a1a, snrpa, sod2, stmn1b, tcea1, zgc:56493, usp24, vdac3, wasf1	50
Seizure disorder	1.27e-10	Increased	2.517	AARS1,ADAM22,ATOX1,ATP1A1,ATP1A3,BAG3,CACNA2D2,CDK5,COQ8A,CRH,ELAVL4,GAP43,GDI1,HAS1,HEXB,HNRNPU,HSP90AB1,HSP90B1,L1CAM,MAPK10,MECP2,NEDD4L,NRXN2,PCSK1,PPP1CA,PPP1R9B,PPP3CA,RAPGEF2,RBFOX1,ROGDI,SH3GL3,SLC2A1,SLC4A10,SLC6A1,SOD2,USP9X,WDR37	aars1, adam22, atox1, atp1a1b, atp1a3a, bag3, cacna2d2a, cdk5, coq8aa, crhb, elavl4, gap43, gdi1, has1, hexb, hnrnpua, hsp90ab1, hsp90b1, l1camb, mapk10, mecp2, nedd4l, nrxn2b, pcsk1, ppp1caa, ppp1r9ba, ppp3ca, rapgef2, rbfox1, rogdi, sh3gl3a, slc2a1a, slc4a10a, slc6a1a, sod2, usp9, wdr37	37
Seizures	3e-08	Increased	2.517	AARS1,ADAM22,ATOX1,ATP1A1,ATP1A3,BAG3,CACNA2D2,CDK5,COQ8A,CRH,ELAVL4,GAP43,GDI1,HAS1,HEXB,HNRNPU,MAPK10,MECP2,NRXN2,PCSK1,PPP1R9B,PPP3CA,RAPGEF2,RBFOX1,SH3GL3,SLC2A1,SLC4A10,SLC6A1,SOD2	aars1, adam22, atox1, atp1a1b, atp1a3a, bag3, cacna2d2a, cdk5, coq8aa, crhb, elavl4, gap43, gdi1, has1, hexb, hnrnpua, mapk10, mecp2, nrxn2b, pcsk1, ppp1r9ba, ppp3ca, rapgef2, rbfox1, sh3gl3a, slc2a1a, slc4a10a, slc6a1a, sod2	29
Nervous System Development and Function
Diseases or Functions Annotation	p-value	Predicted Activation State	Activation z-score	Genes		n° Genes
Conduction of nerves	0.000374		-1.96	MPZ,NFASC,SPTBN1,STMN1	mpz, nfasca, sptbn1, stmn1b	4
Branching of neurites	1.01e-06		-1.476	CDK5,CRH,CRMP1,CSRP1,CTNND2,DCC,DNM1L,ELAVL4,GAP43,GRIP1,GRN,HMGB2,L1CAM,MAG,MAPK8IP3,MECP2,NEDD4L,Nptn,PDIA3,RAPGEF2,RYR2,WASF1	cdk5, crhb, crmp1, csrp1a, ctnnd2b, dcc, dnm1l, elavl4, gap43, grip1, grna, hmgb2a, l1camb, mag, mapk8ip3, mecp2, nedd4l, nptnb, pdia3, rapgef2, ryr2a, wasf1	22
Coordination	8.57e-09		-1.215	ARF5,ATP1A3,CACNA2D2,CALB2,COQ8A,DCC,ELAVL4,HEXB,L1CAM,MAG,MAPK10,MECP2,MPZ,PRKAR2B,SEZ6L2,SLC2A1,STXBP5L,WASF1	arf5, atp1a3a, cacna2d2a, calb2a, coq8aa, dcc, elavl4, hexb, l1camb, mag, mapk10, mecp2, mpz, si:ch211-272n13.7, sez6l2, slc2a1a, stxbp5l, wasf1	18
Migration of neurons	0.000376		-0.911	CDK5,DCC,L1CAM,LAMC1,MAP2,MAPK8IP3,MDK,NRP1,PLXNB2,RAPGEF2,STMN1,USP9X	cdk5, dcc, l1camb, lamc1, map2, mapk8ip3, mdka, nrp1a, plxnb2b, rapgef2, stmn1b, usp9	12
Growth of dendrites	5.8e-05		-0.808	CDK5,CSRP1,CTNND2,DNM1L,ELAVL4,L1CAM,MAG	cdk5, csrp1a, ctnnd2b, dnm1l, elavl4, l1camb	7
Dendritic growth/branching	1.4e-05		-0.693	CDK5,CRH,CRMP1,CSRP1,CTNND2,DNM1L,ELAVL4,GAP43,GRIP1,GRN,L1CAM,MAG,MECP2,NEDD4L,Nptn,RAPGEF2,RYR2,WASF1	cdk5, crhb, crmp1, csrp1a, ctnnd2b, dnm1l, elavl4, gap43, grip1, grna, l1camb, mag, mecp2, nedd4l, nptnb, rapgef2, ryr2a, wasf1	18
Prepulse inhibition	4.52e-05		-0.547	CRH,GNAS,IMPA2,MAG,MDK,SLC6A1,SOD2,STXBP5L	crhb, gnas, impa2, mag, mdka, slc6a1a, sod2, stxbp5l	8
Myelination of nervous system	0.000649		-0.397	ADAM22,CDK5,L1CAM,LAMC1,MAG,MBP,MPZ	adam22, cdk5, l1camb, lamc1, mag, mbpb, mpz	7
Cell viability of neurons	0.000128		-0.308	APOA1,CAT,CDK5,DCC,DNM1L,HMGB2,L1CAM,MAPK10,MDK,PDIA3,PHB1,SOD2,TMX2	apoa1, cat, cdk5, dcc, dnm1l, hmgb2a, l1camb, mapk10, mdka, pdia3, phb, sod2, tmx2b	13
Growth of neurites	4.15e-09		-0.197	APEX1,CAT,CDK5,COTL1,CRMP1,CSRP1,CTNND2,DCC,DNM1L,ELAVL4,GAP43,GNAS,GRN,INPP5F,L1CAM,MAG,MAP2,MDK,MPZ,NEDD4L,NRP1,PDIA3,PROM1,RAP1B,S100A4,SPTBN1,SRGAP1,TXN	apex1, cat, cdk5, cotl1, crmp1, csrp1a, ctnnd2b, dcc, dnm1l, elavl4, gap43, gnas, grna, inpp5f, l1camb, mag, map2, mdka, mpz, nedd4l, nrp1a, pdia3, prom1a, rap1b, icn, sptbn1, srgap1a, zgc:56493	28
NeuritoGenesis	1.37e-11		-0.19	ADAM22,AP2A1,CDK5,CKM,CRH,CRMP1,CSRP1,CTNND2,DCC,DNM1L,Dync1i2,EEF1A1,ELAVL4,GAP43,GDI1,GRIP1,GRN,HMGB2,HSP90AB1,L1CAM,LAMC1,LLGL1,MAG,MAP2,MAP6,MAPK8IP3,MBP,MDK,MECP2,MPZ,NEDD4L,Nptn,NRP1,PDIA3,PLXNB2,PLXNB3,PPP1R9B,PPP3CA,RAP1B,RAPGEF2,RYR2,SPTBN1,STMN1,WASF1	adam22, ap2a1, cdk5, ckmb, crhb, crmp1, csrp1a, ctnnd2b, dcc, dnm1l, dync1i2b, eef1a1a, elavl4, gap43, gdi1, grip1, grna, hmgb2a, hsp90ab1, l1camb, lamc1, llgl1, mag, map2, map6a, mapk8ip3, mbpb, mdka, mecp2, mpz, nedd4l, nptnb, nrp1a, pdia3, plxnb2b, plxnb3, ppp1r9ba, ppp3ca, rap1b, rapgef2, ryr2a, sptbn1, stmn1b, wasf1	44
Outgrowth of neurites	9.64e-07		-0.086	APEX1,CAT,CDK5,DCC,DNM1L,ELAVL4,GAP43,GNAS,GRN,L1CAM,MAG,MAP2,MDK,MPZ,NRP1,PDIA3,RAP1B,S100A4,SPTBN1,SRGAP1,TXN	apex1, cat, cdk5, dcc, dnm1l, elavl4, gap43, gnas, grna, l1camb, mag, map2, mdka, mpz, nrp1a, pdia3, rap1b, icn, sptbn1, srgap1a, zgc:56493	21
MorphoGenesis of nervous tissue	6.51e-12		-0.045	ADAM22,AP2A1,CDK5,CKM,CRH,CRMP1,CSRP1,CTNND2,DCC,DNM1L,Dync1i2,EEF1A1,ELAVL4,GAP43,GDI1,GRIP1,GRN,HMGB2,HSP90AB1,L1CAM,LAMC1,LLGL1,MAG,MAP2,MAP6,MAPK8IP3,MBP,MDK,MECP2,MPZ,NEDD4L,Nptn,NRP1,NRXN2,PDIA3,PLXNB2,PLXNB3,PPP1R9B,PPP3CA,RAP1B,RAPGEF2,RYR2,SPTBN1,STMN1,WASF1	adam22, ap2a1, cdk5, ckmb, crhb, crmp1, csrp1a, ctnnd2b, dcc, dnm1l, dync1i2b, eef1a1a, elavl4, gap43, gdi1, grip1, grna, hmgb2a, hsp90ab1, l1camb, lamc1, llgl1, mag, map2, map6a, mapk8ip3, mbpb, mdka, mecp2, mpz, nedd4l, nptnb, nrp1a, nrxn2b, pdia3, plxnb2b, plxnb3, ppp1r9ba, ppp3ca, rap1b, rapgef2, ryr2a, sptbn1, stmn1b, wasf1	45
Quantity of nervous tissue	1.36e-05		0.015	CACNA2D2,CDK5,DCC,DNM1L,GNAS,GRIP1,GRN,L1CAM,LLGL1,MAP6,MAPK10,MECP2,MIF,MPZ,NFASC,Nptn,OLFM1,PCDH17,RP2,SH3GL3,SLC44A2,SPTBN1,WASF1	cacna2d2a, cdk5, dcc, dnm1l, gnas, grip1, grna, l1camb, llgl1, map6a, mapk10, mecp2, mif, mpz, nfasca, nptnb, olfm1b, pcdh17, rp2, sh3gl3a, slc44a2, sptbn1, wasf1	23
Elongation of neurites	0.000312		0.128	CDK5,GNAS,L1CAM,MAG,MAP2,PROM1	cdk5, gnas, l1camb, mag, map2, prom1a	6
Proliferation of neuronal cells	3.61e-09		0.13	APEX1,CAT,CDK5,COTL1,CRMP1,CSRP1,CTNND2,DCC,DNM1L,ELAVL4,GAP43,GNAS,GRN,INPP5F,L1CAM,MAG,MAP2,MDK,MECP2,MPZ,NCL,NEDD4L,NRP1,PDIA3,PLXNB2,PROM1,RAP1B,S100A4,SPTBN1,SRGAP1,TXN	apex1, cat, cdk5, cotl1, crmp1, csrp1a, ctnnd2b, dcc, dnm1l, elavl4, gap43, gnas, grna, inpp5f, l1camb, mag, map2, mdka, mecp2, mpz, ncl, nedd4l, nrp1a, pdia3, plxnb2b, prom1a, rap1b, icn, sptbn1, srgap1a, zgc:56493	31
Outgrowth of neurons	3.37e-07		0.131	APEX1,CAT,CDK5,DCC,DNM1L,ELAVL4,GAP43,GNAS,GRN,L1CAM,MAG,MAP2,MDK,MECP2,MPZ,NRP1,PDIA3,RAP1B,S100A4,SPTBN1,SRGAP1,TXN	apex1, cat, cdk5, dcc, dnm1l, elavl4, gap43, gnas, grna, l1camb, mag, map2, mdka, mecp2, mpz, nrp1a, pdia3, rap1b, icn, sptbn1, srgap1a, zgc:56493	22
AxonoGenesis	8.65e-08		0.188	CDK5,DCC,GAP43,GDI1,HSP90AB1,L1CAM,LAMC1,LLGL1,MAP2,MAP6,MAPK8IP3,MBP,MPZ,NRP1,PDIA3,PLXNB2,RAP1B,STMN1	cdk5, dcc, gap43, gdi1, hsp90ab1, l1camb, lamc1, llgl1, map2, map6a, mapk8ip3, mbpb, mpz, nrp1a, pdia3, plxnb2b, rap1b, stmn1b	18
Development of neurons	3.31e-12		0.199	ADAM22,AP2A1,CACNA2D2,CDK5,CKM,CRH,CRMP1,CSRP1,CTNND2,DCC,DNM1L,Dync1i2,EEF1A1,ELAVL4,ENAH,GAP43,GDI1,GRIP1,GRN,HMGB2,HSP90AB1,L1CAM,LAMC1,LLGL1,MAG,MAP2,MAP6,MAPK8IP3,MBP,MDK,MECP2,MPZ,NECTIN1,NEDD4L,Nptn,NRP1,NRXN2,PCDH10,PCDHB3,PDIA3,PLXNB2,PLXNB3,PPP1R9B,PPP3CA,RAP1B,RAPGEF2,RYR2,SEZ6L2,SOD2,SPTBN1,STMN1,WASF1	adam2, ap2a1, cacna2d2a, cdk5, ckmb, crhb, crmp1, csrp1a, ctnnd2b, dcc, dnm1l, dync1i2b, eef1a1a, elavl4, enah, gap43, gdi1, grip1, grna, hmgb2a, hsp90ab1, l1camb, lamc1, llgl1, mag, map2, map6a, mapk8ip3, mbpb, mdka, mecp2, mpz, nectin1b, nedd4l, nptnb, nrp1a, nrxn2b, pcdh10b, pcdh2g17, pdia3, plxnb2b, plxnb3, ppp1r9ba, ppp3ca, rap1b, rapgef2, ryr2a, sez6l2, sod2, sptbn1, stmn1b, wasf1	52
Synaptic transmission	1.87e-06		0.277	CACNG8,CDK5,CRH,GIPC1,GRM3,L1CAM,MBP,MECP2,MPZ,Nptn,NRXN2,PCDH17,PCDHB3,PPP1R9B,PPP3CA,PRKAR2B,SH3GL3,SLC6A1,VDAC3,WASF1	cacng8b, cdk5, crhb, gipc1, grm3, l1camb, mbpb, mecp2, mpz, nptnb, nrxn2b, pcdh17, pcdh2g17, ppp1r9ba, ppp3ca, si:ch211-272n13.7, sh3gl3a, slc6a1a, vdac3, wasf1	20
Developmental process of synapse	3.98e-05		0.283	CACNA2D2,CDK5,CRH,DCC,DNM1L,LAMC1,MECP2,NECTIN1,Nptn,NRXN2,PCDH10,PCDHB3,PLXNB2,SEZ6L2	cacna2d2a, cdk5, crhb, dcc, dnm1l, lamc1, mecp2, nectin1b, nptnb, nrxn2b, pcdh10b, pcdh2g17, plxnb2b, sez6l2	14
Formation of brain	5.09e-05		0.293	CDK5,CNBP,CORO1C,ENAH,F3,GAP43,L1CAM,LAMC1,LLGL1,MAPK8IP3,MDK,MECP2,PLXNB2,PPP3CA,RAPGEF2,ROGDI,S100A4,SLC4A10,SPTBN1,TMX2,TRA2B,USP9X,WDR37	cdk5,nbpb, coro1ca, enah, f3a, gap43, l1camb, lamc1, llgl1, mapk8ip3, mdka, mecp2, plxnb2b, ppp3ca, rapgef2, rogdi, icn, slc4a10a, sptbn1, tmx2b, tra2b, usp9, wdr37	23
Development of neural cells	4.57e-12		0.358	ADAM22,AP2A1,CACNA2D2,CDK5,CKM,CRH,CRMP1,CSRP1,CTNND2,DCC,DNM1L,Dync1i2,EEF1A1,ELAVL4,ENAH,GAP43,GDI1,GRIP1,GRN,HMGB2,HSP90AB1,L1CAM,LAMC1,LLGL1,MAG,MAP2,MAP6,MAPK8IP3,MBP,MDK,MECP2,MMRN2,MPZ,NECTIN1,NEDD4L,Nptn,NRP1,NRXN2,PCDH10,PCDHB3,PDIA3,PLXNB2,PLXNB3,PPP1R9B,PPP3CA,RAP1B,RAPGEF2,RYR2,SEZ6L2,SOD2,SPTBN1,STMN1,WASF1	adam22, ap2a1, cacna2d2a, cdk5, ckmb, crhb, crmp1, csrp1a, ctnnd2b, dcc, dnm1l, dync1i2b, eef1a1a, elavl4, enah, gap43, gdi1, grip1, grna, hmgb2a, hsp90ab1, l1camb, lamc1, llgl1, mag, map2, map6a, mapk8ip3, mbpb, mdka, mecp2, mmrn2a, mpz, nectin1b, nedd4l, nptnb, nrp1a, nrxn2b, pcdh10b, pcdh2g17, pdia3, plxnb2b, plxnb3, ppp1r9ba, ppp3ca, rap1b, rapgef2, ryr2a, sez6l2, sod2, sptbn1, stmn1b, wasf1	53
Quantity of neurites	0.000422		0.393	CDK5,DNM1L,GNAS,GRIP1,L1CAM,MAPK10,MPZ	cdk5, dnm1l, gnas, grip1, l1camb, mapk10, mpz	7
Growth of axons	4.66e-06		0.42	COTL1,CRMP1,DCC,ELAVL4,GAP43,INPP5F,L1CAM,MAG,NEDD4L,NRP1,PDIA3,PROM1,SPTBN1	cotl1, crmp1, dcc, elavl4, gap43, inpp5f, l1camb, mag, nedd4l, nrp1a, pdia3, prom1a, sptbn1	13
Quantity of neurons	3.7e-05		0.431	CACNA2D2,CDK5,DCC,DNM1L,GNAS,GRIP1,GRN,L1CAM,LLGL1,MAP6,MAPK10,MECP2,MIF,MPZ,NFASC,Nptn,OLFM1,PCDH17,RP2,SH3GL3,SLC44A2,WASF1	cacna2d2a, cdk5, dcc, dnm1l, gnas, grip1, grna, l1camb, llgl1, map6a, mapk10, mecp2, mif, mpz, nfasca, nptnb, olfm1b, pcdh17, rp2, sh3gl3a, slc44a2, wasf1	22
Extension of neurites	1.03e-05		0.478	CDK5,HMGB2,HSP90AB1,L1CAM,MAG,MAP2,MECP2,NEDD4L,NRP1,OLFM1,RAPGEF2,USP9X,WASF1	cdk5, hmgb2a, hsp90ab1, l1camb, mag, map2, mecp2, nedd4l, nrp1a, olfm1b, rapgef2, usp9, wasf1	13
Formation of dendrites	8.51e-06		0.48	CDK5,CKM,CTNND2,DCC,DNM1L,ELAVL4,GRIP1,GRN,L1CAM,MAP2,MAP6,MECP2,NRP1,PPP1R9B,PPP3CA,RAPGEF2	cdk5, ckmb, ctnnd2b, dcc, dnm1l, elavl4, grip1, grna, l1camb, map2, map6a, mecp2, nrp1a, ppp1r9ba, ppp3ca, rapgef2	16
Regeneration of axons	0.000264		0.509	GRN,INPP5F,LAMC1,MAG,MAPK8IP3,MIF,PROM1	grna, inpp5f, lamc1, mag, mapk8ip3, mif, prom1a	7
Myelination of neurons	2.4e-05		0.816	ADAM22,L1CAM,LAMC1,MAG,MBP,MPZ	adam22, l1camb, lamc1, mag, mbpb, mpz	6
Neurotransmission	1.46e-05		0.895	ARF5,CACNG8,CDK5,CRH,GIPC1,GRM3,L1CAM,MBP,MECP2,MPZ,Nptn,NRXN2,PCDH17,PCDHB3,PPP1R9B,PPP3CA,PRKAR2B,SH3GL3,SLC6A1,VDAC3,WASF1	arf5, cacng8b, cdk5, crhb, gipc1, grm3, l1camb, mbpb, mecp2, mpz, nptnb, nrxn2b, pcdh17, pcdh2g17, ppp1r9ba, ppp3ca, si:ch211-272n13.7, sh3gl3a, slc6a1a, vdac3, wasf1	21
Myelination of neurites	8.93e-05		1.342	ADAM22,L1CAM,LAMC1,MBP,MPZ	adam22, l1camb, lamc1, mbpb, mpz	5
Development of central nervous system	4.81e-07		1.377	ADAM22,CDK5,CNBP,CORO1C,ENAH,F3,FUBP1,GAP43,L1CAM,LAMC1,LLGL1,MAG,MAP2,MAPK8IP3,MBP,MDK,MECP2,MMRN2,NRXN2,PLXNB2,PPP3CA,RAPGEF2,ROGDI,S100A4,SH3GL3,SLC2A1,SLC4A10,SPTBN1,TMX2,TRA2B,USP9X,WDR37	adam22, cdk5, cnbpb, coro1ca, enah, f3a, fubp1, gap43, l1camb, lamc1, llgl1, mag, map2, mapk8ip3, mbpb, mdka, mecp2, mmrn2a, nrxn2b, plxnb2b, ppp3ca, rapgef2, rogdi, icn, sh3gl3a, slc2a1a, slc4a10a, sptbn1, tmx2b, tra2b, usp9, wdr37	32
Extension of axons	0.000171		1.387	CDK5,HSP90AB1,L1CAM,MAG,MAP2,NRP1,OLFM1,USP9X	cdk5, hsp90ab1, l1camb, mag, map2, nrp1a, olfm1b, usp9	8
