# Supplementary material for: The Neurotoxic Effect of Environmental Temperature Variation in Adult Zebrafish (Danio rerio)
Source: Int J Mol Sci. 2023 Oct 29;24(21):15735. doi: 10.3390/ijms242115735 (PMC10648238; doi:10.3390/ijms242115735)
Supplement: Supplementary file 1 [file ijms-24-15735-s001.zip › Tables S12 revised version 28 10 2023.xlsx]

## Sheet: S12_Occurrance
Table S12. List of the proteins with occurrence ≥ 20% at 18°C, 34°C and BDNF KO and HT
Gene	Gene Symbol (Danio rerio)	Occurence 18°C ≥ 20% (Total terms 81)	%	18°C cronico	18°C acuto	Gene	Gene Symbol (Danio rerio)	Occurence 34°C ≥ 20% (Total terms 69)	%	34°C cronico	34°C acuto	Gene	Gene Symbol (Danio rerio)	Occurence BDNF mutants ≥ 20% (Total terms 226)	%	HT 26°C	HT 34°C	KO 26°C	KO 34°C
PPP3Ca	ppp3ca	43	0.530864	↓	↑	HTT	htt	43	0.623188	↓		DNM1L	dnm1l	126	0.557522	↓	↓	↓	↓
HTT	htt	36	0.444444	↓		GABBR2	gabbr2	33	0.478261	↓	↓	CDK5	cdk5	119	0.526549	↑	↓		↓
A2M	a2ml	31	0.382716	↑	↓	MAP1B	map1b	27	0.391304	↑		L1CAM	l1camb	117	0.517699		↑	↑	↑
SNAP25	snap25a	29	0.358025		↓	STXBP1	stxbp1a	27	0.391304	↑		MECP2	mecp2	111	0.49115	↓	↓		↑
C3	c3a.1	27	0.333333		↑	CACNA2D2	cacna2d2a	26	0.376812	↓		GNAO1	gnao1a	108	0.477876	↓		↓	↓
GSK3B	gsk3ba	26	0.320988	↑		GAL	gal	26	0.376812	↓	↓	MAG	mag	105	0.464602	↓	↓	↑	↓
TF	tfa	26	0.320988	↓	↑	GFAP	gfap	26	0.376812	↑		CAMK2A	camk2a	103	0.455752	↓		↓	↓
CAMK2A	camk2a	25	0.308642		↑	SLC2A1	slc2a1a	26	0.376812	↓		PPP3CA	ppp3ca	103	0.455752	↑	↓	↓	↓
ACHE	ache	23	0.283951		↑	GABRG2	gabrg2	25	0.362319	↓		GRN	grna	97	0.429204		↑	↑	↑
RYR2	ryr2a	23	0.283951	↑	↓	DPYSL5	dpysl5b	23	0.333333	↓	↑	TBC1D24	tbc1d24	91	0.402655	↓		↓	↓
SYNGAP1	syngap1b	23	0.283951	↑		PPP3CA	ppp3ca	23	0.333333	↑		FMR1	fmr1	83	0.367257			↓	↓
APOA4	apoa4b.1	22	0.271605	↓	↑	SYN1	syn1	23	0.333333	↓		GSK3B	gsk3ba	83	0.367257			↓	↓
SLC2A1	slc2a1a	22	0.271605	↓		TRIO	trioa	23	0.333333	↓		PAK1	pak1	83	0.367257			↑	↑
TRIO	trioa	22	0.271605	↓		CYFIP2	cyfip2	22	0.318841	↑		RTN4	rtn4a	81	0.358407			↑	↑
CACNA2D2	cacna2d2a	21	0.259259	↓		LGI1	lgi1a	22	0.318841	↓		CACNA2D2	cacna2d2a	80	0.353982		↓	↓	↓
CNP	cnp	21	0.259259		↑	SPTAN1	sptan1	22	0.318841	↑		MAPK10	mapk10	73	0.323009	↓	↓	↓	↓
NDUFS4	ndufs4	21	0.259259	↓	↑	CTSD	ctsd	21	0.304348	↓		NRXN2	nrxn2b	72	0.318584		↑	↓	↓
PAK1	pak1	21	0.259259		↑	HSP90AA1	hsp90aa1.2	21	0.304348	↑	↑	SLC2A1	slc2a1a	72	0.318584		↓	↓	↓
SYN1	syn1	21	0.259259	↓		RAPGEF2	rapgef2	21	0.304348	↑		LAMC1	lamc1	71	0.314159	↓	↑	↓	↓
CYFIP2	cyfip2	20	0.246914	↑		TF	tfa	20	0.289855	↑	↑	C3	c3a.1	69	0.30531			↓	↓
EPHA4	epha4a	20	0.246914		↑	CA8	ca8	19	0.275362	↓	↓	MAP2	map2	69	0.30531		↓	↑
GABBR2	gabbr2	20	0.246914	↓		CELSR1A	celsr1a	19	0.275362	↑		SLC17A7	slc17a7a	69	0.30531	↑		↑	↓
GABRG2	gabrg2	20	0.246914	↓		CELSR1B	celsr1b	20	0.289855	↑		UCHL1	uchl1	67	0.29646			↑	↑
GAL	gal	20	0.246914	↓		MAPK10	mapk10	19	0.275362	↓		PSAP	psap	65	0.287611			↓	↓
GAP43	gap43	20	0.246914		↓	TUBA1A	tuba1a	19	0.275362	↓		SPTBN1	sptbn1	65	0.287611		↓	↓	↓
STXBP1	stxbp1a	20	0.246914	↑		ADCY1	adcy1a	18	0.26087	↓		GIT1	git1	64	0.283186	↓		↓	↓
CELSR1	celsr1b	19	0.234568	↓		CNTN2	cntn2	18	0.26087	↓		CTNND2	ctnnd2b	62	0.274336	↓	↓	↑	↑
CTSD	ctsd	19	0.234568	↓		CPLX1	cplx2	18	0.26087	↓		PAFAH1B1	pafah1b1a	62	0.274336			↓	↓
LGI1	lgi1a	19	0.234568	↓		DMXL2	dmxl2	18	0.26087	↓		CTNNA2	Ctnna2	61	0.269912			↓	↓
ATP1A3	atp1a3a	18	0.222222		↓	MDK	mdka	18	0.26087	↓	↓	EPHA4	epha4a	61	0.269912			↓	↓
DYRK1A	dyrk1aa	18	0.222222	↓		LGALS3BP	lgals3bp.2	17	0.246377	↑	↑	CRH	crhb	60	0.265487		↑	↑	↑
MAPK10	mapk10	18	0.222222	↓		NDUFS4	ndufs4	17	0.246377	↓		DNM1	dnm1b	60	0.265487			↓	↓
SLC17A7	slc17a7a	18	0.222222		↑	SLC25A22	slc25a22a	17	0.246377	↑		RYR2	ryr2a	60	0.265487	↑	↓	↓	↓
TUBA1A	tuba1a	18	0.222222	↓		TBC1D24	tbc1d24	17	0.246377		↓	SOD1	sod1	60	0.265487			↑	↑
WASF1	wasf1	18	0.222222		↑	APOA4	apoa4b.1	16	0.231884	↓	↑	STXBP1	stxbp1a	60	0.265487			↓	↓
ADAM22	adam22	17	0.209877	↑		CAMK4	camk4	16	0.231884	↓		GABBR2	gabbr2	59	0.261062			↓	↓
ADCY1	adcy1a	17	0.209877	↓		DYNC1H1	dync1h1	16	0.231884	↑		SYN2	syn2b	59	0.261062			↓	↓
DPYSL5	dpysl5b	17	0.209877	↓		PPP1R9A	ppp1r9a	16	0.231884	↓		GLS	glsa	58	0.256637			↓	↓
NOTCH1	notch1b	17	0.209877	↑		DYRK1A	dyrk1aa	15	0.217391	↓		HNRNPK	hnrnpk	58	0.256637			↓	↓
NRP1	nrp1a	17	0.209877	↓		GPHN	gphnb	15	0.217391	↑		MAPK1	mapk1	58	0.256637			↓	↓
PPP1R9A	ppp1r9a	17	0.209877	↓		L1CAM	l1camb	15	0.217391		↑	CYFIP2	cyfip2	57	0.252212			↓	↓
SLC6A1	slc6a1a	17	0.209877	↑		LRPAP1	lrpap1	15	0.217391	↓		FAM107A	si:ch211-236d3.4	57	0.252212	↓		↓	↓
SRGAP3	srgap3	17	0.209877	↓		MYH10	myh10	15	0.217391	↑		B2M	b2m	56	0.247788	↑		↓	↓
CAMK4	camk4	16	0.197531	↓		CDH2	cdh2	14	0.202899		↑	GRID2	grid2	56	0.247788			↓	↓
CPLX1	cplx2	16	0.197531	↓		DPYSL3	dpysl3	14	0.202899	↑		HEXB	hexb	56	0.247788	↓		↓	↓
HMGB1	hmgb1a	16	0.197531	↑		GDAP1	gdap1	14	0.202899	↓		LGI1	lgi1a	56	0.247788			↓	↓
PRKCB	prkcbb	16	0.197531		↓	GIT1	git1	14	0.202899	↓		VAMP2	vamp2	56	0.247788			↑	↑
RASGRF1	si:ch211-234p18.3	16	0.197531	↓		GRIN3B	grin3ba	14	0.202899	↓		HRAS	hrasb	55	0.243363	↑		↑
STAT3	stat3	16	0.197531	↑		PLA2G6	pla2g6	14	0.202899	↓		OPA1	opa1	55	0.243363			↓	↓
VAC14	vac14	16	0.197531	↑	↓							SLC6A1	slc6a1a	55	0.243363		↑	↑	↑
												CNP	cnp	54	0.238938			↑	↑
												GAP43	gap43	54	0.238938		↑		↑
												DCC	dcc	53	0.234513		↓		↓
												NCAM1	ncam1a	53	0.234513	↑			↓
												SOD2	sod2	53	0.234513		↓	↓	↓
												TUBB2A	tubb2	53	0.234513	↓		↓	↓
												CAMK4	camk4	52	0.230088			↓	↓
												NRP1	nrp1a	52	0.230088	↓	↑	↓
												TUBA1A	tuba1a	52	0.230088			↓	↓
												KCNC3	kcnc3a	51	0.225664	↓		↓	↓
												RAB3A	rab3ab	51	0.225664			↓	↓
												CAPZB	capzb	50	0.221239	↓		↓	↓
												RAPGEF2	rapgef2	50	0.221239		↓		↓
												RBFOX1	rbfox1	50	0.221239		↑	↑	↑
												CPLX2	cplx2	49	0.216814	↓		↑	↑
												PLXNA3	plxna3	49	0.216814	↑		↓	↓
												CTSD	ctsd	48	0.212389			↓	↓
												NPTN	nptnb	48	0.212389		↓	↓	↓
												SERPINA1	serpina1	48	0.212389	↓		↓	↓
												ATP6V1A	atp6v1ab	47	0.207965	↓		↓	↓
												CHL1	chl1b	47	0.207965			↓	↓
												HPRT1	hprt1	47	0.207965			↓	↓
												TNR	tnr	47	0.207965	↑			↓
												CPLX1	cplx2	46	0.20354			↑	↑
												ELAVL4	elavl4	46	0.20354		↓	↓	↑
												HSP90AB1	hsp90ab1	46	0.20354		↓	↓	↓
												SHANK2	shank2b	46	0.20354			↑	↑
