# Supplementary material for: The Neurotoxic Effect of Environmental Temperature Variation in Adult Zebrafish (Danio rerio)
Source: Int J Mol Sci. 2023 Oct 29;24(21):15735. doi: 10.3390/ijms242115735 (PMC10648238; doi:10.3390/ijms242115735)
Supplement: Supplementary file 1 [file ijms-24-15735-s001.zip › Tables S9_revised version.xlsx]

## Sheet: Foglio1
Supplementary Table S9: List of the top 5 tox functions in all data set analysed by IPA. Terms related to neurotoxicity are in red
18°C vs 26°C ACUTE				18°C vs 26°C CHRONIC
Top Canonical Pathways				Top Canonical Pathways
Terms/categories	p-value	Overlap %		Terms/categories	p-value	Overlap %
Mitochondrial Dysfunction	7.36e-12	7		Sirtuin Signalling	2.13e-13	10.9
Estrogen Receptor Signaling	7.06e-09	5.4		Mitochondrial Dysfunction	3.67e-10	8.7
Oxidative Phosphorylation	1.12e-08	10.8		EIF2 signaling	4.38e-10	10.6
Sirtuin Signaling Pathway	1.3e-07	5.8		Huntington's Diseases	1.74e-09	9.2
Oxytocin Signaling Pathway	2.13e-06	5.3		FAT10 signaling	3.59e-09	21.4
Diseases and Disorders				Diseases and Disorders
Terms/categories	p-value range	n° Molecules		Terms/categories	p-value range	n° Molecules
Neurological Disease	2,90E-03 - 3,15E-17	220		Hereditary disorder	0,000142 - 1,45E-29	231
Organismal Injury and Abnormalities	2,97E-03 - 3,15E-17	283		Neurological disease	0,000142 - 1,45E-29	421
Skeletal and Muscular Disorders	2,55E-03 - 3,15E-17	100		Organismal Injury	0,000145 - 1,45E-29	530
Hereditary Disorder	2,97E-03 - 4,18E-17	117		Cancer	0,000145 - 3,93E-29	521
Psychological Disorders	2,52E-03 - 1,92E-16	88		Endocrine System disorders	0,00014 - 2,47E-27	457
Disease and functions				Disease and functions
Terms/categories	p-value range	n° Molecules		Terms/categories	p-value range	n° Molecules
Organismal Survival	1,51E-03 - 1,60E-10	105		Organismal survival	3,71E-13 - 3,71E-13	169
Nervous System Development and Function	2,84E-03 - 1,24E-07	86		Nervous system development	9,62E-05 - 7,01E-12	165
Organismal Development	1,44E-03 - 1,24E-07	77		Tissue morphology	6,46E-05 - 7,01E-12	99
Tissue Development	2,84E-03 - 1,24E-07	73		Tissue development	8,02E-05 - 1,74E-10	123
Embryonic Development	1,07E-03 - 1,59E-06	35		Organismal development	1,18E-04 - 4,57E-10	122
TOP Networks				TOP Networks
ID	Associated network function	Score		ID	Associated network function	Score
1	Cancer, Cardiovascular disease, Developmental disorder	56		1	Cell morphology, assembly,	62
2	Cellular assembly and organization, molecular transport, protein trafficking	53		2	Neurological Disease, Organismal Injury and Abnormalities, Tissue Morphology	56
3	Developmental disorder, hereditary disorder, metabolic disease	43		3	Protein Synthesis, RNA Post- Transcriptional Modification, Gene Expression	53
4	Molecular transport, trafficking, cell morphology	40		4	Hereditary Disorder, Metabolic Disease, Organismal Injury and Abnormalities	48
5	Cell to cell signalling and interaction, Nervous systhem develpment and function, cell morphology	33		5	RNA Post-Transcriptional Modification, Connective Tissue Disorders, Developmental Disorder	43
CFR top 10 molecole up o down
34°C vs 26°C ACUTE				34°C vs 26°C CHRONIC
Top Canonical Pathways				Top Canonical Pathways
Terms/categories	p-value	Overlap %		Terms/categories	p-value	Overlap %
Remodeling of Epithelial AdherensJunctions	5.74e-10	17.6		Sirtuin Signaling Pathway	2.24e-13	10.2
EIF2 Signaling	2.03e-08	7.9		Mitochondrial Dysfunction	7.39e-11	8.4
Estrogen Receptor Signaling	5.59e-07	5.4		Huntington's Disease Signaling	1.04e-10	9.2
Huntington's Disease Signaling	5.61e-07	6.4		Estrogen Receptor Signaling	3.87e-09	7.1
Mitochondrial Dysfunction	5.76e-07	5.8		Oxidative Phosphorylation	5.49e-09	13.5
Diseases and Disorders				Diseases and Disorders
Terms/categories	p-value range	n° Molecules		Terms/categories	p-value range	n° Molecules
Cancer	3,33E-05 - 1,36E-16	353		Neurological Disease	7,41E-04 - 1,60E-27	362
Organismal Injury and Abnormalities	3,33E-05 - 1,36E-16	360		Organismal Injury and Abnormalities	7,41E-04 - 1,60E-27	464
Hereditary Disorder	2,61E-05 - 2,31E-16	127		Cancer	7,17E-04 - 5,59E-25	455
Neurological Disease	2,99E-05 - 2,31E-16	282		Hereditary Disorder	5,59E-04 - 8,94E-25	211
Skeletal and Muscular Disorders	2,61E-05 - 6,08E-15	103		Endocrine System Disorders	7,29E-04 - 3,14E-22	400
Physiological System Development and Function				Physiological System Development and Function
Terms/categories	p-value range	n° Molecules		Terms/categories	p-value range	n° Molecules
Nervous System Development and Function		98		Organismal Survival	7,48E-17 - 7,48E-17	163
Organismal Development	2,74E-05 - 2,49E-10	56		Nervous System Development and Function	7,19E-04 - 8,24E-10	153
Tissue Development	1,63E-05 - 2,49E-10	58		Tissue Morphology	7,41E-04 - 8,24E-10	100
Organismal Survival	1,07E-05 - 2,49E-10	117		Tissue Development	5,29E-04 - 5,71E-08	116
Embryonic Development	1,13E-09 - 1,13E-09	30		Organismal Development	5,65E-04 - 2,01E-07	175
	1,26E-06 - 2,01E-08
TOP Networks				TOP Networks
ID	Associated network function	Score		ID	Associated network function	Score
1	Infectious Diseases, Organismal Injury and Abnormalities, Cardiac Arrythmia	64		1	Lipid Metabolism, Molecular Transport, Small Molecule Biochemistry	61
2	RNA Post-Transcriptional Modification, Gene Expression, Cellular Assembly and Organization	61		2	Transcriptional Modification, Connective Tissue Disorders, Developmental Disorder	55
3	Cancer, Gastrointestinal Disease, Hepatic System Disease	52		3	Cell Signaling, Post- Translational Modification, Protein Synthesis	49
4	Cancer, Cell Death and Survival, Organismal Injury and Abnormalities	40		4	Protein Synthesis, Gene Expression, RNA Post- Transcriptional Modification	44
5	Cell Morphology, Cellular Assembly and Organization, Cellular Development	40		5	Cancer, Cardiovascular Disease, Dermatological Diseases and Conditions	42
Mutant_BDNF_KO26° vs WT26°C				Mutant_BDNF_HT26° vs WT26°C
Top Canonical Pathways				Top Canonical Pathways
Terms/categories	p-value	Overlap %		Terms/categories	p-value	Overlap %
Mitochondrial Dysfunction	6.81e-24	16.5		Mitochondrial Dysfunction	6.82e-11	6.7
Huntington's Disease Signaling	1.33e-21	17.3		Sirtuin Signaling Pathway	5.11e-09	6.5
Sirtuin Signaling Pathway	6.27e-21	16.7		Clathrin-mediated Endocytosis signaling	5.4e-08	7.2
Synaptogenesis Signaling Pathway	1.5e-19	15.6		Regulation of eIF4 and p70S6K Signaling	4.41e-07	7.2
Estrogen Receptor Signaling	1.9e-17	13		Oxidative Phosphorylation	1.23e-06	9
Diseases and Disorders				Diseases and Disorders
Terms/categories	p-value range	n° Molecules		Terms/categories	p-value range	n° Molecules
Hereditary Disorder	3,87E-08 - 1,40E-51	304		Neurological Disease	6,17E-04 - 7,00E-20	232
Neurological Disease	4,75E-08 - 1,40E-51	623		Organismal Injury and Abnormalities	6,17E-04 - 7,00E-20	288
Organismal Injury and Abnormalities	5,83E-08 - 1,40E-51	775		Hereditary Disorder	4,63E-04 - 1,25E-18	106
Skeletal and Muscular Disorders	3,00E-08 - 5,99E-43	281		Cancer	6,17E-04 - 5,00E-17	285
Cancer	5,83E-08 - 2,88E-41	761		Infectious Diseases	1,68E-04 - 6,28E-16	92
Physiological System Development and Function				Physiological System Development and Function
Terms/categories	p-value range	n° Molecules		Terms/categories	p-value range	n° Molecules
Organismal Survival	5,45E-08 - 6,93E-27	271		Nervous System Development and Function	5,87E-04 - 1,27E-11	97
Nervous System Development and Function	5,12E-08 - 7,67E-24	286		Organismal Survival	3,70E-11 - 3,70E-11	102
Tissue Development	2,83E-08 - 7,67E-24	209		Organismal Development	6,10E-04 - 4,55E-10	68
Organismal Development	5,12E-08 - 7,93E-22	244		Tissue Development	5,81E-04 - 4,55E-10	76
Tissue Morphology	5,12E-08 - 8,12E-21	145		Tissue Morphology	4,80E-04 - 7,24E-09	80
TOP Networks				TOP Networks
ID	Associated network function	Score		ID	Associated network function	Score
1	Cancer, Organismal Injury and Abnormalities, Reproductive System Disease	53		1	Hematological Disease, Immunological Disease, Organismal Injury and Abnormalities	50
2	Cellular Assembly and Organization, Cell-To- Cell Signaling and Interaction, Reproductive System Development and Function	50		2	Cancer, Endocrine System Disorders, Hematological Disease	45
3	Metabolic Disease, Organismal Injury and Abnormalities, Hereditary Disorder	48		3	Protein Synthesis, Gene Expression, Infectious Diseases	45
4	Hereditary Disorder, Organismal Injury and Abnormalities, Psychological Disorders	48		4	Molecular Transport,Protein Trafficking,Cancer	42
5	RNA Post-Transcriptional Modification, Cell Cycle, DNA Replication, Recombination, and Repair	45		5	Cancer, Hematological Disease, Immunological Disease	42
Mutant_BDNF_KO34°vs WT34°C				Mutant_BDNF_HT34°vs WT34°C
Top Canonical Pathways				Top Canonical Pathways
Terms/categories	p-value	Overlap %		Terms/categories	p-value	Overlap %
Mitochondrial Dysfunction	1.33e-39	23.5		tRNA Charging	8.77e-05	10.3
Sirtuin Signaling Pathway	1.1e-36	24.6		Creatine-phosphate Biosynthesis	0.000355	40
Oxidative Phosphorylation	6.58e-28	36		Myo-inositol Biosynthesis	0.000355	40
Estrogen Receptor Signaling	1.12e-24	16.9		Granzyme A Signalling	0.0011	5.3
Huntington's Disease Signaling	1.62e-24	20.1		NER (Nucleotide Excision, Repair, Enhanced Pathway	0.00363	3.8
Diseases and Disorders				Diseases and Disorders
Terms/categories	p-value range	n° Molecules		Terms/categories	p-value range	n° Molecules
Hereditary Disorder	5,91E-09 - 4,05E-79	406		Infectious Diseases	5,29E-03 - 9,20E-07	42
Neurological Disease	6,56E-09 - 4,05E-79	750		Organismal Injury and Abnormalities	6,02E-03 - 9,2E-07	140
Organismal Injury and Abnormalities	8,22E-09 - 4,05E-79	925		Neurological Disease	6,02E-03 - 9,2E-08	115
Skeletal and Muscular Disorders	3,36E-10 - 1,19E-60	307		Cancer	6,02E-03 - 2,19E-06	134
Psychological Disorders	1,93E-09 - 3,26E-56	346		Gastrointestinal Disease	6,02E-03 - 2,46E-06	122
Physiological System Development and Function				Physiological System Development and Function
Terms/categories	p-value range	n° Molecules		Terms/categories	p-value range	n° Molecules
Nervous System Development and Function	7,10E-09 - 1,13E-27	347		OrganismalSurvival	2,56E-06 -2,56E-06	50
Tissue Development	7,10E-09 - 1,13E-27	268		OrganismalDevelopment	6,02E-03 - 4,82E-06	65
Organismal Development	7,10E-09 - 2,18E-25	266		NervousSystemDevelopmentandFunction	6,02E-03 - 5,44E-06	56
Organismal Survival	4,54E-24 - 4,54E-24	302		TissueDevelopment	6,02E-03 - 2,71E-05	47
Tissue Morphology	6,31E-09 - 6,71E-22	246		EmbryonicDevelopment	6,02E-03 - 5,03E-05	30
TOP Networks				TOP Networks
ID	Associated network function	Score		ID	Associated network function	Score
1	Protein Synthesis, Gene Expression, Cellular Assembly and Organization	53		1	Cell Morphology, Cellular Assembly and Organization, Cellular Function and Maintenance	56
2	Protein Synthesis, DNA Replication, Recombination, and Repair, Cancer	50		2	Protein Degradation, Protein Synthesis, Post-Translational Modification	48
3	Cellular Assembly and Organization, Nervous System Development and Function, Infectious Diseases	45		3	Protein Synthesis, RNA Post- Transcriptional Modification, Cellular Assembly and Organization	48
4	Metabolic Disease, Organismal Injury and Abnormalities, Hereditary Disorder	45		4	Amino Acid Metabolism, Small Molecule Biochemistry, Lipid Metabolism	40
5	Cell-To-Cell Signaling and Interaction, Cellular Assembly and Organization, Nervous System Development and Function	43		5	Cellular Assembly and Organization, Cell Death and Survival, Organismal Injury and Abnormalities	25
